# Supplementary material for: Reciprocal inhibition of YAP/TAZ and NF-κB regulates osteoarthritic cartilage degradation
Source: Nat Commun. 2018 Nov 1;9:4564. doi: 10.1038/s41467-018-07022-2 (PMC6212432; doi:10.1038/s41467-018-07022-2)
Supplement: Supplementary file 2 — Supplementary Data 1 [file 41467_2018_7022_MOESM2_ESM.xlsx]

## Sheet: Sheet1
Accession	Description	Score	Coverage	# Proteins	# Unique Peptides	# Peptides	# PSMs	Area	# AAs	MW [kDa]	calc. pI
303523610	yorkie homolog isoform 3 [Homo sapiens]	35434.1	67.21	13	36	37	944	2.30543e+11	488	52.7147	5.05908
	A4	Sequence	# PSMs	# Proteins	# Protein Groups	Protein Group Accessions	Modifications	ΔCn	Area	q-Value	PEP	IonScore	Exp Value	Charge	MH+ [Da]	ΔM [ppm]	RT [min]	# Missed Cleavages
	High	SQLPTLEQDGGTQNPVSSPGMSQELR	13	4	1	303523610		0	1.01394e+11	0	3.401e-18	179.25	1.11303e-16	2	2756.33	4.35109	49.6129	0
	High	AHSSPASLQLGAVsPGTLTPTGVVSGPAATPTAQHLR	20	3	1	303523610	S14(Phospho)	0	29985443060	0	8.801e-16	173.68	2.35702e-16	3	3614.85	3.4911	55.999	0
	High	AHSSPASLQLGAVSPGTLTPTGVVSGPAATPTAQHLR	16	3	1	303523610		0	151493021114	0	1.92808e-22	159.91	2.85353e-15	3	3534.88	3.61095	51.9981	0
	High	SQLPTLEQDGGTQNPVSSPGmSQELR	33	4	1	303523610	M21(Oxidation)	0	32114849238	0	2.124e-14	150.22	9.74845e-14	2	2772.32	3.69441	45.5496	0
	High	DESTDSGLSMSSYSVPR	19	4	1	303523610		0	5.41921e+10	0	5.81e-09	150.13	7.56998e-14	2	1817.79	3.05763	43.5768	0
	High	QPPPLAPQSPQGGVMGGSNSNQQQQMR	18	4	1	303523610		0	5.17014e+10	0	1.655e-16	148.23	1.56026e-13	3	2819.34	4.40238	36.5208	0
	High	TmTTNSSDPFLNSGTYHSR	21	4	1	303523610	M2(Oxidation)	0	5.02343e+10	0	2.052e-11	147.24	1.81058e-13	2	2131.94	4.06428	32.8021	0
	High	QPPPLAPQsPQGGVMGGSNSNQQQQMR	18	4	1	303523610	S9(Phospho)	0	4658671868	0	6.649e-13	145.46	3.29673e-13	3	2899.31	2.84172	39.8828	0
	High	TMTTNSSDPFLNSGTYHSR	10	4	1	303523610		0	170269776912	0	8.202e-11	133.82	3.80098e-12	2	2115.95	2.4995	36.1816	0
	High	DESTDSGLSmSSYSVPR	47	4	1	303523610	M10(Oxidation)	0	1.07889e+10	0	1.714e-08	132.53	4.22203e-12	2	1833.79	4.40599	35.1559	0
	High	QASTDAGTAGALTPQHVR	31	3	1	303523610		0	1.09574e+10	0	6.782e-11	128.49	1.02999e-11	2	1780.9	2.25806	19.3447	0
	High	GDsETDLEALFNAVmNPK	10	3	1	303523610	S3(Phospho); M15(Oxidation)	0	8.84983e+08	0	1.036e-08	127.95	1.33791e-11	2	2046.88	4.91026	70.3018	0
	High	TPDDFLNSVDEMDTGDTINQSTLPSQQNR	8	4	1	303523610		0	17622073381	0	1.167e-14	124.19	5.02245e-11	3	3238.45	3.19648	60.0967	0
	High	GDsETDLEALFNAVMNPK	3	3	1	303523610	S3(Phospho)	0	5.48214e+07	0	1.684e-09	119.94	7.83754e-11	2	2030.88	1.66372	72.2271	0
	High	ISQSAPVKQPPPLAPQSPQGGVMGGSNSNQQQQMR	4	4	1	303523610		0	7.1874e+08	0	6.53e-14	117.77	1.22491e-10	3	3629.81	5.25336	36.0114	1
	High	GDSETDLEALFNAVMNPK	16	3	1	303523610		0	9.20649e+08	0	5.664e-11	117.15	1.60563e-10	2	1950.92	2.49425	72.2129	0
	High	QPPPLAPQSPQGGVmGGSNSNQQQQMR	37	4	1	303523610	M15(Oxidation)	0	1.71307e+10	0	1.222e-12	114.85	3.67276e-10	3	2835.34	3.24337	30.3414	0
	High	GDSETDLEALFNAVmNPK	33	3	1	303523610	M15(Oxidation)	0	1.3229e+10	0	1.838e-09	114.58	2.97828e-10	2	1966.92	5.36953	70.8641	0
	High	QPPPLAPQsPQGGVmGGSNSNQQQQMR	30	4	1	303523610	S9(Phospho); M15(Oxidation)	0	1.42537e+09	0	5.436e-10	113.2	5.78185e-10	3	2915.3	2.60238	32.2428	0
	High	tPDDFLNSVDEMDTGDTINQSTLPSQQNR	3	4	1	303523610	T1(Phospho)	0	1.04944e+09	0	1.578e-10	112.8	7.02192e-10	3	3318.42	3.07592	63.0956	0
	High	TMTTNSsDPFLNSGTYHSR	9	4	1	303523610	S7(Phospho)	0	2111538032	0	6.766e-09	109.03	9.82704e-10	2	2195.91	3.8436	41.6236	0
	High	TPDDFLNSVDEmDTGDTINQSTLPSQQNR	6	4	1	303523610	M12(Oxidation)	0	3352888390	0	6.425e-13	105.81	3.32226e-09	3	3254.45	2.75529	56.8853	0
	High	AHSSPAsLQLGAVsPGTLTPTGVVSGPAATPTAQHLR	7	3	1	303523610	S7(Phospho); S14(Phospho)	0	1.01736e+09	0	3.332e-13	99.7	9.39722e-09	3	3694.81	2.3853	58.8612	0
	High	QAsTDAGTAGALTPQHVR	7	3	1	303523610	S3(Phospho)	0	4.08569e+09	0	5.418e-10	99.57	9.41779e-09	2	1860.86	1.493	24.8067	0
	High	YFLNHIDQTTTWQDPR	103	4	1	303523610		0	290316508373	0	3.35e-12	91.02	7.12006e-08	2	2034.97	0.886612	50.0913	0
	High	TmTTNSsDPFLNSGTYHSR	10	4	1	303523610	M2(Oxidation); S7(Phospho)	0	308599975	0	3.077e-09	88.8	1.0144e-07	3	2211.91	3.51482	36.3211	0
	High	QSSFEIPDDVPLPAGWEMAK	10	3	1	303523610		0	5.00676e+10	0	6.828e-12	87.74	1.53881e-07	2	2217.06	2.92764	65.4268	0
	High	SQLPTLEQDGGTQNPVSSPGMsQELR	7	4	1	303523610	S22(Phospho)	0	5092556190	0	0.0003755	87.2	2.24177e-07	3	2836.29	3.50564	55.0712	0
	High	QPPPLAPQSPQGGVmGGSNSNQQQQmR	24	4	1	303523610	M15(Oxidation); M26(Oxidation)	0	4.75361e+09	0	3.994e-10	76.16	2.87376e-06	3	2851.33	3.31749	25.5936	0
	High	GDSETDLEALFNAVMNPKTANVPQTVPMR	1	3	1	303523610		0	3.28536e+07	0	1.229e-06	73.52	4.13285e-06	4	3145.54	2.25349	70.4496	1
	High	TANVPQTVPMR	13	3	1	303523610		0	186491013400	0	1.925e-05	69.87	4.19882e-06	2	1213.64	3.18442	27.537	0
	High	YFLNHIDQTTTWQDPRK	9	4	1	303523610		0	17931794532	0	1.4e-09	68.79	1.02466e-05	2	2163.07	3.03535	43.9313	1
	High	KLPDSFFKPPEPK	41	3	1	303523610		0	1.05373e+11	0	1.007e-07	68.65	5.37646e-06	2	1529.84	2.73257	40.3134	1
	High	LPDSFFKPPEPK	17	3	1	303523610		0	1.08607e+11	0	0.0003262	67.92	8.16865e-06	2	1401.75	3.24303	43.5402	0
	High	QPPPLAPQsPQGGVmGGSNSNQQQQmR	7	4	1	303523610	S9(Phospho); M15(Oxidation); M26(Oxidation)	0	3.7916e+08	0	2.429e-07	67.29	2.35724e-05	3	2931.29	2.36565	28.3282	0
	High	TMTTNSSDPFLNSGTYHSRDESTDSGLSMSSYSVPR	4	4	1	303523610		0	3.12063e+09	0	2.438e-11	65.88	3.44732e-05	3	3914.72	2.24557	50.2713	1
	High	TMTTNSSDPFLNSGTYHsRDESTDSGLSMSSYSVPR	1	4	1	303523610	S18(Phospho)	0	1.35496e+08	0	6.639e-09	62.95	6.45653e-05	4	3994.69	5.01826	53.9799	1
	High	ISQSAPVKQPPPLAPQSPQGGVmGGSNSNQQQQMR	3	4	1	303523610	M23(Oxidation)	0	224459057	0	3.034e-09	62.87	4.3663e-05	4	3645.79	1.82432	30.8747	1
	High	LKQQELLRQELALR	4	2	1	303523610		0	3.30119e+09	0	1.268e-05	60.7	4.55359e-06	2	1738.04	3.39057	41.3555	2
	High	TmTTNSSDPFLNSGTYHSRDESTDSGLSMSSYSVPR	9	4	1	303523610	M2(Oxidation)	0	1.0205e+09	0	1.119e-10	59.82	0.000139618	3	3930.71	2.44315	48.391	1
	High	ISQSAPVK	11	4	1	303523610		0	168161377153	0	0.005546	59.67	3.60368e-05	2	829.48	3.16344	6.7451	0
	High	LQQLQMEKER	2	4	1	303523610		0	4.64554e+09	0	0.000169	59.02	7.3998e-05	2	1302.69	2.72361	16.6025	1
	High	NKTTSWLDPR	6	3	1	303523610		0	1931241618	0	0.0002052	57.25	0.000102941	2	1217.63	3.11245	29.6763	1
	High	TTSWLDPR	14	10	1	303523610		0	176082368240	0	0.006465	55.7	0.000139152	2	975.496	6.28474	37.0416	0
	High	QSSFEIPDDVPLPAGWEmAK	20	3	1	303523610	M18(Oxidation)	0	15421502989	0	1.491e-10	53.23	0.000452994	2	2233.05	1.79458	64.057	0
	High	TANVPQTVPmR	51	3	1	303523610	M10(Oxidation)	0	66805705425	0	0.0005129	52.54	0.000271907	2	1229.63	2.91033	24.4617	0
	High	LQQLQmEKER	2	4	1	303523610	M6(Oxidation)	0	1413440290	0	0.0002193	50.59	0.000471405	2	1318.68	2.93647	7.34805	1
	High	QSsFEIPDDVPLPAGWEMAK	6	3	1	303523610	S3(Phospho)	0	1.74325e+09	0	8.256e-09	48.28	0.00149262	2	2297.03	5.3668	67.0663	0
	High	LKQQELLR	16	4	1	303523610		0	1.07616e+11	0	0.008651	46.87	0.000448184	2	1027.63	3.20805	14.6253	1
	High	LQQLQmEK	39	4	1	303523610	M6(Oxidation)	0	34035711377	0	0.01149	43.65	0.0021878	2	1033.54	3.43413	18.5222	0
	High	LQQLQMEKERLR	1	4	1	303523610		0	3.778e+07	0	8.824e-05	42.68	0.00182624	3	1571.88	4.18417	23.9098	2
	High	QSsFEIPDDVPLPAGWEmAK	9	3	1	303523610	S3(Phospho); M18(Oxidation)	0	861067634	0	3.162e-08	41.54	0.00688128	2	2313.03	5.206	65.6233	0
	High	LRKLPDSFFKPPEPK	3	3	1	303523610		0	266725867	0	0.002608	40.72	0.00134286	4	1799.03	3.18566	37.1893	2
	High	LRLKQQELLR	3	4	1	303523610		0	5.19689e+08	0	0.0009697	39.93	0.000436987	3	1296.82	3.06583	23.3088	2
	High	TmTTNSSDPFLNSGTYHSRDESTDSGLSmSSYSVPR	2	4	1	303523610	M2(Oxidation); M29(Oxidation)	0	4.11353e+08	0	5.331e-09	38.28	0.0192577	4	3946.71	2.40374	43.0068	1
	High	SQLPTLEQDGGTQNPVSsPGmSQELR	3	4	1	303523610	S18(Phospho); M21(Oxidation)	0	1276138209	0	7.519e-06	37.89	0.0195879	3	2852.29	3.32148	47.9672	0
	High	QQELLRQELALR	2	2	1	303523610		0	4.86382e+08	0	8.222e-06	37.8	0.00264704	2	1496.86	6.60321	42.1	1
	High	QSSFEIPDDVPLPAGWEMAKTSSGQR	1	3	1	303523610		0	5.99753e+07	0	1.802e-12	37.75	0.0165782	3	2833.36	5.96889	61.9594	1
	High	LQQLQMEK	19	4	1	303523610		0	214821868976	0	0.009545	36.24	0.0105413	2	1017.54	4.30912	23.8978	0
	High	LDPRFAMNQR	2	3	1	303523610		0	1.89038e+08	0	0.007106	36.15	0.013771	2	1247.64	5.84959	30.7141	1
	High	SHSRQASTDAGTAGALTPQHVR	1	3	1	303523610		0	9.85007e+07	0	0.0001491	23.11	0.389456	4	2248.13	3.90829	9.98576	1
	High	TANVPQTVPMRLR	1	3	1	303523610		0	1.31158e+08	0	1.315e-05	18.79	0.345519	3	1482.83	3.14665	33.491	1
	High	TANVPQTVPmRLR	5	3	1	303523610	M10(Oxidation)	0	1.95603e+09	0.001	0.02151	37.97	0.00563345	2	1498.82	2.5443	25.2312	1
	High	LDKESFLTWL	6	4	1	303523610		0	161339038756	0.001	0.02486	36.89	0.010355	2	1251.67	5.3748	67.8567	1
	High	ISQsAPVK	1	4	1	303523610	S4(Phospho)	0	5.3756e+07	0.002	0.05534	35.74	0.0096807	2	909.447	2.72642	10.6051	0
	High	QELALR	10	2	1	303523610		0	156754657268	0.003	0.06174	49.46	0.000375957	2	729.429	5.27195	20.6528	0
	High	FAmNQR	20	3	1	303523610	M3(Oxidation)	0	1990801222	0.003	0.06272	36.8	0.00516056	2	782.362	0.949536	6.31474	0
	High	TSSGQR	2	4	1	303523610		0	9.80859e+07	0.006	0.1093	46.95	0.000621657	2	635.312	2.44314	5.07876	0
	High	QQELLR	3	9	2	259906020;303523610		0	5.75949e+07	0.007	0.1161	28.69	0.0471197	2	786.448	1.42833	18.5436	0
	High	FAMNQR	1	3	1	303523610		0	6.04456e+07	0.009	0.1478	29.05	0.033353	2	766.37	4.8469	16.1462	0
14141152	heterogeneous nuclear ribonucleoprotein M isoform a [Homo sapiens]	10598.4	79.45	2	53	53	349	7.65056e+09	730	77.4643	8.70459
	A4	Sequence	# PSMs	# Proteins	# Protein Groups	Protein Group Accessions	Modifications	ΔCn	Area	q-Value	PEP	IonScore	Exp Value	Charge	MH+ [Da]	ΔM [ppm]	RT [min]	# Missed Cleavages
	High	GNFGGSFAGSFGGAGGHAPGVAR	3	2	1	14141152		0	7751060066	0	1.106e-14	162.75	4.94784e-15	2	2034.96	2.35384	43.9798	0
	High	mGGMEGPFGGGMENMGR	9	2	1	14141152	M1(Oxidation)	0	338269628	0	4.073e-13	153.99	1.94724e-14	2	1730.68	3.01925	48.341	0
	High	MGGMEGPFGGGMENMGR	5	2	1	14141152		0	5.51898e+08	0	3.148e-12	134.35	1.92272e-12	2	1714.69	3.14307	52.4685	0
	High	mGLAMGGGGGASFDR	7	2	1	14141152	M1(Oxidation)	0	8.51626e+08	0	3.002e-11	123.33	2.68025e-11	2	1399.62	4.3725	34.7436	0
	High	GIGMGNIGPAGMGMEGIGFGINK	2	2	1	14141152		0	1204567166	0	1.93e-11	116.06	2.01414e-10	2	2178.06	4.70479	64.0858	0
	High	VGEVTYVELLMDAEGK	6	2	1	14141152		0	1.38753e+09	0	1.576e-09	114.31	2.42055e-10	2	1752.88	6.59456	66.5034	0
	High	mGPLGLDHMASSIER	9	2	1	14141152	M1(Oxidation)	0	2121194399	0	7.149e-11	113.24	3.67775e-10	2	1629.78	4.38852	44.3526	0
	High	mGGmEGPFGGGMENMGR	13	2	1	14141152	M1(Oxidation); M4(Oxidation)	0	116065211	0	1.768e-08	109.38	6.08447e-10	2	1746.68	4.5051	41.7332	0
	High	MGLAMGGGGGASFDR	6	2	1	14141152		0	1.59159e+09	0	6.201e-09	106.41	1.23879e-09	2	1383.62	2.15951	42.9539	0
	High	GIGmGNIGPAGMGMEGIGFGINK	6	2	1	14141152	M4(Oxidation)	0	5.11743e+08	0	5.86e-11	106.09	2.27092e-09	2	2194.05	3.28294	61.6549	0
	High	LGSTVFVANLDYK	8	2	1	14141152		0	5.45231e+09	0	3.071e-08	100.93	3.09575e-09	2	1426.76	3.52659	53.7269	0
	High	GIGmGNIGPAGMGmEGIGFGINK	5	2	1	14141152	M4(Oxidation); M14(Oxidation)	0	3.60621e+08	0	8.033e-13	97.15	1.97571e-08	2	2210.05	3.05217	57.3992	0
	High	mGLAmGGGGGASFDR	3	2	1	14141152	M1(Oxidation); M5(Oxidation)	0	8.2869e+08	0	3.704e-10	96.17	1.26449e-08	2	1415.61	3.17245	23.4531	0
	High	mGPAMGPALGAGIER	17	2	1	14141152	M1(Oxidation)	0	1359579826	0	3.982e-09	95.94	1.73566e-08	2	1443.71	3.82242	40.7021	0
	High	LKEVFSMAGVVVR	5	2	1	14141152		0	2.23825e+09	0	2.234e-06	95.78	5.69439e-09	3	1434.82	4.05866	50.6124	1
	High	mGPLGLDHmASSIER	4	2	1	14141152	M1(Oxidation); M9(Oxidation)	0	1.00576e+09	0	9.906e-09	91.97	5.02547e-08	2	1645.77	2.16939	30.2927	0
	High	EKVGEVTYVELLMDAEGK	2	2	1	14141152		0	3.06444e+08	0	8.661e-13	91.65	4.45568e-08	2	2010.02	3.0804	63.1016	1
	High	MGPAMGPALGAGIER	5	2	1	14141152		0	3.91789e+09	0	7.781e-09	88.07	1.00591e-07	3	1427.72	4.56921	45.5724	0
	High	GIGmGNIGPAGmGmEGIGFGINK	2	2	1	14141152	M4(Oxidation); M12(Oxidation); M14(Oxidation)	0	449668849	0	1.745e-10	86.77	2.18267e-07	2	2226.04	2.02432	50.2483	0
	High	LKEVFSmAGVVVR	3	2	1	14141152	M7(Oxidation)	0	741132876	0	1.656e-06	84.76	7.92042e-08	3	1450.82	7.60296	38.017	1
	High	QGGGGGGGSVPGIER	4	2	1	14141152		0	2825334382	0	5.955e-08	84.68	1.92671e-07	2	1284.63	2.47582	18.1745	0
	High	MGPLGLDHMASSIER	5	2	1	14141152		0	6238859601	0	3.211e-11	84.01	2.83595e-07	2	1613.78	2.18875	48.6436	0
	High	VGEVTYVELLmDAEGK	2	2	1	14141152	M11(Oxidation)	0	307492257	0	1.382e-08	81.53	5.26953e-07	2	1768.87	4.09587	63.7385	0
	High	aAGVEAAAEVAATEIK	12	2	1	14141152	N-Term(Acetyl)	0	4.87059e+09	0	1.062e-08	81.47	3.82802e-07	3	1542.81	3.31227	67.261	0
	High	MGAGmGFGLER	7	2	1	14141152	M5(Oxidation)	0	2599423725	0	3.673e-05	80.67	3.92952e-07	2	1141.52	3.76097	35.2274	0
	High	mGPAmGPALGAGIER	3	2	1	14141152	M1(Oxidation); M5(Oxidation)	0	1.20719e+09	0	7.07e-09	80.49	5.97175e-07	2	1459.71	3.41729	31.3081	0
	High	mGAGmGFGLER	5	2	1	14141152	M1(Oxidation); M5(Oxidation)	0	1.21042e+09	0	1.169e-05	77.69	7.82142e-07	2	1157.51	2.72363	29.0367	0
	High	MGAGLGHGMDR	4	2	1	14141152		0	3.71111e+09	0	9.547e-06	75.24	1.45424e-06	2	1101.49	1.0666	13.796	0
	High	mGANSLER	2	2	1	14141152	M1(Oxidation)	0	2065567226	0	0.001746	70.26	2.8398e-06	2	893.414	-0.202622	6.87644	0
	High	MGAGLGHGmDR	7	2	1	14141152	M9(Oxidation)	0	1.53291e+09	0	0.0003	69.01	5.79658e-06	2	1117.49	0.904555	6.89413	0
	High	ADILEDKDGK	3	2	1	14141152		0	1293419924	0	7.335e-05	68.82	7.22366e-06	2	1103.56	3.71345	11.2131	1
	High	MGAGMGFGLER	2	2	1	14141152		0	3.3966e+09	0	2.635e-05	67.96	9.0535e-06	2	1125.52	3.30941	44.8917	0
	High	MGANSLER	3	2	1	14141152		0	8.10005e+09	0	0.007101	67.81	6.3416e-06	2	877.422	3.11091	12.277	0
	High	MEEESGAPGVPSGNGAPGPK	3	2	1	14141152		0	2.77361e+08	0	3.764e-11	64.91	2.82009e-05	2	1867.86	3.1902	25.29	0
	High	INEILSNALKR	2	2	1	14141152		0	4.71338e+08	0	6.523e-06	63.09	1.00882e-05	2	1270.75	1.55983	38.6625	1
	High	FGSGmNMGR	6	2	1	14141152	M5(Oxidation)	0	2.4205e+09	0	0.0006336	62.63	1.62909e-05	2	972.406	3.16944	10.5885	0
	High	MVPAGmGAGLER	9	2	1	14141152	M6(Oxidation)	0	1.68862e+09	0	2.185e-05	62.48	2.99699e-05	2	1204.58	2.29768	21.11	0
	High	EVFSMAGVVVR	2	2	1	14141152		0	1994578952	0	9.239e-05	62.42	2.53462e-05	2	1193.64	3.81064	53.3982	0
	High	MGANNLER	1	2	1	14141152		0	4.54497e+09	0	0.002785	61.55	2.61041e-05	2	904.434	3.45087	10.9459	0
	High	mGAGLGHGmDR	2	2	1	14141152	M1(Oxidation); M9(Oxidation)	0	7.27698e+08	0	0.001354	61.23	3.47297e-05	2	1133.48	-0.114475	5.51817	0
	High	GIGTVTFEQSIEAVQAISMFNGQLLFDRPmHVK	3	2	1	14141152	M30(Oxidation)	0	4.24549e+08	0	2.106e-08	60.92	5.1054e-05	5	3679.87	3.39693	72.0649	0
	High	mGANNLER	2	2	1	14141152	M1(Oxidation)	0	1.07163e+09	0	0.004497	58.99	5.85488e-05	2	920.426	0.825481	6.62322	0
	High	mGPGIDR	2	2	1	14141152	M1(Oxidation)	0	2095920507	0	0.006495	58.16	3.34537e-05	2	761.362	1.79685	7.18886	0
	High	mVPAGmGAGLER	6	2	1	14141152	M1(Oxidation); M6(Oxidation)	0	4.63966e+08	0	1.225e-06	58.03	8.93235e-05	2	1220.58	3.03327	15.4237	0
	High	FESPEVAER	3	2	1	14141152		0	2004179808	0	0.0004734	57.36	0.000103305	2	1063.51	4.26518	23.0503	0
	High	MVPAGMGAGLER	6	2	1	14141152		0	4415214016	0	9.274e-06	56.31	0.000123491	2	1188.59	3.0828	35.0069	0
	High	FGSGMNMGR	2	2	1	14141152		0	2.78467e+09	0	0.0001827	56.17	8.81643e-05	2	956.41	2.30906	23.2921	0
	High	mEEESGAPGVPSGNGAPGPK	1	2	1	14141152	M1(Oxidation)	0	8.26418e+06	0	0.0106	55.59	0.000240998	2	1883.85	5.01999	21.5296	0
	High	INEILSNALK	3	2	1	14141152		0	6759628429	0	0.0001305	55.58	8.03797e-05	2	1114.65	4.11915	45.3239	0
	High	mGPAIER	1	2	1	14141152	M1(Oxidation)	0	1.83241e+09	0	0.009392	54.97	0.000154115	2	789.395	2.82949	8.03123	0
	High	mGGmEGPFGGGmENmGR	1	2	1	14141152	M1(Oxidation); M4(Oxidation); M12(Oxidation); M15(Oxidation)	0	3.58344e+07	0	0.002971	53.35	0.000184952	2	1778.66	2.59252	21.4492	0
	High	KACQIFVR	1	2	1	14141152		0	1.99499e+07	0	0.005298	51.74	0.000167806	2	964.545	5.68383	31.4473	1
	High	VMATTGGMGmGPGGPGmITIPPSILNNPNIPNEIIHALQAGR	15	1	1	14141152	M10(Oxidation); M17(Oxidation)	0	69374096	0	3.742e-06	51.39	0.000380843	4	4227.15	6.39999	70.8409	0
	High	EKVGEVTYVELLmDAEGK	1	2	1	14141152	M13(Oxidation)	0	7.72852e+07	0	2.064e-07	51.09	0.000532955	3	2026.01	3.812	60.6488	1
	High	mATGLER	2	2	1	14141152	M1(Oxidation)	0	8.57798e+08	0	0.01401	50.59	0.000314706	2	793.39	3.30717	11.364	0
	High	mGLSMER	5	2	1	14141152	M1(Oxidation)	0	4.87507e+08	0	0.01171	49.72	0.000356243	2	839.377	2.83742	15.3162	0
	High	mGGmEGPFGGGMENmGR	4	2	1	14141152	M1(Oxidation); M4(Oxidation); M15(Oxidation)	0	82677605	0	0.003612	49.33	0.000534399	2	1762.68	5.96397	30.9416	0
	High	AFITNIPFDVK	3	2	1	14141152		0	7100564112	0	0.0002295	49.2	0.000427405	3	1264.7	3.50434	60.9729	0
	High	FEPYANPTK	1	2	1	14141152		0	2.4238e+09	0	0.005	48.83	0.000723978	2	1066.52	4.01726	23.21	0
	High	VMATTGGmGMGPGGPGMITIPPSILNNPNIPNEIIHALQAGR	3	1	1	14141152	M8(Oxidation)	0	8.13656e+07	0	7.232e-09	48.76	0.000670549	4	4211.14	3.06258	72.1544	0
	High	GGNRFEPYANPTK	5	2	1	14141152		0	8.08525e+08	0	0.001195	48.04	0.0010066	2	1450.71	2.80006	21.79	1
	High	GDFFPPERPQQLPHGLGGIGMGLGPGGQPIDANHLNK	9	2	1	14141152		0	2.09874e+09	0	6.5e-10	46.89	0.00121456	4	3818.93	2.17844	58.0547	0
	High	GDFFPPERPQQLPHGLGGIGmGLGPGGQPIDANHLNK	8	2	1	14141152	M21(Oxidation)	0	1.18019e+09	0	1.13e-07	46.76	0.00127888	4	3834.94	6.8694	55.1304	0
	High	MGLVMDR	3	2	1	14141152		0	3354008431	0	0.008106	46.51	0.000740429	2	821.402	1.33041	31.3429	0
	High	LGGAGMER	1	2	1	14141152		0	4.29238e+09	0	0.002561	44.02	0.0012879	2	790.388	0.952694	8.60286	0
	High	FEPYANPTKR	4	2	1	14141152		0	1.58843e+09	0	0.0003934	44.01	0.00232754	2	1222.62	2.56832	17.6772	1
	High	AFITNIPFDVKWQSLKDLVK	1	2	1	14141152		0	0	0	1.82e-09	43.61	0.000563988	4	2362.32	3.09874	65.3272	2
	High	FGSGmNmGR	2	2	1	14141152	M5(Oxidation); M7(Oxidation)	0	916842367	0	0.0009232	43.53	0.00131086	2	988.399	1.34667	6.1994	0
	High	GGNRFEPYANPTKR	2	2	1	14141152		0	139582680	0	2.559e-05	38.42	0.0100428	3	1606.81	2.71909	16.4347	2
	High	NLPFDFTWK	3	2	1	14141152		0	5.01589e+09	0	0.004446	34.27	0.0217545	2	1167.58	-0.584198	64.9262	0
	High	LGGAGmER	2	2	1	14141152	M6(Oxidation)	0	1.3979e+08	0	0.006091	34.24	0.0117343	2	806.383	0.73039	5.8419	0
	High	GIGTVTFEQSIEAVQAISmFNGQLLFDRPmHVK	2	2	1	14141152	M19(Oxidation); M30(Oxidation)	0	191633739	0	3.116e-08	33.31	0.0259463	4	3695.88	6.11589	70.9801	0
	High	HSLSGRPLK	3	2	1	14141152		0	951126916	0	0.0007166	31.61	0.0131146	2	994.58	0.542187	5.70848	0
	High	WQSLKDLVK	3	2	1	14141152		0	184386727	0	0.003818	24.12	0.123729	2	1116.65	4.97455	43.4639	1
	High	DKFNECGHVLYADIK	1	2	1	14141152		0	5.24034e+06	0	0.00556	13.68	3.26554	3	1751.85	6.33862	42.718	1
	High	MAAPIDR	3	2	1	14141152		0	5990785542	0.001	0.0222	58.11	3.66225e-05	2	773.4	2.62658	13.3318	0
	High	MGPAIER	4	2	1	14141152		0	4826587734	0.001	0.01513	56.17	9.09421e-05	2	773.401	4.20493	15.4358	0
	High	mGPVMDR	2	2	1	14141152	M1(Oxidation)	0	2.03107e+09	0.001	0.01556	55.01	0.000111687	2	821.366	2.30629	8.17755	0
	High	VGQTIER	1	2	1	14141152		0	6022654420	0.001	0.02263	49.33	0.000693668	2	802.443	1.18923	6.99026	0
	High	MGPGIDR	2	2	1	14141152		0	4793970029	0.001	0.0396	46.53	0.000586954	2	745.369	3.20187	12.4799	0
	High	MGPVMDR	1	2	1	14141152		0	4.08091e+09	0.001	0.03489	43.72	0.00130995	2	805.374	5.20822	16.2238	0
	High	MGQTmER	1	2	1	14141152	M5(Oxidation)	0	1.65503e+07	0.001	0.01553	42.57	0.00162408	2	868.366	0.438582	5.47555	0
	High	MGQTMER	1	2	1	14141152		0	1.37953e+09	0.001	0.01809	42.06	0.00157442	2	852.37	-0.00521304	6.82503	0
	High	MGLSMER	1	2	1	14141152		0	2791782300	0.001	0.02048	39.77	0.00345839	2	823.384	4.12953	25.6897	0
	High	mGLVmDR	1	2	1	14141152	M1(Oxidation); M5(Oxidation)	0	7.27823e+08	0.001	0.01501	36.53	0.00731469	2	853.395	4.68672	9.20303	0
	High	mGLSmER	1	2	1	14141152	M1(Oxidation); M5(Oxidation)	0	633121300	0.001	0.0173	35.15	0.0130751	2	855.371	0.880089	6.6244	0
	High	MGLVmDR	3	2	1	14141152	M5(Oxidation)	0	567803797	0.001	0.02576	34.02	0.0141273	2	837.399	3.80593	17.5753	0
	High	VmATTGGmGmGPGGPGmITIPPSILNNPNIPNEIIHALQAGR	1	1	1	14141152	M2(Oxidation); M8(Oxidation); M10(Oxidation); M17(Oxidation)	0	0	0.001	0.01996	23.64	0.249128	4	4259.13	4.98643	70.1716	0
	High	mAAPIDR	2	2	1	14141152	M1(Oxidation)	0	1840179046	0.002	0.0484	51	0.000384455	2	789.395	2.67485	13.4518	0
	High	MGSGIER	1	2	1	14141152		0	3965884943	0.002	0.0407	50.08	0.000394663	2	749.364	3.94998	7.67566	0
	High	VGSEIER	1	2	1	14141152		0	4.05776e+09	0.002	0.0427	40.48	0.00474543	2	789.413	3.62316	7.27475	0
	High	ADILEDK	3	2	1	14141152		0	9.12595e+07	0.002	0.05535	38.57	0.00581	2	803.417	2.99652	18.2678	0
	High	IGSGVER	1	2	1	14141152		0	1.90187e+08	0.004	0.07481	56.65	0.000133764	2	717.39	0.855464	6.52234	0
	High	RGGNRFEPYANPTK	1	2	1	14141152		0	10255136	0.004	0.07087	8.93	8.6934	3	1606.81	1.40842	14.7521	2
167466173	heat shock 70 kDa protein 1A/1B [Homo sapiens]	10475.8	83.15	1	39	54	319	4.36903e+10	641	70.009	5.65576
	A4	Sequence	# PSMs	# Proteins	# Protein Groups	Protein Group Accessions	Modifications	ΔCn	Area	q-Value	PEP	IonScore	Exp Value	Charge	MH+ [Da]	ΔM [ppm]	RT [min]	# Missed Cleavages
	High	QTQIFTTYSDNQPGVLIQVYEGER	7	2	1	167466173		0	6272186353	0	1.121e-15	192.01	5.65297e-18	2	2786.37	3.88309	62.8861	0
	High	SINPDEAVAYGAAVQAAILMGDK	30	2	1	167466173		0	9439108303	0	1.131e-11	147.92	1.11229e-13	2	2304.16	4.534	70.4907	0
	High	GVPQIEVTFDIDANGILNVTATDK	23	2	1	167466173		0	3.45524e+08	0	4.74e-13	124.25	2.08778e-11	2	2530.31	3.32292	73.3921	0
	High	SINPDEAVAYGAAVQAAILmGDK	7	2	1	167466173	M20(Oxidation)	0	3477137813	0	4.994e-12	119.34	8.81243e-11	2	2320.16	3.43241	67.3726	0
	High	KFGDPVVQSDMK	8	1	1	167466173		0	2.59158e+09	0	4.124e-09	104.68	1.95565e-09	2	1350.68	2.43834	26.6616	1
	High	ELEQVCNPIISGLYQGAGGPGPGGFGAQGPK	2	1	1	167466173		0	1.16664e+08	0	1.829e-13	103.02	3.8913e-09	3	2998.48	3.59696	64.7756	0
	High	CQEVIsWLDANTLAEKDEFEHK	1	1	1	167466173	S6(Phospho)	0	63532701	0	8.47e-12	102.35	6.77859e-09	3	2685.19	0.295296	63.3212	1
	High	mKEIAEAYLGYPVTNAVITVPAYFNDSQR	4	1	1	167466173	M1(Oxidation)	0	1.31909e+09	0	2.363e-13	101.87	4.82396e-09	3	3276.64	3.26029	64.5265	1
	High	TLSSSTQASLEIDSLFEGIDFYTSITR	6	1	1	167466173		0	54155795	0	1.65e-11	100.24	7.59355e-09	3	2981.48	6.15161	73.0815	0
	High	MKEIAEAYLGYPVTNAVITVPAYFNDSQR	5	1	1	167466173		0	3.13828e+09	0	1.449e-12	100.17	5.98604e-09	3	3260.64	3.36403	65.3487	1
	High	SENVQDLLLLDVAPLSLGLETAGGVMTALIK	1	1	1	167466173		0	0	0	1.126e-10	93.97	4.99079e-09	3	3180.75	2.18006	72.2332	0
	High	IINEPTAAAIAYGLDR	7	2	2	167466173;34419635		0	20936457510	0	1.035e-07	93.55	1.93187e-08	3	1687.9	0.699533	54.333	0
	High	LDKAQIHDLVLVGGSTR	3	1	1	167466173		0	1.02983e+09	0	3.2e-11	93.38	8.19668e-09	2	1822.02	2.49249	42.7407	1
	High	EIAEAYLGYPVTNAVITVPAYFNDSQR	3	1	1	167466173		0	4.03036e+09	0	5.508e-13	92.3	4.09835e-08	3	3001.51	4.76353	67.6312	0
	High	ELEQVCNPIIsGLYQGAGGPGPGGFGAQGPK	1	1	1	167466173	S11(Phospho)	0	117984605	0	6.242e-13	90.98	8.55849e-08	3	3078.45	2.32648	67.1089	0
	High	FGDPVVQSDMK	3	1	1	167466173		0	7877924289	0	3.708e-06	87.94	9.10332e-08	2	1222.58	4.29078	32.8855	0
	High	TTPSYVAFTDTER	6	6	3	5729877;167466173;34419635		0	31583923888	0	1.049e-05	80.25	6.45266e-07	2	1487.71	4.36912	41.3901	0
	High	FELSGIPPAPR	8	2	2	167466173;34419635		0	3.28722e+08	0	1.292e-05	76.98	6.09359e-07	2	1183.65	3.89272	48.5075	0
	High	ATAGDTHLGGEDFDNR	6	3	2	167466173;34419635		0	1.21343e+10	0	4.451e-10	75.4	2.0765e-06	2	1675.74	3.13785	23.6109	0
	High	NQVALNPQNTVFDAK	5	1	1	167466173		0	19795233220	0	1.172e-07	75.31	1.8491e-06	2	1658.85	3.04585	44.2012	0
	High	AFYPEEISSmVLTK	14	2	1	167466173	M10(Oxidation)	0	1848326904	0	2.098e-07	74.94	2.25882e-06	3	1630.81	4.16816	58.3059	0
	High	FEELCSDLFR	1	2	2	167466173;34419635		0	8.60661e+07	0	4.33e-05	73.76	2.4318e-06	2	1258.58	5.0489	61.2308	0
	High	QATKDAGVIAGLNVLR	3	2	1	167466173		0	9.01949e+07	0	8.142e-05	73.54	6.90438e-07	3	1625.94	2.52953	48.7791	1
	High	VEIIANDQGNR	3	7	4	34419635;5729877;167466173;16507237		0	26523559445	0	3.607e-06	68.75	7.76109e-06	2	1228.63	1.29003	19.5662	0
	High	DAGVIAGLNVLR	4	2	1	167466173		0	32659002795	0	1.211e-06	68.41	2.61023e-06	2	1197.7	5.94867	61.8801	0
	High	AQIHDLVLVGGSTR	19	1	1	167466173		0	4.10007e+10	0	7.803e-07	68.21	3.8054e-06	2	1465.82	3.72028	38.7904	0
	High	FGDPVVQSDmK	6	1	1	167466173	M10(Oxidation)	0	2.72579e+09	0	4.83e-06	67.01	1.25014e-05	2	1238.58	3.41304	25.4487	0
	High	FGDPVVQSDmKHWPFQVINDGDKPK	2	1	1	167466173	M10(Oxidation)	0	3.36256e+08	0	2.207e-09	66.15	2.40356e-05	4	2900.41	1.75764	49.7681	1
	High	HWPFQVINDGDKPK	24	1	1	167466173		0	12312132232	0	8.03e-09	65.7	1.7791e-05	2	1680.85	2.65702	42.5931	0
	High	AFYPEEISSMVLTK	4	2	1	167466173		0	1.78799e+10	0	1.838e-06	64.75	2.28781e-05	2	1614.82	4.35715	63.1536	0
	High	ITITNDKGR	4	5	3	5729877;167466173;34419635		0	2861593700	0	0.001084	64.1	1.49977e-05	3	1017.57	2.61798	7.17524	1
	High	KFGDPVVQSDmK	10	1	1	167466173	M11(Oxidation)	0	3290425283	0	0.0001861	63.1	3.23499e-05	3	1366.67	3.4411	17.1185	1
	High	SAVEDEGLK	5	1	1	167466173		0	9348223406	0	0.0009079	62.93	2.3964e-05	2	947.471	2.82798	12.212	0
	High	LIGDAAKNQVALNPQNTVFDAK	1	1	1	167466173		0	9.17329e+07	0	1.061e-08	62.26	2.10974e-05	3	2327.25	5.90371	47.783	1
	High	ARFEELCSDLFR	1	2	2	167466173;34419635		0	2.67709e+08	0	1.677e-05	61.97	4.12647e-05	3	1485.72	3.14136	61.5693	1
	High	AAAIGIDLGtTYSCVGVFQHGK	4	1	1	167466173	T10(Phospho)	0	1.24817e+08	0	3.35e-08	61.89	6.5329e-05	3	2288.08	1.05252	62.058	0
	High	LLQDFFNGR	5	1	1	167466173		0	3.18762e+10	0	0.0008585	61.62	3.55e-05	2	1109.58	5.96679	54.874	0
	High	NALESYAFNMK	5	2	1	167466173		0	1.87313e+10	0	5.83e-06	60.61	5.69604e-05	2	1287.61	3.94764	50.343	0
	High	LVNHFVEEFKR	6	1	1	167466173		0	18835865077	0	4.257e-06	59.74	4.48566e-05	3	1417.77	6.57246	33.5061	1
	High	NALESYAFNmK	19	2	1	167466173	M10(Oxidation)	0	5806474038	0	2.933e-05	59.31	7.39069e-05	2	1303.6	4.33522	43.4244	0
	High	QAtKDAGVIAGLNVLRIINEPTAAAIAYGLDR	1	1	1	167466173	T3(Phospho)	0	1.4246e+08	0	3.739e-07	56.86	5.02794e-05	3	3374.81	6.67565	58.3805	2
	High	YKAEDEVQR	3	2	1	167466173		0	3731129604	0	0.000402	55.27	0.000156161	2	1137.56	1.71088	6.8631	1
	High	LSKEEIER	3	2	1	167466173		0	1.09454e+10	0	0.002938	55.16	0.000152852	2	1003.54	2.57078	7.8866	1
	High	LVNHFVEEFK	3	1	1	167466173		0	2.08979e+10	0	9.535e-07	52.44	0.000254008	2	1261.66	3.32059	39.0632	0
	High	AAAIGIDLGTTYSCVGVFQHGK	1	1	1	167466173		0	63227429	0	1.408e-07	52.1	0.000419901	3	2208.12	5.71686	61.1926	0
	High	VQKLLQDFFNGR	1	1	1	167466173		0	3.96214e+07	0	6.335e-05	51.41	0.000234539	3	1464.8	3.99994	54.6639	1
	High	VQVSYKGETK	2	1	1	167466173		0	2.18579e+09	0	0.0006966	51.27	0.000337395	2	1138.61	3.40944	8.33246	1
	High	ARFEELCsDLFR	1	2	2	167466173;34419635	S8(Phospho)	0	4.43847e+07	0	0.001449	49.43	0.00073033	3	1565.68	-0.678309	60.5425	1
	High	KFGDPVVQSDmKHWPFQVINDGDKPK	2	1	1	167466173	M11(Oxidation)	0	4.16721e+08	0	6.751e-06	47.31	0.00162001	4	3028.51	3.05397	46.8135	2
	High	NQVALNPQNTVFDAKR	2	1	1	167466173		0	5.98363e+08	0	6.715e-07	46.99	0.00109992	3	1814.96	4.56721	37.4075	1
	High	DNNLLGR	4	3	2	167466173;34419635		0	25446361828	0	0.01351	46.51	0.000685707	2	801.426	5.32107	23.1781	0
	High	LLQDFFNGRDLNK	2	1	1	167466173		0	9.96716e+07	0	0.008277	43.34	0.00255128	3	1579.83	3.24321	52.2032	1
	High	MVQEAEKYK	2	2	2	5729877;167466173		0	1.15085e+08	0	0.00152	42.65	0.0026402	2	1125.57	5.34915	7.93892	1
	High	STLEPVEK	5	2	2	167466173;34419635		0	22619885915	0	0.01137	37.82	0.00896189	2	902.487	4.30223	12.8018	0
	High	LVNHFVEEFKRK	1	1	1	167466173		0	5.85359e+07	0	8.078e-05	32.2	0.0186492	4	1545.86	3.53219	28.0702	2
	High	DAKLDKAQIHDLVLVGGSTR	1	1	1	167466173		0	19232173	0	0.0001418	27.78	0.0282598	4	2136.19	5.77879	42.027	2
	High	IINEPTAAAIAYGLDRTGKGER	1	1	1	167466173		0	10200709	0	4.886e-05	26.83	0.0634924	4	2316.24	3.945	48.518	2
	High	ANKITITNDK	1	2	2	167466173;34419635		0	5.88901e+07	0	0.006291	18.71	0.48922	3	1117.62	1.78217	7.95705	1
	High	ATAGDTHLGGEDFDNRLVNHFVEEFKR	1	1	1	167466173		0	6.65942e+07	0	0.0002248	16.6	2.22277	5	3074.48	3.254	59.379	2
	High	NSTIPTK	1	2	1	167466173		0	0	0.001	0.01939	70.43	5.63366e-06	2	760.421	1.68316	6.75483	0
	High	MVQEAEK	1	2	2	5729877;167466173		0	2.58962e+07	0.001	0.02691	30.66	0.0384409	2	834.403	0.443911	5.78748	0
	High	LIGDAAK	2	6	3	5729877;167466173;16507237		0	4.95863e+10	0.002	0.0482	42.49	0.00263782	2	687.406	3.7303	8.37494	0
	High	ITITNDK	1	5	3	5729877;167466173;34419635		0	40483895486	0.008	0.1353	53.32	0.000215101	2	804.45	4.73301	10.4447	0
	High	FEELCsDLFR	1	2	2	167466173;34419635	S6(Phospho)	0	6.18788e+07	0.009	0.1531	12.24	2.58815	2	1338.54	-3.38593	65.0637	0
38327552	ras GTPase-activating protein-binding protein 1 [Homo sapiens]	7079.21	70.17	1	30	32	286	1.93013e+10	466	52.1321	5.51611
	A4	Sequence	# PSMs	# Proteins	# Protein Groups	Protein Group Accessions	Modifications	ΔCn	Area	q-Value	PEP	IonScore	Exp Value	Charge	MH+ [Da]	ΔM [ppm]	RT [min]	# Missed Cleavages
	High	SSSPAPADIAQTVQEDLR	2	1	1	38327552		0	2.67575e+09	0	5.384e-09	130.96	5.92039e-12	3	1884.94	5.79207	59.8395	0
	High	HVDAHATLNDGVVVQVmGLLSNNNQALR	7	1	1	38327552	M17(Oxidation)	0	650719002	0	5.92e-17	118.43	7.87366e-11	3	3001.54	3.31841	60.7521	0
	High	sSSPAPADIAQTVQEDLR	6	1	1	38327552	S1(Phospho)	0	4.74088e+08	0	1.519e-10	118.07	1.37475e-10	2	1964.9	2.9736	62.4692	0
	High	FMQTFVLAPEGSVANKFYVHNDIFR	2	1	1	38327552		0	2.59299e+08	0	5.461e-11	115.97	1.75533e-10	3	2930.47	2.72646	62.6546	1
	High	HVDAHATLNDGVVVQVMGLLSNNNQALR	15	1	1	38327552		0	7.60579e+09	0	4.04e-17	114.92	1.60248e-10	3	2985.54	3.86133	66.3019	0
	High	LPNFGFVVFDDSEPVQK	10	1	1	38327552		0	1.26795e+10	0	8.921e-14	112.35	4.28428e-10	2	1937.97	3.56547	65.9895	0
	High	SELKDFFQSYGNVVELR	3	1	1	38327552		0	3.65404e+09	0	6.898e-12	102.52	3.97988e-09	2	2031.02	3.11293	62.9165	1
	High	NSSYVHGGLDSNGKPADAVYGQK	5	1	1	38327552		0	3.51341e+09	0	2.216e-15	100.88	8.12091e-09	2	2364.13	3.84984	25.984	0
	High	HPDSHQLFIGNLPHEVDK	9	1	1	38327552		0	1.48495e+10	0	2.581e-15	90.68	6.66952e-08	2	2083.04	2.8373	38.4335	0
	High	QYYTLLNQAPDMLHR	7	1	1	38327552		0	1.86388e+10	0	2.816e-09	89.51	8.67564e-08	2	1862.93	4.04609	55.3986	0
	High	YQDEVFGGFVTEPQEESEEEVEEPEER	1	1	1	38327552		0	4.69921e+07	0	1.353e-08	88.17	1.87458e-07	3	3216.38	4.835	59.6621	0
	High	HPDSHQLFIGNLPHEVDKSELK	7	1	1	38327552		0	9742215044	0	3.335e-16	82.06	4.23475e-07	3	2540.3	2.2461	41.6054	1
	High	HPDSHQLFIGNLPHEVDKSELKDFFQSYGNVVELR	2	1	1	38327552		0	1468260465	0	3.108e-17	81.45	5.42479e-07	4	4095.03	-1.14005	63.1123	2
	High	IRHVDAHATLNDGVVVQVMGLLSNNNQALR	2	1	1	38327552		0	1.11256e+08	0	4.865e-13	80.8	2.49945e-07	4	3254.74	5.41024	64.0539	1
	High	FmQTFVLAPEGSVANK	10	1	1	38327552	M2(Oxidation)	0	1.331e+09	0	6.51e-09	80.29	7.0249e-07	2	1754.88	2.1251	49.9878	0
	High	VmEKPSPLLVGR	9	3	2	38327552;45359849	M2(Oxidation)	0	6.28956e+09	0	9.383e-08	78.75	3.88721e-07	3	1341.76	3.51664	25.7232	0
	High	VMEKPSPLLVGR	3	3	2	38327552;45359849		0	7.95329e+09	0	1.458e-07	75.44	5.05794e-07	2	1325.77	3.11746	31.7713	0
	High	EAGEQGDIEPR	2	1	1	38327552		0	2043267210	0	2.691e-06	74.2	1.89715e-06	2	1200.55	2.38078	10.8322	0
	High	FMQTFVLAPEGSVANK	4	1	1	38327552		0	3.19617e+09	0	2.969e-09	73.82	2.60176e-06	2	1738.89	2.80058	56.6628	0
	High	NLPPSGAVPVTGIPPHVVK	56	1	1	38327552		0	842814656	0	4.371e-10	72.94	3.78579e-07	3	1879.09	4.49358	46.999	0
	High	RFMQTFVLAPEGSVANK	2	1	1	38327552		0	1284534179	0	1.492e-11	71.83	3.49397e-06	2	1894.99	1.06412	49.2933	1
	High	DFFQSYGNVVELR	4	1	1	38327552		0	7080242161	0	7.252e-07	68.95	1.07102e-05	2	1573.77	4.41022	62.5834	0
	High	VmsQNFTNCHTK	1	1	1	38327552	M2(Oxidation); S3(Phospho)	0	1.95265e+07	0	3.69e-05	65.21	1.1585e-05	2	1505.59	-3.71041	10.8263	0
	High	INSGGKLPNFGFVVFDDSEPVQK	2	1	1	38327552		0	309427413	0	4.155e-09	58.94	7.9586e-05	3	2494.27	3.08139	62.1933	1
	High	mVMEKPSPLLVGR	1	3	2	38327552;45359849	N-Term(Acetyl)	0	257292125	0	4.385e-08	56.09	8.74661e-05	2	1498.82	4.52286	56.6565	0
	High	FYVHNDIFR	5	1	1	38327552		0	19145634916	0	7.719e-05	51.89	0.00040317	2	1210.6	3.6202	42.9933	0
	High	QYYTLLNQAPDmLHR	3	1	1	38327552	M12(Oxidation)	0	9.45315e+09	0	7.513e-09	51.79	0.000494345	2	1878.93	4.639	46.4325	0
	High	TFSWASVTSK	3	1	1	38327552		0	17631739884	0	0.0003746	51.46	0.000289371	2	1113.56	6.24968	47.2782	0
	High	VMsQNFTNCHTK	1	1	1	38327552	S3(Phospho)	0	1.24802e+08	0	0.0001559	51.08	0.000344295	2	1489.59	-4.29573	18.5421	0
	High	RFmQTFVLAPEGSVANK	2	1	1	38327552	M3(Oxidation)	0	765636624	0	1.831e-08	45.38	0.00169784	3	1910.99	3.67717	42.9584	1
	High	HVDAHATLNDGVVVQVMGLLSNNNQALRR	2	1	1	38327552		0	1.94305e+08	0	1.74e-13	43.94	0.00156413	4	3141.64	2.4461	64.1683	1
	High	mVMEKPSPLLVGR	1	3	2	38327552;45359849	N-Term(Acetyl); M1(Oxidation)	0	424008017	0	6.859e-07	42.88	0.00210471	2	1514.81	2.75515	47.7815	0
	High	vMEKPSPLLVGR	1	3	2	38327552;45359849	N-Term(Acetyl)	0	1.82385e+08	0	9.271e-06	40.56	0.00210526	2	1367.78	2.88351	50.259	0
	High	VLSNRPIMFR	4	1	1	38327552		0	2.01195e+10	0	0.001803	38.11	0.00493709	2	1232.7	3.16368	33.4642	0
	High	KVMSQNFtNCHTK	1	1	1	38327552	T8(Phospho)	0	18080930	0	0.003035	36.08	0.0139824	3	1617.69	-1.58647	12.28	1
	High	LRGPGGPR	1	1	1	38327552		0	2.94701e+07	0	0.009061	33.23	0.00972061	2	809.475	0.761863	5.77232	1
	High	EFVRQYYTLLNQAPDMLHR	1	1	1	38327552		0	1.74848e+07	0	4.788e-07	27.2	0.127571	4	2394.22	6.48434	59.7182	1
	High	VPASQPRPESKPESQIPPQRPQR	39	1	1	38327552		0	3992346250	0	0.0008036	9.21	3.45456	4	2609.39	1.39825	17.359	0
	High	INIPPQR	42	1	1	38327552		0	3133803619	0.001	0.03826	53.84	5.32831e-05	2	837.496	2.37619	18.3067	0
	High	vmEKPSPLLVGR	2	3	2	38327552;45359849	N-Term(Acetyl); M2(Oxidation)	0	1.87744e+08	0.001	0.02651	47.98	0.00041477	2	1383.77	3.17272	41.783	0
	High	VLSNRPImFR	4	1	1	38327552	M8(Oxidation)	0	4.50553e+08	0.001	0.02898	25.66	0.0946679	2	1248.69	2.503	27.3194	0
	High	GGLGGGMR	1	1	1	38327552		0	449157191	0.002	0.05066	38.61	0.00402145	2	704.352	2.07456	9.59319	0
	High	VLSNRPIMFRGEVR	1	1	1	38327552		0	86867202	0.004	0.06991	9.89	2.87183	3	1673.93	3.72674	30.861	1
5729877	heat shock cognate 71 kDa protein isoform 1 [Homo sapiens]	6958.32	75.08	3	36	46	243	4.05514e+10	646	70.8542	5.51611
	A4	Sequence	# PSMs	# Proteins	# Protein Groups	Protein Group Accessions	Modifications	ΔCn	Area	q-Value	PEP	IonScore	Exp Value	Charge	MH+ [Da]	ΔM [ppm]	RT [min]	# Missed Cleavages
	High	SINPDEAVAYGAAVQAAILSGDK	6	2	1	5729877		0	3.88774e+09	0	3.839e-11	121.9	4.32911e-11	3	2260.15	1.45063	67.724	0
	High	IINEPTAAAIAYGLDK	6	5	2	5729877;16507237		0	3631690260	0	2.607e-09	115.1	1.1774e-10	2	1659.9	2.73304	57.3552	0
	High	GVPQIEVTFDIDANGILNVSAVDK	18	1	1	5729877		0	160158271	0	2.38e-13	112.02	2.95501e-10	2	2514.31	0.931251	72.0049	0
	High	NQVAmNPTNTVFDAK	12	2	1	5729877	M5(Oxidation)	0	1871534945	0	1.168e-06	99.29	8.96158e-09	2	1665.79	1.19196	36.6203	0
	High	QTQTFTTYSDNQPGVLIQVYEGER	3	2	1	5729877		0	2698312786	0	1.069e-13	97.62	1.77652e-08	2	2774.33	2.05665	60.8143	0
	High	TLSSSTQASIEIDSLYEGIDFYTSITR	4	2	1	5729877		0	3.09718e+07	0	2.607e-10	94.43	3.46155e-08	3	2997.47	4.80662	72.4669	0
	High	IINEPTAAAIAYGLDKK	9	3	1	5729877		0	16365876429	0	4.465e-09	93.31	9.77651e-09	2	1788	4.03962	50.1388	1
	High	LDKSQIHDIVLVGGSTR	5	2	1	5729877		0	7.76459e+08	0	8.869e-09	92.98	1.29651e-08	2	1838.02	3.84539	40.3915	1
	High	STAGDTHLGGEDFDNR	3	3	1	5729877		0	3.8221e+09	0	8.39e-11	87.95	1.087e-07	2	1691.73	1.6432	23.3867	0
	High	NQVAMNPTNTVFDAK	4	2	1	5729877		0	4.46466e+09	0	2.107e-08	84.02	2.98199e-07	2	1649.8	3.15271	42.4922	0
	High	TVTNAVVTVPAYFNDSQR	12	2	1	5729877		0	1.42807e+10	0	2.456e-10	81.92	4.26423e-07	2	1982	3.07898	53.9601	0
	High	FDDAVVQSDMK	1	2	1	5729877		0	1.28805e+09	0	6.712e-07	80.79	4.1434e-07	2	1254.57	3.04419	33.4895	0
	High	TTPSYVAFTDTER	6	6	3	5729877;167466173;34419635		0	31583923888	0	1.049e-05	80.25	6.45266e-07	2	1487.71	4.36912	41.3901	0
	High	mKEIAEAYLGK	6	2	1	5729877	M1(Oxidation)	0	1.54295e+09	0	7.761e-06	78.45	6.88727e-07	2	1268.66	4.42523	27.1313	1
	High	ARFEELNADLFR	4	3	1	5729877		0	5.73992e+09	0	3.452e-08	77.61	1.14171e-06	2	1480.76	1.77227	51.445	1
	High	GPAVGIDLGtTYSCVGVFQHGK	1	2	1	5729877	T10(Phospho)	0	7.8931e+07	0	4.117e-10	77.18	1.87023e-06	3	2286.06	-0.0569617	60.8403	0
	High	FEELNADLFR	2	3	1	5729877		0	5.04314e+09	0	1.304e-05	76.33	1.67855e-06	2	1253.62	-0.00385609	57.7185	0
	High	HWPFMVVNDAGRPK	8	2	1	5729877		0	6572147440	0	8.988e-10	75.74	1.74546e-06	3	1653.84	3.80851	44.6294	0
	High	GPAVGIDLGTTYSCVGVFQHGK	1	2	1	5729877		0	5.86342e+07	0	4.799e-10	75.53	2.07125e-06	3	2206.11	5.31842	59.9825	0
	High	DAGTIAGLNVLR	3	2	1	5729877		0	16517720448	0	8.262e-05	69.95	3.78837e-06	3	1199.68	3.50108	53.5805	0
	High	VEIIANDQGNR	3	7	4	34419635;5729877;167466173;16507237		0	26523559445	0	3.607e-06	68.75	7.76109e-06	2	1228.63	1.29003	19.5662	0
	High	FDDAVVQSDmK	1	2	1	5729877	M10(Oxidation)	0	3.08439e+08	0	3.745e-06	65.52	1.5486e-05	2	1270.57	2.97285	22.7407	0
	High	MKEIAEAYLGK	2	2	1	5729877		0	7485492483	0	1.018e-05	65.32	1.47176e-05	3	1252.67	3.94416	33.5407	1
	High	SFYPEEVSSmVLTK	15	2	1	5729877	M10(Oxidation)	0	567158801	0	3.372e-07	64.52	2.63475e-05	2	1632.79	3.52855	52.6427	0
	High	ITITNDKGR	4	5	3	5729877;167466173;34419635		0	2861593700	0	0.001084	64.1	1.49977e-05	3	1017.57	2.61798	7.17524	1
	High	mVNHFIAEFK	10	2	1	5729877	M1(Oxidation)	0	4.03259e+09	0	1.9e-07	64.03	2.475e-05	2	1251.62	3.17841	36.8782	0
	High	SQIHDIVLVGGSTR	5	2	1	5729877		0	1.64618e+10	0	6.126e-06	63.98	1.22383e-05	3	1481.81	3.48135	35.6205	0
	High	RFDDAVVQSDmK	6	2	1	5729877	M11(Oxidation)	0	1.22493e+09	0	0.0001311	62	4.22741e-05	3	1426.67	3.35473	18.5208	1
	High	HWPFmVVNDAGRPK	14	2	1	5729877	M5(Oxidation)	0	2.24716e+09	0	1.55e-07	61.02	5.56638e-05	3	1669.83	2.83311	37.5454	0
	High	NQTAEKEEFEHQQK	2	1	1	5729877		0	357824733	0	1.907e-08	60.48	7.70909e-05	2	1745.81	0.224807	6.57056	1
	High	NSLESYAFNMK	4	1	1	5729877		0	7.90875e+09	0	1.569e-05	59.93	6.40745e-05	2	1303.6	3.87086	49.4664	0
	High	LSKEDIER	2	1	1	5729877		0	2.39696e+09	0	0.003289	58.93	5.75722e-05	2	989.53	3.80439	9.31346	1
	High	NQVAMNPTNTVFDAKR	1	2	1	5729877		0	34661153	0	0.0002214	56.85	0.000148501	3	1805.9	4.43587	34.7024	1
	High	NSLESYAFNmK	9	1	1	5729877	M10(Oxidation)	0	1.41244e+09	0	0.0001093	56.22	0.000146134	2	1319.6	3.0521	39.7704	0
	High	SFYPEEVSSMVLTK	3	2	1	5729877		0	6.64884e+09	0	3.323e-07	55.15	0.000219802	3	1616.79	4.44935	60.1286	0
	High	RFDDAVVQSDMK	3	2	1	5729877		0	4.18902e+09	0	2.195e-08	51.94	0.000436299	2	1410.67	2.93447	28.8165	1
	High	EIAEAYLGK	2	2	1	5729877		0	4967996522	0	0.0003576	49.94	0.000455753	2	993.529	3.94456	32.5963	0
	High	MVNHFIAEFK	7	2	1	5729877		0	1.23817e+10	0	2.868e-06	48.53	0.000722449	2	1235.63	2.1668	41.6571	0
	High	RFDDAVVQSDmKHWPFMVVNDAGRPK	1	2	1	5729877	M11(Oxidation)	0	175847424	0	1.829e-07	47.46	0.00176871	5	3061.49	3.25809	49.6051	2
	High	LLQDFFNGKELNK	1	4	2	5729877;34419635		0	51664046	0	4.503e-06	47.19	0.000794499	3	1565.84	4.06549	51.8571	1
	High	LIGDAAKNQVAMNPTNTVFDAK	1	2	1	5729877		0	2.59132e+07	0	1.039e-06	46.89	0.00126573	3	2318.19	2.56819	46.9216	1
	High	LLQDFFNGK	2	4	2	5729877;34419635		0	12266379008	0	0.0009808	45.73	0.00134319	2	1081.57	4.35846	53.4484	0
	High	VQVEYKGETK	2	3	1	5729877		0	1.95175e+09	0	0.0004641	44.12	0.00217832	3	1180.63	4.7667	8.81564	1
	High	MVNHFIAEFKR	1	2	1	5729877		0	0	0	4.027e-05	42.84	0.00256878	3	1391.73	4.60024	34.9491	1
	High	MVQEAEKYK	2	2	2	5729877;167466173		0	1.15085e+08	0	0.00152	42.65	0.0026402	2	1125.57	5.34915	7.93892	1
	High	RNTTIPTK	2	3	1	5729877		0	109763997	0	0.007163	41.39	0.00338365	3	930.538	0.989779	6.02982	1
	High	NQVAmNPTNTVFDAKR	1	2	1	5729877	M5(Oxidation)	0	41752037	0	2.011e-05	38.63	0.0104324	3	1821.89	1.52634	28.249	1
	High	mVNHFIAEFKR	1	2	1	5729877	M1(Oxidation)	0	9.8409e+07	0	9.518e-05	36.63	0.0129819	3	1407.72	3.1741	30.9475	1
	High	ATVEDEKLQGK	1	1	1	5729877		0	3.72875e+07	0	0.0004994	35.11	0.0158168	3	1217.64	3.13319	7.86078	1
	High	VCNPIITK	1	1	1	5729877		0	8.62447e+07	0	0.006177	24.3	0.192084	2	887.505	3.64308	32.7135	0
	High	RFDDAVVQSDmKHWPFmVVNDAGRPK	1	2	1	5729877	M11(Oxidation); M17(Oxidation)	0	201331670	0	0.000127	21.34	0.756549	5	3077.48	2.73171	46.4932	2
	High	DNNLLGK	2	3	1	5729877		0	1.03578e+10	0.001	0.02883	33.36	0.0224662	2	773.418	4.07446	17.0454	0
	High	MVQEAEK	1	2	2	5729877;167466173		0	2.58962e+07	0.001	0.02691	30.66	0.0384409	2	834.403	0.443911	5.78748	0
	High	LYQSAGGMPGGMPGGFPGGGAPPSGGASSGPTIEEVD	1	1	1	5729877		0	3.69745e+08	0.001	0.03925	5.11	41.1297	4	3346.49	-2.15305	61.034	0
	High	LIGDAAK	2	6	3	5729877;167466173;16507237		0	4.95863e+10	0.002	0.0482	42.49	0.00263782	2	687.406	3.7303	8.37494	0
	High	FELTGIPPAPR	9	1	1	5729877		0	3.05738e+09	0.003	0.06753	19.38	0.35411	2	1197.67	2.29745	50.0091	0
	High	GTLDPVEK	2	2	1	5729877		0	1.04922e+10	0.005	0.09497	30.95	0.0286055	2	858.461	4.69526	15.7045	0
	High	LYQSAGGMPGGmPGGFPGGGAPPSGGASSGPTIEEVD	1	1	1	5729877	M12(Oxidation)	0	147285350	0.007	0.119	11.44	9.38875	3	3362.51	5.45427	57.8055	0
	High	ITITNDK	1	5	3	5729877;167466173;34419635		0	40483895486	0.008	0.1353	53.32	0.000215101	2	804.45	4.73301	10.4447	0
46367787	polyadenylate-binding protein 1 [Homo sapiens]	5407.02	71.07	3	28	41	178	13490665668	636	70.6259	9.49561
	A4	Sequence	# PSMs	# Proteins	# Protein Groups	Protein Group Accessions	Modifications	ΔCn	Area	q-Value	PEP	IonScore	Exp Value	Charge	MH+ [Da]	ΔM [ppm]	RT [min]	# Missed Cleavages
	High	ITGMLLEIDNSELLHMLESPESLR	8	4	2	46367787;208431836		0	5.98936e+09	0	1.386e-18	179.97	6.15235e-17	2	2740.4	2.75256	71.0292	0
	High	ITGmLLEIDNSELLHMLESPESLR	7	4	2	46367787;208431836	M4(Oxidation)	0	1.39065e+09	0	1.169e-15	144.55	2.25183e-13	3	2756.4	4.68721	69.1352	0
	High	ITGmLLEIDNSELLHmLESPESLR	2	4	2	46367787;208431836	M4(Oxidation); M16(Oxidation)	0	2.35716e+08	0	1.855e-11	107.95	1.1375e-09	3	2772.38	1.18864	65.2029	0
	High	ALyDTFSAFGNILSCK	1	4	2	46367787;208431836	Y3(Phospho)	0	1.12064e+07	0	1.081e-08	100.29	7.65162e-09	2	1829.82	0.271472	70.2404	0
	High	SKVDEAVAVLQAHQAK	10	2	1	46367787		0	8.69705e+09	0	1.116e-11	93.7	1.37145e-08	2	1693.93	2.32024	35.966	1
	High	RSLGYAYVNFQQPADAER	2	4	2	46367787;208431836		0	453674213	0	3.039e-16	91.8	5.86696e-08	2	2085.02	3.76561	43.942	1
	High	VDEAVAVLQAHQAK	2	2	1	46367787		0	2.20384e+09	0	1.183e-08	90.61	3.61488e-08	2	1478.8	2.27674	31.7015	0
	High	IVATKPLYVALAQR	4	2	1	46367787		0	15794725796	0	2.753e-08	89.16	5.33891e-09	2	1542.94	1.6626	44.8235	0
	High	GYGFVHFETQEAAER	6	1	1	46367787		0	5935682708	0	2.769e-11	88.1	1.18175e-07	2	1740.8	2.78408	42.7742	0
	High	ALYDTFSAFGNILSCK	2	4	2	46367787;208431836		0	14212384	0	7.132e-08	87.38	1.45151e-07	2	1749.86	4.20325	69.1154	0
	High	NPQQHLNAQPQVTMQQPAVHVQGQEPLTASmLASAPPQEQK	5	1	1	46367787	M31(Oxidation)	0	9.92026e+08	0	4.906e-14	83.85	2.75075e-07	4	4473.22	2.70104	44.3066	0
	High	SLGYAYVNFQQPADAER	2	4	2	46367787;208431836		0	2800861352	0	2.815e-08	83.69	3.49533e-07	3	1928.92	3.67576	51.3315	0
	High	LFPLIQAmHPTLAGK	10	2	1	46367787	M8(Oxidation)	0	2.15394e+09	0	1.117e-07	79.92	2.34785e-07	2	1652.93	4.43882	50.1403	0
	High	ALDTmNFDVIK	6	4	2	46367787;208431836	M5(Oxidation)	0	4362758227	0	3.645e-05	75.07	1.83591e-06	2	1282.64	2.6468	47.2574	0
	High	mNPSAPSYPmASLYVGDLHPDVTEAMLYEK	4	1	1	46367787	N-Term(Acetyl); M1(Oxidation); M10(Oxidation)	0	1.91476e+08	0	7.979e-15	74.82	4.16791e-06	3	3400.55	2.72678	64.1608	0
	High	QAHLTNQYMQR	4	1	1	46367787		0	9.03607e+09	0	2.613e-05	72.1	4.24526e-06	3	1389.68	6.51664	15.8272	0
	High	LFPLIQAMHPTLAGK	9	2	1	46367787		0	1.49351e+10	0	8.844e-08	70.3	1.69386e-06	2	1636.93	4.13496	60.5395	0
	High	NPQQHLNAQPQVTMQQPAVHVQGQEPLTASMLASAPPQEQK	4	1	1	46367787		0	3.00168e+09	0	1.052e-14	70.1	6.24455e-06	4	4457.22	3.29898	49.4879	0
	High	NFGEDMDDER	1	2	1	46367787		0	397516044	0	4.772e-05	69.81	2.93566e-06	2	1227.46	3.45486	24.9573	0
	High	NLDDGIDDER	3	2	1	46367787		0	782143969	0	0.0003255	66.6	9.21048e-06	2	1161.51	3.34359	23.5175	0
	High	mNPSAPSYPmASLYVGDLHPDVTEAMLYEK	6	1	1	46367787	N-Term(Acetyl); M10(Oxidation)	0	376509062	0	9.951e-13	66.08	2.96665e-05	3	3384.56	3.798	65.5258	0
	High	MNGmLLNDR	7	4	2	46367787;208431836	M4(Oxidation)	0	5.89042e+08	0	0.0009483	64.99	1.41838e-05	2	1079.5	1.19172	24.9244	0
	High	ALDTMNFDVIK	3	4	2	46367787;208431836		0	5501050376	0	6.604e-05	64.01	2.28187e-05	2	1266.64	2.90609	56.2624	0
	High	EFSPFGTITSAK	3	1	1	46367787		0	4030103491	0	8.667e-06	62.44	3.10454e-05	2	1284.65	3.16767	52.3968	0
	High	mNPSAPSYPMASLYVGDLHPDVTEAMLYEK	2	1	1	46367787	N-Term(Acetyl)	0	7.48686e+08	0	1.059e-12	62.04	8.24603e-05	3	3368.55	0.0959648	68.2736	0
	High	FSPAGPILSIR	5	4	1	46367787		0	8.84457e+09	0	5.814e-05	61.59	2.18776e-05	3	1157.67	3.82926	53.2264	0
	High	VANTSTQTmGPRPAAAAAAATPAVR	1	1	1	46367787	M9(Oxidation)	0	91386277	0	1.703e-05	57.87	0.000101576	3	2397.23	1.39432	24.8417	0
	High	KEFSPFGTITSAK	3	1	1	46367787		0	1.79638e+09	0	4.899e-06	57.66	6.80441e-05	3	1412.75	5.05318	42.1331	1
	High	MNGmLLNDRK	4	4	2	46367787;208431836	M4(Oxidation)	0	2.30949e+08	0	0.0006107	57.11	0.000109816	2	1207.6	4.4017	12.8898	1
	High	AKEFTNVYIK	4	4	2	46367787;208431836		0	5.10199e+09	0	5.433e-05	56.38	6.98488e-05	2	1212.67	2.56589	29.1263	1
	High	SGVGNIFIK	2	3	1	46367787		0	8.61306e+09	0	0.000771	55.85	6.91642e-05	2	934.539	3.72358	42.9856	0
	High	FGPALSVK	2	2	1	46367787		0	9414944382	0	0.006097	55.73	6.2281e-05	2	818.481	4.75678	33.9041	0
	High	NFGEDMDDERLK	2	2	1	46367787		0	4.89652e+08	0	2.558e-05	55.65	0.00016554	2	1468.64	2.58033	30.7823	1
	High	YQGVNLYVK	3	2	1	46367787		0	9.74213e+09	0	6.868e-05	53.69	0.000127628	2	1083.59	2.89048	37.0427	0
	High	mNGmLLNDR	4	4	2	46367787;208431836	M1(Oxidation); M4(Oxidation)	0	2.28722e+08	0	0.0003714	52.17	0.000255436	2	1095.5	2.91889	15.8029	0
	High	NPQQHLNAQPQVTmQQPAVHVQGQEPLTASmLASAPPQEQK	1	1	1	46367787	M14(Oxidation); M31(Oxidation)	0	2.22175e+08	0	1.703e-12	51.76	0.000461764	4	4489.21	2.27787	40.4786	0
	High	MNGMLLNDRK	2	4	2	46367787;208431836		0	622809394	0	0.0002042	51.7	0.000388072	2	1191.6	2.54959	21.7781	1
	High	QAHLTNQYmQR	2	1	1	46367787	M9(Oxidation)	0	2758206686	0	1.932e-05	51.63	0.00043938	2	1405.67	1.19003	7.74621	0
	High	NLDDGIDDERLR	2	2	1	46367787		0	600676230	0	0.0001968	51.12	0.000543581	3	1430.7	5.59952	31.5016	1
	High	NFGEDmDDER	1	2	1	46367787	M6(Oxidation)	0	1.07863e+08	0	4.545e-05	50.33	0.000221976	2	1243.46	2.984	11.946	0
	High	AVPNPVINPYQPAPPSGYFmAAIPQTQNR	1	1	1	46367787	M20(Oxidation)	0	5.90288e+07	0	3.644e-09	48.38	0.000893775	3	3154.6	6.03016	60.6914	0
	High	GFGFVSFER	2	2	1	46367787		0	5630968464	0	0.0008608	48.09	0.000790165	2	1045.51	3.58897	56.9204	0
	High	MNGMLLNDR	1	4	2	46367787;208431836		0	2498687552	0	0.0004035	46	0.00124464	2	1063.51	5.49597	33.7989	0
	High	EREAELGAR	2	3	1	46367787		0	1.48803e+08	0	9.236e-05	44.46	0.00146282	2	1030.53	1.3964	6.63566	1
	High	KSGVGNIFIK	3	3	1	46367787		0	1112975837	0	0.0002998	42.97	0.000701479	2	1062.64	4.25182	30.4889	1
	High	GFGFVCFSSPEEATK	1	6	2	46367787;208431836		0	51104719	0	1.799e-07	40.71	0.00610985	2	1605.73	0.417579	61.1406	0
	High	SKGFGFVSFER	2	2	1	46367787		0	1.07337e+08	0	0.0001286	35.77	0.0162088	2	1260.64	3.03616	47.0598	1
	High	mNGmLLNDRK	2	4	2	46367787;208431836	M1(Oxidation); M4(Oxidation)	0	6.00517e+07	0	0.002092	35.67	0.0167896	2	1223.59	1.71601	7.7117	1
	High	GFGFVCFsSPEEATK	1	6	2	46367787;208431836	S8(Phospho)	0	5.90883e+06	0	0.006297	26.54	0.119006	2	1685.68	-4.39497	65.2888	0
	High	IMWSQRDPSLR	1	6	2	46367787;208431836		0	47545401	0	0.01427	18.06	0.837066	3	1388.71	2.828	33.8827	1
	High	EFTNVYIK	1	4	2	46367787;208431836		0	5344124774	0	0.008216	17.78	0.576034	2	1013.53	3.20025	36.9638	0
	High	ITRYQGVNLYVK	1	1	1	46367787		0	8.64313e+07	0	0.0006776	17.26	0.373044	3	1453.82	4.64972	34.5992	1
	High	AAYYPPSQIAQLRPSPR	1	1	1	46367787		0	1.83466e+08	0	0.003163	3.47	18.1711	3	1915.02	2.80811	42.9309	0
	High	AVTEmNGR	1	6	2	46367787;208431836	M5(Oxidation)	0	2.30003e+07	0.001	0.02803	36.65	0.0065206	2	893.414	-0.202622	5.45889	0
	High	VMmEGGR	3	2	1	46367787	M3(Oxidation)	0	2.82576e+08	0.001	0.03978	29.03	0.0318816	2	795.348	-0.733182	5.82408	0
	High	VMMEGGR	1	2	1	46367787		0	3.87175e+09	0.005	0.09911	30.12	0.0357971	2	779.358	5.7274	8.76653	0
	High	QmLGER	1	6	2	46367787;208431836	M2(Oxidation)	0	8.5302e+07	0.007	0.1151	26.04	0.0898477	2	749.362	0.861579	6.32183	0
	High	LKDLFGK	1	2	1	46367787		0	1034522476	0.007	0.1206	25.45	0.0429078	2	820.494	1.88788	26.0033	1
	High	QMLGER	1	6	2	46367787;208431836		0	6.50009e+09	0.008	0.1334	35.09	0.0142636	2	733.369	4.18338	10.0248	0
16507237	78 kDa glucose-regulated protein precursor [Homo sapiens]	4548.15	54.28	3	37	40	152	2.70474e+10	654	72.2884	5.16064
	A4	Sequence	# PSMs	# Proteins	# Protein Groups	Protein Group Accessions	Modifications	ΔCn	Area	q-Value	PEP	IonScore	Exp Value	Charge	MH+ [Da]	ΔM [ppm]	RT [min]	# Missed Cleavages
	High	IINEPTAAAIAYGLDKR	2	1	1	16507237		0	4.46299e+09	0	3.501e-10	127.7	4.44091e-12	2	1816	3.54841	51.3706	1
	High	IINEPTAAAIAYGLDK	6	5	2	5729877;16507237		0	3631690260	0	2.607e-09	115.1	1.1774e-10	2	1659.9	2.73304	57.3552	0
	High	IEWLESHQDADIEDFK	5	1	1	16507237		0	2.14834e+09	0	4.242e-11	108.11	1.36987e-09	2	1974.92	3.74779	54.1114	0
	High	DNHLLGTFDLTGIPPAPR	16	1	1	16507237		0	1.89677e+09	0	1.298e-08	105.61	1.49898e-09	2	1934.02	2.7657	61.458	0
	High	SQIFSTASDNQPTVTIK	5	1	1	16507237		0	2.18354e+09	0	2.922e-09	105.1	2.01487e-09	3	1836.94	5.1614	43.5249	0
	High	KSQIFSTASDNQPTVTIK	2	1	1	16507237		0	3.33913e+08	0	1.443e-11	104.35	1.7905e-09	2	1965.03	2.06776	35.4092	1
	High	KSDIDEIVLVGGSTR	2	1	1	16507237		0	1.1327e+09	0	2.81e-11	103.69	1.98603e-09	2	1588.86	2.3126	44.8219	1
	High	NQLTSNPENTVFDAK	4	1	1	16507237		0	1517459274	0	5.027e-07	86.26	1.86671e-07	3	1677.81	3.87703	40.3751	0
	High	IEIESFYEGEDFSETLTR	2	1	1	16507237		0	2.55812e+08	0	4.644e-08	82.62	5.71085e-07	3	2165	2.44775	63.0669	0
	High	SDIDEIVLVGGSTR	4	1	1	16507237		0	1031873656	0	3.97e-08	80.72	4.9351e-07	2	1460.77	4.18622	53.4365	0
	High	TFAPEEISAMVLTK	2	1	1	16507237		0	2.15816e+09	0	8.34e-07	78.25	8.24426e-07	2	1536.8	3.34123	62.915	0
	High	AKFEELNMDLFR	3	1	1	16507237		0	2.52299e+09	0	8.354e-07	76.14	1.52499e-06	2	1512.76	3.56588	58.555	1
	High	KKELEEIVQPIISK	6	1	1	16507237		0	1.16044e+09	0	2.167e-05	75.8	2.31464e-07	2	1653.98	2.61578	40.9486	2
	High	KTKPYIQVDIGGGQTK	2	1	1	16507237		0	95079524	0	3.804e-09	74.45	1.14496e-06	3	1732.96	-0.574275	25.8676	1
	High	KVTHAVVTVPAYFNDAQR	4	1	1	16507237		0	6.34694e+08	0	3.822e-12	72.84	2.21518e-06	2	2016.07	2.05786	38.5352	1
	High	ETAEAYLGK	2	1	1	16507237		0	527796488	0	0.0004475	71.99	3.59842e-06	2	981.492	3.63311	23.6553	0
	High	VEIIANDQGNR	3	7	4	34419635;5729877;167466173;16507237		0	26523559445	0	3.607e-06	68.75	7.76109e-06	2	1228.63	1.29003	19.5662	0
	High	ITPSYVAFTPEGER	4	1	1	16507237		0	2666789521	0	7.181e-07	68.52	9.06198e-06	3	1566.79	3.56416	46.812	0
	High	TKPYIQVDIGGGQTK	4	1	1	16507237		0	2851751594	0	2.331e-07	67.53	7.27608e-06	2	1604.87	2.81064	33.9544	0
	High	FEELNMDLFR	1	1	1	16507237		0	4.3159e+08	0	1.213e-05	67.23	1.16852e-05	2	1313.62	3.37057	62.6821	0
	High	IEWLESHQDADIEDFKAK	2	1	1	16507237		0	2.08002e+08	0	1.139e-08	66.63	2.06841e-05	3	2174.05	4.8817	48.1391	1
	High	GVPQIEVTFEIDVNGILR	7	1	1	16507237		0	5.43533e+07	0	3.247e-07	66.28	5.58147e-06	2	1999.1	7.02911	70.8455	0
	High	DAGTIAGLNVmR	3	1	1	16507237	M11(Oxidation)	0	1.06974e+09	0	8.342e-05	65.09	1.70358e-05	3	1233.63	2.20065	37.1058	0
	High	NELESYAYSLK	2	1	1	16507237		0	2.67643e+09	0	9.716e-05	64.76	2.10543e-05	3	1316.64	4.29117	48.3272	0
	High	ETAEAYLGKK	1	1	1	16507237		0	22810341	0	0.0001625	63.98	1.90374e-05	2	1109.59	5.08455	15.53	1
	High	VTHAVVTVPAYFNDAQR	5	1	1	16507237		0	4.29843e+09	0	1.576e-10	61.43	4.47497e-05	2	1887.97	1.55055	44.6781	0
	High	ITITNDQNR	3	1	1	16507237		0	3810743325	0	0.003403	58.33	7.97627e-05	2	1074.56	2.41289	11.8951	0
	High	LTPEEIER	3	3	1	16507237		0	1.9664e+09	0	0.002155	58.3	5.71675e-05	2	986.519	3.97597	24.0635	0
	High	MKETAEAYLGKK	2	1	1	16507237		0	1.74892e+08	0	0.0001842	57.23	8.43985e-05	3	1368.72	3.46369	15.4387	2
	High	EFFNGKEPSR	4	1	1	16507237		0	2.94266e+08	0	0.001091	55.73	0.000161182	2	1210.59	2.18477	20.4954	1
	High	VLEDSDLK	3	1	1	16507237		0	9.126e+08	0	0.004571	55.03	0.000155141	2	918.48	2.38198	18.0111	0
	High	MKETAEAYLGK	1	1	1	16507237		0	1.51837e+09	0	1.407e-05	54.29	0.000193085	3	1240.63	8.59282	22.8932	1
	High	TFAPEEISAmVLTK	4	1	1	16507237	M10(Oxidation)	0	163498400	0	3.63e-06	53.12	0.000292517	2	1552.8	3.2798	57.6136	0
	High	DAGTIAGLNVMR	2	1	1	16507237		0	2278939878	0	0.0002043	50.7	0.000483021	3	1217.63	2.31414	48.7027	0
	High	ELEEIVQPIISK	4	1	1	16507237		0	2661429556	0	1.088e-06	48.99	0.000282018	2	1397.79	3.61818	53.6658	0
	High	STmKPVQK	2	1	1	16507237	M3(Oxidation)	0	4.51507e+06	0	0.01388	38.62	0.00559922	2	934.504	1.82428	3.58121	0
	High	AKFEELNmDLFR	1	1	1	16507237	M8(Oxidation)	0	126486619	0	7.437e-06	37.33	0.0131853	2	1528.75	1.58474	48.6864	1
	High	VLEDSDLKK	2	1	1	16507237		0	1280969049	0	0.001733	36.01	0.0116283	2	1046.57	-1.69963	9.68559	1
	High	VmEHFIK	6	1	1	16507237	M2(Oxidation)	0	355652127	0	0.007025	33.27	0.0228424	2	919.471	-0.0191921	12.1981	0
	High	TWNDPSVQQDIK	1	1	1	16507237		0	2046992876	0	3.122e-05	29.45	0.0740595	2	1430.7	3.6663	34.819	0
	High	VMEHFIK	4	1	1	16507237		0	1.93728e+09	0	0.01263	23.85	0.200279	2	903.479	3.47224	20.8444	0
	High	mKETAEAYLGK	2	1	1	16507237	M1(Oxidation)	0	6.02111e+07	0	0.0002133	22.55	0.302134	2	1256.62	4.08943	22.9432	1
	High	VYEGERPLTK	3	1	1	16507237		0	4.21863e+09	0	0.0003023	17.72	0.70914	3	1191.64	4.10902	11.0037	0
	High	mKETAEAYLGKK	1	1	1	16507237	M1(Oxidation)	0	2.68164e+07	0	0.01123	17.24	1.05067	4	1384.72	2.81067	10.5807	2
	High	FEELNmDLFR	1	1	1	16507237	M6(Oxidation)	0	129755239	0.001	0.01871	51.44	0.000460824	2	1329.61	-0.924721	57.7734	0
	High	LIGDAAK	2	6	3	5729877;167466173;16507237		0	4.95863e+10	0.002	0.0482	42.49	0.00263782	2	687.406	3.7303	8.37494	0
	High	IQQLVK	2	1	1	16507237		0	5.03244e+09	0.006	0.1048	31.22	0.0172539	2	728.469	3.19483	12.6799	0
208431836	polyadenylate-binding protein 4 isoform 3 [Homo sapiens]	4431.74	68.46	4	31	44	143	5.99683e+09	631	69.5348	9.5249
	A4	Sequence	# PSMs	# Proteins	# Protein Groups	Protein Group Accessions	Modifications	ΔCn	Area	q-Value	PEP	IonScore	Exp Value	Charge	MH+ [Da]	ΔM [ppm]	RT [min]	# Missed Cleavages
	High	ITGMLLEIDNSELLHMLESPESLR	8	4	2	46367787;208431836		0	5.98936e+09	0	1.386e-18	179.97	6.15235e-17	2	2740.4	2.75256	71.0292	0
	High	ITGmLLEIDNSELLHMLESPESLR	7	4	2	46367787;208431836	M4(Oxidation)	0	1.39065e+09	0	1.169e-15	144.55	2.25183e-13	3	2756.4	4.68721	69.1352	0
	High	NFGEEVDDESLKELFSQFGK	3	3	1	208431836		0	1.08514e+09	0	4.661e-13	123.68	4.33048e-11	2	2318.09	2.48958	66.9153	1
	High	SKVDEAVAVLQAHHAK	5	3	1	208431836		0	3679757564	0	1.159e-10	113.2	1.80204e-10	2	1702.93	3.54784	31.1974	1
	High	VDEAVAVLQAHHAK	3	3	1	208431836		0	3.98997e+08	0	2.303e-09	111.58	2.7523e-10	2	1487.8	3.68211	24.0021	0
	High	ITGmLLEIDNSELLHmLESPESLR	2	4	2	46367787;208431836	M4(Oxidation); M16(Oxidation)	0	2.35716e+08	0	1.855e-11	107.95	1.1375e-09	3	2772.38	1.18864	65.2029	0
	High	ALyDTFSAFGNILSCK	1	4	2	46367787;208431836	Y3(Phospho)	0	1.12064e+07	0	1.081e-08	100.29	7.65162e-09	2	1829.82	0.271472	70.2404	0
	High	RSLGYAYVNFQQPADAER	2	4	2	46367787;208431836		0	453674213	0	3.039e-16	91.8	5.86696e-08	2	2085.02	3.76561	43.942	1
	High	GYAFVHFETQEAADK	3	3	1	208431836		0	1.78549e+09	0	3.048e-11	90.16	7.90822e-08	2	1712.8	3.21309	43.2295	0
	High	ALYDTFSAFGNILSCK	2	4	2	46367787;208431836		0	14212384	0	7.132e-08	87.38	1.45151e-07	2	1749.86	4.20325	69.1154	0
	High	SLGYAYVNFQQPADAER	2	4	2	46367787;208431836		0	2800861352	0	2.815e-08	83.69	3.49533e-07	3	1928.92	3.67576	51.3315	0
	High	KEFSPFGSITSAK	3	3	1	208431836		0	4.97481e+08	0	1.487e-08	80.67	3.89524e-07	2	1398.73	4.49858	41.6848	1
	High	VGVPTAVQNLAPR	1	1	1	208431836		0	13136056	0	0.0004537	77.05	3.29395e-07	2	1321.77	6.26742	46.3561	0
	High	IVGSKPLYVALAQR	5	3	1	208431836		0	4.88572e+09	0	2.553e-07	75.83	1.50199e-07	3	1514.92	6.71337	43.1453	0
	High	LFPLIQTmHSNLAGK	3	3	1	208431836	M8(Oxidation)	0	1510427230	0	1.216e-07	75.43	1.10271e-06	2	1685.91	2.41921	46.7815	0
	High	ALDTmNFDVIK	6	4	2	46367787;208431836	M5(Oxidation)	0	4362758227	0	3.645e-05	75.07	1.83591e-06	2	1282.64	2.6468	47.2574	0
	High	mNAAASSYPMASLYVGDLHSDVTEAMLYEK	1	3	1	208431836	N-Term(Acetyl)	0	2.27406e+07	0	2.023e-13	71.87	8.42243e-06	3	3306.51	3.02581	69.9157	0
	High	HLAPTGNAPASR	2	2	1	208431836		0	6.70588e+07	0	8.182e-07	69.95	5.05284e-06	2	1191.62	0.529911	6.64018	0
	High	AAVAAAAPR	1	3	1	208431836		0	44406146	0	0.001108	66.97	2.62187e-06	2	797.464	1.46158	7.31351	0
	High	FSPAGPVLSIR	2	3	1	208431836		0	2511535718	0	8.192e-06	66.74	7.54137e-06	2	1143.66	4.28338	48.5031	0
	High	NLDDTIDDEKLR	1	4	1	208431836		0	2.7361e+08	0	2.042e-06	66.13	1.75279e-05	3	1446.71	3.52668	33.0408	1
	High	LFPLIQTMHSNLAGK	7	3	1	208431836		0	2.46232e+09	0	2.814e-07	65.5	1.01321e-05	2	1669.92	3.564	58.2554	0
	High	MNGmLLNDR	7	4	2	46367787;208431836	M4(Oxidation)	0	5.89042e+08	0	0.0009483	64.99	1.41838e-05	2	1079.5	1.19172	24.9244	0
	High	NLDDTIDDEK	2	4	1	208431836		0	131442019	0	0.0001767	64.27	2.03516e-05	2	1177.53	3.0564	24.5513	0
	High	ALDTMNFDVIK	3	4	2	46367787;208431836		0	5501050376	0	6.604e-05	64.01	2.28187e-05	2	1266.64	2.90609	56.2624	0
	High	KAHLTNQYMQR	4	3	1	208431836		0	1.41743e+09	0	1.122e-05	60.89	5.19374e-05	2	1389.71	2.98127	8.18647	1
	High	MNGmLLNDRK	4	4	2	46367787;208431836	M4(Oxidation)	0	2.30949e+08	0	0.0006107	57.11	0.000109816	2	1207.6	4.4017	12.8898	1
	High	AKEFTNVYIK	4	4	2	46367787;208431836		0	5.10199e+09	0	5.433e-05	56.38	6.98488e-05	2	1212.67	2.56589	29.1263	1
	High	FEQLKQER	2	3	1	208431836		0	9.81797e+07	0	0.00184	55.37	0.000119791	2	1077.57	1.57843	8.84121	1
	High	KAHLTNQYmQR	3	3	1	208431836	M9(Oxidation)	0	3.27565e+08	0	3.944e-05	55.26	0.000180051	3	1405.7	-0.0446002	5.86598	1
	High	NFGEEVDDESLK	1	3	1	208431836		0	1.1714e+08	0	8.296e-06	53.25	0.000287439	2	1381.62	4.78026	35.5356	0
	High	SGVGNVFIK	2	4	1	208431836		0	2.43774e+09	0	0.001213	52.77	0.000167517	2	920.523	3.21069	35.6563	0
	High	YQGVNLYIK	2	3	1	208431836		0	3090838777	0	0.0002428	52.21	0.000166225	2	1097.6	4.27658	43.0432	0
	High	mNGmLLNDR	4	4	2	46367787;208431836	M1(Oxidation); M4(Oxidation)	0	2.28722e+08	0	0.0003714	52.17	0.000255436	2	1095.5	2.91889	15.8029	0
	High	MNGMLLNDRK	2	4	2	46367787;208431836		0	622809394	0	0.0002042	51.7	0.000388072	2	1191.6	2.54959	21.7781	1
	High	EFSPFGSITSAK	2	3	1	208431836		0	1572468339	0	5.515e-05	46.22	0.00117242	2	1270.64	3.12621	51.8947	0
	High	MNGMLLNDR	1	4	2	46367787;208431836		0	2498687552	0	0.0004035	46	0.00124464	2	1063.51	5.49597	33.7989	0
	High	GFGFVSYEKHEDANK	1	3	1	208431836		0	85367691	0	1.013e-06	44.34	0.00305363	3	1727.8	0.507317	30.7458	1
	High	AHLTNQYMQR	2	3	1	208431836		0	7.33909e+08	0	0.000356	43.91	0.00256263	2	1261.61	3.38016	13.5834	0
	High	GFGFVCFSSPEEATK	1	6	2	46367787;208431836		0	51104719	0	1.799e-07	40.71	0.00610985	2	1605.73	0.417579	61.1406	0
	High	SPHPAIQPLQAPQPAVHVQGQEPLTASmLAAAPPQEQK	1	3	1	208431836	M28(Oxidation)	0	8.11238e+07	0	2.11e-07	38.66	0.00549343	4	3979.06	3.57551	47.6227	0
	High	AHLTNQYmQR	2	3	1	208431836	M8(Oxidation)	0	266084725	0	7.739e-05	37.71	0.00975091	2	1277.61	0.820817	7.04001	0
	High	mNGmLLNDRK	2	4	2	46367787;208431836	M1(Oxidation); M4(Oxidation)	0	6.00517e+07	0	0.002092	35.67	0.0167896	2	1223.59	1.71601	7.7117	1
	High	GFGFVSYEK	1	3	1	208431836		0	1949350510	0	0.00155	32.46	0.0309028	2	1033.5	1.40543	44.951	0
	High	GFGFVCFsSPEEATK	1	6	2	46367787;208431836	S8(Phospho)	0	5.90883e+06	0	0.006297	26.54	0.119006	2	1685.68	-4.39497	65.2888	0
	High	IMWSQRDPSLR	1	6	2	46367787;208431836		0	47545401	0	0.01427	18.06	0.837066	3	1388.71	2.828	33.8827	1
	High	WQQGGRPQGFQGMPSAIR	1	3	1	208431836		0	3.81622e+07	0	3.51e-05	17.95	1.24973	3	2001	4.51261	40.9414	0
	High	EFTNVYIK	1	4	2	46367787;208431836		0	5344124774	0	0.008216	17.78	0.576034	2	1013.53	3.20025	36.9638	0
	High	ELFSQFGK	2	3	1	208431836		0	551919952	0	0.008787	10.6	3.41418	2	955.491	3.05421	44.183	0
	High	ISRYQGVNLYIK	1	3	1	208431836		0	2.8227e+07	0	0.001476	8.27	2.95638	3	1453.82	3.95701	38.5244	1
	High	NLDDTIDDEKLRK	1	3	1	208431836		0	2.05099e+07	0	0.002098	6.2	13.9852	4	1574.81	3.58054	25.2959	2
	High	VMLEDGR	5	3	1	208431836		0	1812367741	0.001	0.03597	47.5	0.000763771	2	819.406	3.09107	15.1667	0
	High	VmLEDGR	2	3	1	208431836	M2(Oxidation)	0	2.61071e+08	0.001	0.03546	46.9	0.000686024	2	835.4	2.32412	10.4201	0
	High	AVTEmNGR	1	6	2	46367787;208431836	M5(Oxidation)	0	2.30003e+07	0.001	0.02803	36.65	0.0065206	2	893.414	-0.202622	5.45889	0
	High	GYAFVHFETQEAADKAIEK	1	3	1	208431836		0	2.80648e+07	0.001	0.01658	3.81	36.517	4	2154.06	5.1627	44.3801	1
	High	KSGVGNVFIK	1	4	1	208431836		0	123896568	0.004	0.07742	27.02	0.035849	2	1048.62	5.38018	23.2464	1
	High	QmLGER	1	6	2	46367787;208431836	M2(Oxidation)	0	8.5302e+07	0.007	0.1151	26.04	0.0898477	2	749.362	0.861579	6.32183	0
	High	QMLGER	1	6	2	46367787;208431836		0	6.50009e+09	0.008	0.1334	35.09	0.0142636	2	733.369	4.18338	10.0248	0
61835148	fragile X mental retardation syndrome-related protein 1 isoform a [Homo sapiens]	4298.43	59.58	3	35	39	139	5.83865e+09	621	69.6779	6.15088
	A4	Sequence	# PSMs	# Proteins	# Protein Groups	Protein Group Accessions	Modifications	ΔCn	Area	q-Value	PEP	IonScore	Exp Value	Charge	MH+ [Da]	ΔM [ppm]	RT [min]	# Missed Cleavages
	High	GPNYTSGYGTNSELSNPSETESER	2	3	1	61835148		0	1.25034e+08	0	7.996e-15	154.85	3.45344e-14	2	2576.12	5.15531	34.7132	0
	High	KDELSDWSLAGEDDR	3	3	1	61835148		0	352298088	0	9.156e-11	137.68	1.42373e-12	2	1735.78	4.13991	45.7294	1
	High	VPGVTAIELDEDTGTFR	2	3	1	61835148		0	2.19985e+08	0	4.385e-13	121.86	4.69172e-11	2	1819.91	2.71867	57.0727	0
	High	RGPNYTSGYGTNSELSNPSETESER	1	3	1	61835148		0	4.06247e+08	0	4.302e-14	119.04	1.36464e-10	3	2732.21	2.33712	29.9554	1
	High	GFLEFVEDFIQVPR	3	3	1	61835148		0	48983152	0	1.882e-08	114.59	2.09217e-10	2	1695.88	2.53218	72.2226	0
	High	EDLmGLAIGTHGSNIQQAR	4	3	1	61835148	M4(Oxidation)	0	793733264	0	1.312e-10	106.07	2.28511e-09	2	2027	3.633	38.8372	0
	High	EDLMGLAIGTHGSNIQQAR	4	3	1	61835148		0	4221516991	0	1.966e-12	104.51	2.50276e-09	2	2011.01	3.98626	49.0278	0
	High	AINGPTSASGDDISK	3	2	1	61835148		0	702617726	0	3.236e-07	102.48	3.81615e-09	2	1432.7	3.1194	17.9605	0
	High	IFYHPETTQLMILSASEATVK	4	3	1	61835148		0	3435200606	0	1.548e-15	101.14	3.81489e-09	2	2379.24	5.56581	60.7672	0
	High	KVPGVTAIELDEDTGTFR	7	3	1	61835148		0	5142657613	0	1.411e-12	100.33	5.24586e-09	2	1948.01	3.10424	49.6252	1
	High	IEGDNENKLPR	3	3	1	61835148		0	1.33816e+09	0	1.169e-05	94.72	1.8028e-08	3	1284.66	2.69193	11.4437	1
	High	EISEGDEVEVYSR	2	2	1	61835148		0	340448933	0	1.847e-06	91.57	4.94257e-08	2	1511.69	3.07611	33.8631	0
	High	QLAAAFHEEFVVR	15	3	1	61835148		0	3502523636	0	1.219e-07	84.63	1.90942e-07	2	1516.8	4.70587	47.4714	0
	High	SSISSVLK	1	3	1	61835148		0	2014960856	0	0.006053	82.64	1.22785e-07	2	820.482	5.10032	27.2966	0
	High	DVHEDSLTVVFENNWQPER	3	2	1	61835148		0	1.19332e+09	0	3.827e-13	80.71	8.547e-07	2	2314.09	5.15777	61.0035	0
	High	VRIEGDNENKLPR	3	3	1	61835148		0	607537879	0	4.598e-07	80.01	4.1205e-07	4	1539.83	4.28862	15.6071	2
	High	DPDSNPYSLLDNTESDQTADTDASESHHSTNR	1	3	1	61835148		0	479226305	0	5.152e-12	79.38	1.40606e-06	4	3519.47	2.72566	42.8108	0
	High	IYGESADAVKK	2	3	1	61835148		0	1.94351e+09	0	0.0001212	71.99	3.55732e-06	2	1180.63	4.66623	9.9813	1
	High	aELTVEVR	4	2	1	61835148	N-Term(Acetyl)	0	1.77707e+09	0	0.0008246	68.84	7.51048e-06	2	958.525	4.32689	46.9399	0
	High	ESIGNVQVLLEYHIAYLK	15	3	1	61835148		0	3.22146e+09	0	5.5e-09	67.48	4.80565e-06	2	2089.14	2.67767	64.5689	0
	High	ESIGNVQVLLEYHIAYLKEVEQLR	1	3	1	61835148		0	4.46876e+07	0	1.118e-08	65.23	5.57844e-06	4	2843.55	6.23272	66.2321	1
	High	VIQEIVDK	1	4	2	61835148;259013556		0	6.53861e+09	0	0.001769	65.09	1.52548e-05	2	943.55	4.16617	23.28	0
	High	RVNILSDMHLR	3	3	1	61835148		0	1560733913	0	7.16e-05	59.57	3.42264e-05	4	1353.75	3.73757	40.235	1
	High	IFYHPETTQLmILSASEATVK	2	3	1	61835148	M11(Oxidation)	0	6.29007e+08	0	5.59e-08	58.9	7.69729e-05	3	2395.23	2.60058	57.5957	0
	High	GFIKDVHEDSLTVVFENNWQPER	2	2	1	61835148		0	367132276	0	3.135e-10	57.04	0.000165275	3	2759.35	2.3708	60.2153	1
	High	VIQEIVDKSGVVR	2	4	2	61835148;259013556		0	1.56025e+08	0	0.0005972	54.24	6.25328e-05	2	1441.84	3.18013	35.2596	1
	High	IYGESADAVK	2	3	1	61835148		0	3682641575	0	0.0004944	51.46	0.000419767	2	1052.53	3.84172	17.164	0
	High	VRIEGDNENK	2	3	1	61835148		0	473075089	0	3.701e-05	51.28	0.000394708	2	1173.59	0.695492	6.2288	1
	High	KEISEGDEVEVYSR	1	2	1	61835148		0	5.41306e+07	0	0.0001668	51.18	0.00057194	3	1639.79	5.9174	26.5616	1
	High	EDGmVPFVFVGTK	5	3	1	61835148	M4(Oxidation)	0	729944703	0	2.748e-05	50.52	0.000524753	2	1441.71	2.72914	57.1245	0
	High	EDGMVPFVFVGTK	4	3	1	61835148		0	2.11046e+09	0	1.321e-05	49.71	0.000708783	2	1425.71	3.81663	63.239	0
	High	LPPPPDIK	6	2	1	61835148		0	5.70293e+09	0	0.009461	47.2	0.000359179	2	876.522	3.60633	29.7754	0
	High	RVNILSDmHLR	2	3	1	61835148	M8(Oxidation)	0	2.72941e+08	0	4.111e-05	45.94	0.00101619	3	1369.74	3.71767	23.9419	1
	High	VNILSDMHLR	1	3	1	61835148		0	3.77727e+09	0	0.0002661	45.42	0.00107224	3	1197.65	3.76455	48.8412	0
	High	IFYHPETTQLMILSASEATVKR	1	3	1	61835148		0	1.36147e+08	0	6.957e-08	44.69	0.00141454	4	2535.34	3.79818	58.4231	1
	High	DVIEEHGPSEK	3	2	1	61835148		0	3.06858e+08	0	2.232e-05	42.15	0.00364503	2	1239.59	2.87306	11.0351	0
	High	QVPFNEVR	6	2	1	61835148		0	5274401970	0	0.007219	41.95	0.00349768	2	988.524	3.09065	29.143	0
	High	LPPPPDIKK	6	2	1	61835148		0	2.2691e+09	0	0.004308	39.15	0.00142902	3	1004.62	3.6806	19.4254	1
	High	VNILSDmHLR	1	3	1	61835148	M7(Oxidation)	0	1.03323e+09	0	0.0006306	18.25	0.640389	3	1213.64	4.83705	31.4383	0
	High	KDELSDWSLAGEDDRDSR	1	3	1	61835148		0	71019564	0	0.001412	13.98	3.92346	4	2093.95	4.78663	40.0964	2
	High	GSNGAFYK	2	8	4	61835148;259013556;4503765;297374791		0	1212268946	0.001	0.01766	41.78	0.00230319	2	843.402	2.47525	11.6002	0
	High	LQIDEQLR	1	7	4	61835148;259013556;4503765;297374791		0	120589210	0.001	0.03664	33.68	0.0152778	3	1014.56	4.16496	33.6206	0
	High	TKLmLmSR	1	3	1	61835148	M4(Oxidation); M6(Oxidation)	0	3.20276e+07	0.002	0.04196	24.52	0.115491	3	1011.54	3.00223	9.59171	1
	High	KNTFFK	1	3	1	61835148		0	4.45403e+08	0.007	0.121	26.05	0.0495385	2	784.435	-0.859758	11.6528	1
24234688	stress-70 protein, mitochondrial precursor [Homo sapiens]	3954.97	57.58	1	43	43	120	3.99024e+09	679	73.6348	6.16357
	A4	Sequence	# PSMs	# Proteins	# Protein Groups	Protein Group Accessions	Modifications	ΔCn	Area	q-Value	PEP	IonScore	Exp Value	Charge	MH+ [Da]	ΔM [ppm]	RT [min]	# Missed Cleavages
	High	STNGDTFLGGEDFDQALLR	2	1	1	24234688		0	639767752	0	2.433e-11	141.61	6.23632e-13	2	2055.97	3.71539	62.8037	0
	High	SQVFSTAADGQTQVEIK	7	1	1	24234688		0	4.45179e+08	0	3.56e-11	127.61	1.29342e-11	2	1808.9	0.648361	39.2305	0
	High	VIAVYDLGGGTFDISILEIQK	6	1	1	24234688		0	3.48435e+08	0	1.161e-10	112.77	1.2075e-10	2	2251.23	3.94155	69.8405	0
	High	QAVTNPNNTFYATK	3	1	1	24234688		0	2088048518	0	4.412e-08	101.17	4.85418e-09	2	1568.78	3.52836	28.6243	0
	High	TTPSVVAFTADGER	4	1	1	24234688		0	2290891082	0	5.726e-05	98.74	8.38045e-09	2	1450.72	4.97241	42.012	0
	High	VINEPTAAALAYGLDK	4	1	1	24234688		0	2607003499	0	6.054e-09	90.37	4.14168e-08	2	1645.89	3.884	55.6447	0
	High	MKETAENYLGHTAK	3	1	1	24234688		0	1.79118e+09	0	6.497e-09	88.58	9.70036e-08	2	1592.78	3.56939	16.3282	1
	High	LYSPSQIGAFVLMK	3	1	1	24234688		0	1.98915e+09	0	3.81e-07	86.03	9.20505e-08	2	1553.84	2.33487	64.9414	0
	High	SDIGEVILVGGMTR	2	1	1	24234688		0	1899165771	0	8.929e-09	85.71	1.51051e-07	2	1446.77	5.11315	59.5127	0
	High	LLGQFTLIGIPPAPR	15	1	1	24234688		0	1.41721e+09	0	1.453e-07	81.97	2.28719e-08	2	1592.96	3.95771	65.0806	0
	High	GVPQIEVTFDIDANGIVHVSAK	3	1	1	24234688		0	1.66876e+08	0	6.849e-10	80.95	3.32258e-07	3	2309.22	3.33765	64.9643	0
	High	KSQVFSTAADGQTQVEIK	1	1	1	24234688		0	137418152	0	1.236e-07	80.89	4.74158e-07	3	1937	3.27726	31.9649	1
	High	NAVITVPAYFNDSQR	4	1	1	24234688		0	2134045600	0	3.049e-08	78.34	1.0977e-06	2	1694.86	4.06741	53.5366	0
	High	EQQIVIQSSGGLSKDDIENMVK	2	1	1	24234688		0	381808647	0	1.84e-11	78.21	1.12425e-06	3	2418.22	0.241025	51.7508	1
	High	VINEPTAAALAYGLDKSEDK	1	1	1	24234688		0	6.24702e+08	0	3.683e-09	78.04	1.02623e-06	3	2105.09	4.79103	51.2284	1
	High	ASNGDAWVEAHGK	2	1	1	24234688		0	1.69834e+09	0	3.47e-06	77.38	1.08498e-06	2	1341.62	2.68516	15.8195	0
	High	VQQTVQDLFGR	3	1	1	24234688		0	4.40937e+09	0	4.457e-06	73.48	2.49951e-06	2	1290.68	2.90868	46.6069	0
	High	EQQIVIQSSGGLSKDDIENmVK	2	1	1	24234688	M20(Oxidation)	0	3.18447e+07	0	4.315e-10	69.06	9.18202e-06	3	2434.22	4.03342	42.4143	1
	High	ETGVDLTKDNMALQR	2	1	1	24234688		0	120043225	0	4.621e-08	68.57	1.02995e-05	2	1690.85	2.66636	35.5386	1
	High	ERVEAVNMAEGIIHDTETK	2	1	1	24234688		0	3.48648e+08	0	2.717e-08	68.46	1.25881e-05	3	2142.06	4.06733	53.2992	1
	High	EQQIVIQSSGGLSK	4	1	1	24234688		0	1033043995	0	1.602e-07	64.18	1.6118e-05	2	1473.8	3.40119	31.3959	0
	High	QAASSLQQASLK	2	1	1	24234688		0	2566405814	0	1.869e-06	63.36	2.10822e-05	2	1231.67	3.44351	18.9305	0
	High	QAVTNPNNTFYATKR	1	1	1	24234688		0	2.12591e+07	0	6.45e-06	62.23	4.2577e-05	3	1724.88	2.18392	22.6145	1
	High	SDIGEVILVGGmTR	2	1	1	24234688	M12(Oxidation)	0	4.78526e+08	0	1.946e-06	62	3.51443e-05	2	1462.76	1.94085	51.4054	0
	High	AQFEGIVTDLIR	2	1	1	24234688		0	2978582136	0	3.342e-05	60.24	3.08946e-05	3	1361.75	5.12722	63.248	0
	High	ETGVDLTK	2	1	1	24234688		0	2.18341e+09	0	0.002283	59.22	5.97772e-05	2	862.454	2.79067	13.8211	0
	High	LYSPSQIGAFVLmK	2	1	1	24234688	M13(Oxidation)	0	5.04829e+08	0	4.937e-06	58.27	6.26276e-05	2	1569.84	4.61714	62.5409	0
	High	VLENAEGAR	1	1	1	24234688		0	3.2808e+09	0	0.003948	58.1	5.73837e-05	2	958.498	2.73351	7.98258	0
	High	mKETAENYLGHTAK	3	1	1	24234688	M1(Oxidation)	0	3.1873e+08	0	2.685e-06	57.38	0.000140672	2	1608.77	2.2179	12.3014	1
	High	DAGQISGLNVLR	1	1	1	24234688		0	3864605100	0	1.291e-05	56.73	9.72446e-05	2	1242.68	3.40591	49.0063	0
	High	VEAVNMAEGIIHDTETK	1	1	1	24234688		0	1.39148e+09	0	2.825e-07	54.7	0.000261079	3	1856.91	4.78093	57.1031	0
	High	RQAVTNPNNTFYATK	3	1	1	24234688		0	5.09295e+07	0	4.339e-07	54.3	0.00026509	3	1724.88	3.24548	21.4814	1
	High	ETAENYLGHTAK	2	1	1	24234688		0	1.60853e+08	0	9.014e-06	51.5	0.000457333	2	1333.64	1.03831	18.4752	0
	High	AMQDAEVSK	1	1	1	24234688		0	1.05101e+09	0	0.002465	46.06	0.000938943	2	978.458	1.65458	7.24015	0
	High	YDDPEVQK	2	1	1	24234688		0	2.57474e+08	0	0.001041	43.69	0.00171025	2	993.453	0.776382	10.1773	0
	High	LKEEISK	1	1	1	24234688		0	3.09346e+08	0	0.01374	42.26	0.00211271	2	846.494	1.22496	6.38298	1
	High	DDIENMVK	1	1	1	24234688		0	539701713	0	0.004367	41.75	0.00321808	2	963.45	4.63158	32.7669	0
	High	DSETGENIR	1	1	1	24234688		0	1.16698e+08	0	0.0007182	41.02	0.0028504	2	1020.46	3.57379	7.68639	0
	High	AQFEGIVTDLIRR	1	1	1	24234688		0	101823754	0	9.616e-05	35.6	0.00783578	3	1517.85	3.54436	59.9459	1
	High	DDIENmVK	2	1	1	24234688	M6(Oxidation)	0	49340010	0	0.01218	33.4	0.0157238	2	979.445	4.51311	14.0092	0
	High	RYDDPEVQK	1	1	1	24234688		0	4.87124e+08	0	0.006265	32.35	0.0299783	3	1149.56	1.73442	7.27772	1
	High	LVGMPAKR	1	1	1	24234688		0	1.68778e+08	0.001	0.01986	50.78	0.000269482	2	871.521	3.16962	10.92	1
	High	LVGmPAK	1	1	1	24234688	M4(Oxidation)	0	383065898	0.001	0.02475	43.37	0.00231049	2	731.413	1.52892	6.74746	0
	High	RETGVDLTK	1	1	1	24234688		0	4.65964e+07	0.001	0.03126	35.61	0.0127914	2	1018.56	3.2768	8.76952	1
	High	LFEmAYK	3	1	1	24234688	M4(Oxidation)	0	4.16559e+08	0.001	0.02465	25.92	0.0937722	2	917.447	3.94351	26.933	0
	High	LFEMAYK	2	1	1	24234688		0	3.69676e+09	0.002	0.05067	27.01	0.0691759	2	901.453	4.33085	40.9851	0
	High	HIVKEFK	1	1	1	24234688		0	9.14374e+06	0.002	0.04042	25.09	0.114605	3	900.531	1.3719	6.42338	1
	High	DNmALQR	1	1	1	24234688	M3(Oxidation)	0	1.08394e+07	0.004	0.07744	46.51	0.000794035	2	863.407	3.83237	12.5292	0
	High	mRELLAR	1	1	1	24234688	M1(Oxidation)	0	3.47499e+07	0.004	0.07718	27.78	0.0589372	3	904.506	3.44615	9.84056	1
	High	LVGMPAK	1	1	1	24234688		0	9.10689e+08	0.005	0.09619	45.58	0.00137932	2	715.422	6.48461	18.341	0
	High	DNMALQR	1	1	1	24234688		0	2341156674	0.007	0.1174	33.97	0.0167562	2	847.412	3.95421	12.3059	0
195972866	keratin, type I cytoskeletal 10 [Homo sapiens]	3258.06	48.29	20	29	35	110	5.22779e+09	584	58.7656	5.21143
	A4	Sequence	# PSMs	# Proteins	# Protein Groups	Protein Group Accessions	Modifications	ΔCn	Area	q-Value	PEP	IonScore	Exp Value	Charge	MH+ [Da]	ΔM [ppm]	RT [min]	# Missed Cleavages
	High	NQILNLTTDNANILLQIDNAR	4	1	1	195972866		0	9.52815e+08	0	5.677e-13	147.05	7.06127e-14	2	2367.27	3.8081	65.9588	0
	High	ELTTEIDNNIEQISSYK	4	1	1	195972866		0	514473115	0	2.599e-10	123.3	3.71616e-11	2	1996.98	4.26569	59.8455	0
	High	NVSTGDVNVEMNAAPGVDLTQLLNNMR	4	1	1	195972866		0	1.45909e+09	0	2.514e-14	123.18	4.66174e-11	3	2872.41	4.37591	69.0818	0
	High	GSLGGGFSSGGFSGGSFSR	2	1	1	195972866		0	7.95325e+08	0	2.451e-12	116.58	2.02093e-10	2	1707.78	2.87854	48.4819	0
	High	NVSTGDVNVEmNAAPGVDLTQLLNNMR	2	1	1	195972866	M11(Oxidation)	0	2.47674e+08	0	5.171e-13	115.98	2.60297e-10	3	2888.39	0.892785	67.1561	0
	High	TIDDLKNQILNLTTDNANILLQIDNAR	3	1	1	195972866		0	1.29769e+09	0	2.265e-11	109.61	2.43952e-10	3	3052.65	6.22614	71.3293	1
	High	QSLEASLAETEGR	2	1	1	195972866		0	942973762	0	2.563e-08	107.2	1.28333e-09	2	1390.69	3.35315	39.2561	0
	High	ADLEmQIESLTEELAYLKK	4	1	1	195972866	M5(Oxidation)	0	3.36365e+08	0	6.133e-09	97.4	1.22284e-08	4	2240.15	6.37251	69.9659	1
	High	NVQALEIELQSQLALK	16	1	1	195972866		0	2.06066e+09	0	2.573e-08	92.43	8.20072e-09	2	1797.02	5.32355	72.6978	0
	High	ALEESNYELEGK	2	1	1	195972866		0	1272378231	0	1.896e-06	86.89	1.3527e-07	2	1381.65	3.19486	29.9631	0
	High	ADLEMQIESLTEELAYLKK	3	1	1	195972866		0	1.1653e+09	0	2.118e-08	80.54	5.26316e-07	3	2224.15	1.64091	72.0217	1
	High	SKELTTEIDNNIEQISSYK	3	1	1	195972866		0	415071234	0	2.198e-08	77.58	1.33817e-06	3	2212.11	3.90635	56.4743	1
	High	SLLEGEGSSGGGGR	3	1	1	195972866		0	8.49735e+08	0	1.789e-05	77.44	1.14041e-06	2	1262.6	3.5806	18.8032	0
	High	QSVEADINGLR	2	4	1	195972866		0	9.42949e+08	0	5.125e-06	76.57	1.2017e-06	2	1201.62	3.68529	38.5724	0
	High	VTmQNLNDR	2	7	2	195972866;15431310	M3(Oxidation)	0	3.85834e+08	0	0.0004895	72.78	2.88658e-06	2	1106.53	0.432422	19.308	0
	High	VTMQNLNDR	2	7	2	195972866;15431310		0	4.56083e+09	0	0.001354	70.76	4.77233e-06	2	1090.53	3.38757	19.3065	0
	High	IRLENEIQTYR	2	1	1	195972866		0	3356745841	0	2.5e-07	70.52	4.1031e-06	2	1434.77	2.85352	35.0802	1
	High	LENEIQTYR	2	1	1	195972866		0	1.60932e+09	0	0.0002284	67.65	9.91233e-06	2	1165.59	3.62525	25.6057	0
	High	NHEEEMKDLR	3	1	1	195972866		0	350074687	0	0.0001365	55.12	0.000184566	3	1300.6	2.1861	8.03567	1
	High	YENEVALR	3	1	1	195972866		0	3.72702e+08	0	0.002754	51.92	0.000340946	2	993.507	6.66135	21.8896	0
	High	LKYENEVALR	3	1	1	195972866		0	3.94118e+09	0	0.0004295	51.39	0.000219284	2	1234.68	2.91855	28.0943	1
	High	KDAEAWFNEK	2	2	1	195972866		0	1.25601e+08	0	2.241e-05	50.78	0.000432007	2	1237.59	4.96827	31.7181	1
	High	SQYEQLAEQNRK	3	1	1	195972866		0	2.09981e+09	0	2.153e-05	49.91	0.000679946	3	1493.74	3.51858	15.1876	1
	High	QSVEADINGLRR	4	3	1	195972866		0	2.70475e+09	0	0.0008924	47.99	0.000762502	2	1357.72	3.49759	32.8261	1
	High	VLDELTLTK	2	1	1	195972866		0	2995450245	0	0.002746	47.87	0.000498081	2	1031.6	3.98728	41.8793	0
	High	SQYEQLAEQNR	1	1	1	195972866		0	5.38437e+08	0	9.134e-05	46.94	0.00125731	2	1365.64	3.09816	22.6115	0
	High	RVLDELTLTK	4	1	1	195972866		0	1.64665e+08	0	2.749e-05	45.52	0.000632625	2	1187.7	2.49968	37.2557	1
	High	RNVQALEIELQSQLALK	1	1	1	195972866		0	7.56755e+07	0	4.473e-09	42.25	0.000696925	3	1953.12	5.30525	59.4326	1
	High	LASYLDKVR	2	7	3	4557701;195972866;15431310		0	80445759	0	0.000854	37.13	0.00436663	3	1064.61	4.6881	27.9878	1
	High	DAEAWFNEK	2	4	1	195972866		0	1787362758	0	0.002522	36.6	0.00902452	2	1109.49	2.90069	44.813	0
	High	SEITELRR	3	1	1	195972866		0	2277477284	0	0.01166	26.14	0.106166	2	1003.56	3.60514	14.9276	1
	High	YYKTIDDLKNQILNLTTDNANILLQIDNAR	1	1	1	195972866		0	6.12578e+07	0	1.066e-07	21.73	0.167521	4	3506.86	3.19057	70.6849	2
	High	VTMQNLNDRLASYLDKVR	1	3	2	15431310;195972866		0	9.28499e+06	0	0.01102	20.53	0.385025	4	2136.14	5.87487	59.4885	2
	High	LAADDFR	2	18	3	4557701;195972866;15431310		0	3.43866e+09	0.001	0.0243	59.75	3.9775e-05	2	807.402	3.31678	24.3991	0
	High	SEITELR	3	1	1	195972866		0	6.48811e+08	0.001	0.03076	39.97	0.00536695	2	847.454	2.88279	22.0881	0
	High	IKEWYEK	2	1	1	195972866		0	962343484	0.001	0.0336	28.52	0.0717787	2	995.523	3.68824	20.1139	1
	High	LASYLDK	2	8	4	55956899;4557701;195972866;15431310		0	7181363787	0.002	0.04967	27.44	0.0636465	2	809.441	1.18659	20.4833	0
	High	NHEEEmKDLR	2	1	1	195972866	M6(Oxidation)	0	1.4213e+06	0.003	0.05734	32.76	0.0296082	3	1316.59	1.24687	5.52408	1
	High	TIDDLK	2	8	2	195972866;358001077		0	1228026616	0.005	0.08403	44.56	0.00167974	2	704.385	3.32625	12.3132	0
56237027	insulin-like growth factor 2 mRNA-binding protein 1 isoform 1 [Homo sapiens]	3218.32	53.9	2	35	39	141	1.46636e+10	577	63.4412	9.20264
	A4	Sequence	# PSMs	# Proteins	# Protein Groups	Protein Group Accessions	Modifications	ΔCn	Area	q-Value	PEP	IonScore	Exp Value	Charge	MH+ [Da]	ΔM [ppm]	RT [min]	# Missed Cleavages
	High	TVNELQNLTAAEVVVPR	3	2	1	56237027		0	10032256677	0	7.652e-11	135.99	6.6089e-13	2	1853.02	3.79472	59.5356	0
	High	ITISSLQDLTLYNPER	9	2	1	56237027		0	3.9729e+09	0	1.54e-08	135	1.34555e-12	2	1862.99	4.13129	63.6473	0
	High	LYIGNLNESVTPADLEK	3	2	1	56237027		0	2.37938e+09	0	7.998e-11	106.04	1.39252e-09	2	1875.98	3.50576	58.1536	0
	High	VSYIPDEQIAQGPENGR	3	1	1	56237027		0	1571139393	0	2.275e-07	90.98	6.80689e-08	2	1872.91	2.55668	42.561	0
	High	LNGHQLENHALK	2	1	1	56237027		0	5.42438e+09	0	2.005e-08	85.55	1.35545e-07	2	1373.73	3.35475	11.1936	0
	High	QGsPVAAGAPAK	2	1	1	56237027	S3(Phospho)	0	2094562918	0	1.167e-05	82.59	2.91377e-07	2	1133.54	2.75536	8.65895	0
	High	QGSPVAAGAPAK	2	1	1	56237027		0	3.40052e+09	0	8.776e-07	77.91	5.25067e-07	2	1053.57	3.10162	8.13538	0
	High	LLVPTQYVGAIIGKEGATIR	1	1	1	56237027		0	6.44699e+07	0	3.371e-10	74.52	2.31335e-07	3	2099.23	2.40557	63.3594	1
	High	LLVPTQYVGAIIGK	3	1	1	56237027		0	12465968911	0	2.603e-06	73.05	3.02225e-07	2	1471.9	5.39884	64.2994	0
	High	IIGHFYASQMAQR	5	2	1	56237027		0	10708284780	0	2.594e-06	70.46	6.00864e-06	3	1521.77	3.25231	33.4473	0
	High	AIETFSGKVELQGK	2	2	1	56237027		0	2.71472e+08	0	0.004051	66.83	7.08583e-06	2	1506.83	7.38563	34.9066	1
	High	mVIITGPPEAQFK	8	5	3	56237027;56118219;30795212	M1(Oxidation)	0	3.7527e+09	0	3.726e-07	64.78	1.80301e-05	2	1446.77	4.02548	45.4412	0
	High	ILAHNNFVGR	7	3	2	56237027;30795212		0	20590036773	0	0.000117	64.07	1.01069e-05	3	1140.63	3.28311	21.2009	0
	High	MILEIMHK	4	1	1	56237027		0	3843473492	0	0.0004966	63.12	1.76729e-05	2	1014.55	5.83711	39.9409	0
	High	MVIITGPPEAQFK	3	5	3	56237027;56118219;30795212		0	1.00259e+10	0	4.284e-06	62.53	2.50195e-05	2	1430.77	1.88156	51.5119	0
	High	IIGHFYASQmAQR	9	2	1	56237027	M10(Oxidation)	0	2484061663	0	8.397e-07	61.47	4.75117e-05	3	1537.76	3.98501	24.6033	0
	High	DQTPDENDQVIVK	2	2	1	56237027		0	1.10439e+09	0	1.142e-05	61.44	5.10711e-05	2	1500.72	3.08274	25.1341	0
	High	KVEQDTETKITISSLQDLTLYNPER	1	2	1	56237027		0	4.71258e+07	0	4.048e-07	61.1	2.91869e-05	4	2921.53	5.11991	60.2731	2
	High	TADEVPLK	3	1	1	56237027		0	7.69312e+09	0	0.002662	60.33	3.0539e-05	2	872.477	5.08087	16.5327	0
	High	MVIITGPPEAQFKAQGR	1	5	3	56237027;56118219;30795212		0	9.51478e+07	0	1.539e-08	59.72	4.10106e-05	3	1843	3.42511	44.7192	1
	High	QQQVDIPLR	4	1	1	56237027		0	9066087596	0	0.0004499	56.86	5.74916e-05	2	1096.62	4.47835	33.9894	0
	High	LKEENFFGPK	4	2	1	56237027		0	10934645920	0	0.0008614	54.94	0.000170253	2	1208.64	4.11425	32.7302	1
	High	TADEVPLKILAHNNFVGR	1	1	1	56237027		0	8.32626e+07	0	3.17e-08	52.98	0.000131162	4	1994.1	7.06419	51.4298	1
	High	MILEImHK	13	1	1	56237027	M6(Oxidation)	0	1186730213	0	0.004882	51.64	0.00032595	2	1030.55	3.63291	28.3831	0
	High	IAPPETPDSK	5	2	1	56237027		0	8645483298	0	0.0006602	51.38	0.000347151	2	1054.55	4.14845	15.5103	0
	High	RLEIEHSVPK	6	2	1	56237027		0	5766639047	0	1.711e-05	48.47	0.000402519	3	1207.68	4.48527	15.3585	1
	High	SGYAFVDCPDEHWAMK	1	2	1	56237027		0	9.18594e+07	0	7.065e-08	45.78	0.00189857	3	1855.79	5.83533	53.336	0
	High	EEVKLETHIR	4	2	1	56237027		0	9.45865e+08	0	0.0005192	40.45	0.00302477	3	1253.69	1.79959	16.7515	1
	High	IRDILAQVK	2	2	1	56237027		0	3.51665e+09	0	0.0003329	40.01	0.00125211	2	1055.66	3.6442	31.8676	1
	High	VSYIPDEQIAQGPENGRR	2	1	1	56237027		0	303452415	0	1.816e-06	39.32	0.00860752	3	2029.02	5.66979	36.3952	1
	High	EENFFGPK	2	2	1	56237027		0	3.52044e+08	0	0.007473	36.6	0.00917766	2	967.456	4.15518	34.3146	0
	High	ISYSGQFLVK	1	2	1	56237027		0	6.2967e+09	0	0.0004801	34.79	0.00990705	2	1141.63	2.52101	44.763	0
	High	IAPPETPDSKVR	1	2	1	56237027		0	3.34742e+07	0	9.629e-05	31.58	0.0260287	3	1309.71	2.43318	17.3846	1
	High	VFAEHKISYSGQFLVK	2	2	1	56237027		0	1.09427e+08	0	0.004687	28.13	0.044145	3	1853.01	10.2651	41.3975	1
	High	LKEENFFGPKEEVK	2	2	1	56237027		0	1.64503e+08	0	1.465e-05	23	0.308731	3	1693.88	2.4269	30.7565	2
	High	LEIEHSVPK	4	2	1	56237027		0	1168058387	0	0.004275	19.51	0.436021	3	1051.58	2.23452	19.385	0
	High	mILEImHK	2	1	1	56237027	M1(Oxidation); M6(Oxidation)	0	1.70737e+08	0	0.01225	16.39	1.25255	2	1046.54	2.95409	19.1459	0
	High	AIETFSGK	2	2	1	56237027		0	7311563104	0.001	0.0192	48.05	0.00067997	2	852.449	3.09438	17.5393	0
	High	AEQEIMK	1	2	1	56237027		0	1308931491	0.001	0.02797	48	0.00063475	2	848.422	4.43573	9.31495	0
	High	FASASIK	5	2	1	56237027		0	10227880673	0.001	0.03965	44.95	0.000582199	2	723.406	3.47411	12.4466	0
	High	RLEIEHSVPKK	1	2	1	56237027		0	9.76528e+07	0.003	0.05891	18.81	0.195968	4	1335.78	1.69245	8.52847	2
	High	LETHIR	1	2	1	56237027		0	2257950434	0.006	0.1049	48.68	0.000277136	2	768.436	-0.191961	6.91485	0
	High	EGATIR	1	2	2	56237027;30795212		0	4.63294e+07	0.007	0.1202	38.3	0.0102058	2	646.352	0.682632	6.13415	0
	High	DILAQVK	1	2	1	56237027		0	6639244474	0.009	0.1526	19.46	0.399737	2	786.475	3.89449	32.3107	0
4507555	thymopoietin isoform alpha [Homo sapiens]	3197.78	64.27	3	31	31	91	2.28845e+09	694	75.4456	7.66455
	A4	Sequence	# PSMs	# Proteins	# Protein Groups	Protein Group Accessions	Modifications	ΔCn	Area	q-Value	PEP	IonScore	Exp Value	Charge	MH+ [Da]	ΔM [ppm]	RT [min]	# Missed Cleavages
	High	AMQADISQAAQILSSDPSR	2	1	1	4507555		0	628975704	0	2.052e-14	166.77	1.69565e-15	2	1988.98	4.57653	58.9223	0
	High	AmQADISQAAQILSSDPSR	2	1	1	4507555	M2(Oxidation)	0	2.29223e+08	0	1.503e-11	130.83	7.65737e-12	2	2004.97	1.77933	51.0868	0
	High	ALEESESSQLISPPLAQAIR	3	1	1	4507555		0	1.48241e+09	0	3.216e-13	123.06	2.11318e-11	2	2139.14	4.63572	58.6313	0
	High	AYEAAASALQIATHTAFVAK	3	1	1	4507555		0	1129180533	0	1.107e-14	113.84	1.83393e-10	2	2034.07	4.10449	60.4877	0
	High	SELVANNVTLPAGEQR	2	3	1	4507555		0	615260868	0	1.336e-10	108.5	7.47939e-10	2	1697.89	4.02035	38.8555	0
	High	SSTPLPTISSSAENTR	4	3	1	4507555		0	1021960595	0	3.328e-08	99.06	9.10752e-09	3	1647.83	5.76198	34.7102	0
	High	DYVNSLLVQGGVGSLPGTSNSmPPLDVENIQK	1	1	1	4507555	M22(Oxidation)	0	1.48955e+08	0	1.058e-13	96.62	1.35998e-08	3	3344.68	4.43036	64.2278	0
	High	LKSELVANNVTLPAGEQR	2	3	1	4507555		0	3.8209e+08	0	9.904e-12	96.54	5.63422e-09	2	1939.06	1.96564	37.1646	1
	High	KDVYVQLYLQHLTAR	2	3	1	4507555		0	204316863	0	1.431e-10	91.4	2.10811e-08	3	1847.03	4.35539	52.9121	1
	High	TVVSHSLTTLGLEVAK	2	1	1	4507555		0	1.77048e+09	0	3.182e-11	89.87	2.17927e-08	2	1654.94	3.06426	48.7358	0
	High	mAAHTMGNATVGR	5	1	1	4507555	M1(Oxidation)	0	244958184	0	3.729e-06	88.49	9.13187e-08	3	1332.61	-0.0349474	6.93617	0
	High	VIEEEWQQVDR	2	1	1	4507555		0	5.72422e+08	0	3.114e-06	87.8	1.16171e-07	2	1430.7	3.14738	39.0332	0
	High	QEDKDDLDVTELTNEDLLDQLVK	1	3	1	4507555		0	1.30545e+08	0	1.321e-08	86.64	2.15361e-07	3	2688.31	1.31249	65.3945	1
	High	PEFLEDPSVLTK	2	3	1	4507555		0	1.36406e+09	0	2.134e-07	86.62	1.13894e-07	2	1374.72	4.39922	52.7762	0
	High	EPTPVLGSGAAAAGR	2	3	1	4507555		0	169826978	0	1.047e-08	77.94	8.0106e-07	2	1353.72	2.44542	27.569	0
	High	DSGSFVAFQNIPGSELMSSFAK	2	1	1	4507555		0	5.45093e+08	0	7.901e-14	76.81	1.98235e-06	2	2319.11	4.29367	69.34	0
	High	MAAHTMGNATVGR	2	1	1	4507555		0	646610022	0	1.739e-07	76.4	1.47876e-06	2	1316.62	1.42061	9.49687	0
	High	DYVNSLLVQGGVGSLPGTSNSMPPLDVENIQK	3	1	1	4507555		0	315068556	0	7.28e-10	69.4	7.25633e-06	3	3328.69	3.76748	66.0186	0
	High	KALEESESSQLISPPLAQAIR	2	1	1	4507555		0	2.83131e+08	0	2.233e-09	68.26	3.62749e-06	3	2267.23	4.71816	51.123	1
	High	GPPDFSSDEEREPTPVLGSGAAAAGR	2	3	1	4507555		0	329172867	0	5.994e-11	68.24	1.50493e-05	3	2570.22	4.69642	41.7892	1
	High	DVYVQLYLQHLTAR	2	3	1	4507555		0	1.04309e+09	0	2.348e-08	67.53	7.30257e-06	2	1718.93	2.73445	61.6365	0
	High	FQETEFLSPPR	6	1	1	4507555		0	898222704	0	6.227e-06	66.42	1.28155e-05	2	1350.67	2.50802	47.9064	0
	High	SHISDQSPLSSK	4	1	1	4507555		0	1.24714e+09	0	1.027e-05	65.01	1.81097e-05	2	1285.64	3.4508	12.0894	0
	High	EPLVATNLPGR	4	1	1	4507555		0	2420487104	0	8.668e-07	64.56	8.87111e-06	2	1166.66	3.36395	35.9371	0
	High	YGVNPGPIVGTTR	2	3	1	4507555		0	2026514607	0	2.367e-07	61.48	3.57385e-05	2	1330.72	3.42574	35.6548	0
	High	NRPPLPAGTNSK	4	3	1	4507555		0	1.4009e+09	0	1.012e-06	56.93	8.01949e-05	2	1251.68	2.8252	8.20792	0
	High	SHISDQsPLSSK	1	1	1	4507555	S7(Phospho)	0	9.08766e+06	0	0.005927	52.01	0.000354727	2	1365.61	3.85804	12.3846	0
	High	QSQHDKIDASELSFPFHESILK	5	1	1	4507555		0	8.57898e+08	0	5.028e-08	48.24	0.00115926	5	2556.29	5.26308	55.4799	1
	High	DSGSFVAFQNIPGSELmSSFAK	2	1	1	4507555	M17(Oxidation)	0	2.45518e+08	0	2.524e-11	47.98	0.00170287	2	2335.1	4.14174	63.7172	0
	High	SSSSSSQPEHSAmLVSTAASPSLIK	4	1	1	4507555	M13(Oxidation)	0	4.17112e+08	0	3.304e-08	46.33	0.00225825	3	2505.22	2.63681	38.9175	0
	High	THQALGILSK	2	1	1	4507555		0	8.74562e+08	0	5.741e-05	44.87	0.000521339	2	1067.62	3.62495	24.0036	0
	High	IDASELSFPFHESILK	1	1	1	4507555		0	1.71734e+09	0	7.183e-06	42.37	0.0033433	3	1832.95	5.42497	62.1186	0
	High	EATQILSVPK	2	1	1	4507555		0	2.41835e+09	0	0.0008781	39.84	0.00357947	2	1085.62	2.26128	35.3836	0
	High	SSSSSSQPEHSAMLVSTAASPSLIK	1	1	1	4507555		0	121644765	0	9.207e-06	32.57	0.0501612	4	2489.23	2.64069	44.0302	0
	High	DIVPFSELGTTPSGGGFFQGISFPEISTRPPLGSTELQAAK	2	1	1	4507555		0	784552396	0	5.554e-07	26.64	0.106976	4	4236.17	4.24209	69.9906	0
	High	ETTTGYYK	1	1	1	4507555		0	6.14344e+08	0	0.009268	25.33	0.106978	2	962.449	2.17642	9.86622	0
	High	LASTPFK	2	1	1	4507555		0	1464048136	0.003	0.05937	38.72	0.00380674	2	763.438	4.18582	20.3033	0
38201710	probable ATP-dependent RNA helicase DDX17 isoform 1 [Homo sapiens]	3116.36	46.78	2	27	35	121	9267353213	729	80.222	8.26514
	A4	Sequence	# PSMs	# Proteins	# Protein Groups	Protein Group Accessions	Modifications	ΔCn	Area	q-Value	PEP	IonScore	Exp Value	Charge	MH+ [Da]	ΔM [ppm]	RT [min]	# Missed Cleavages
	High	TLAYLLPAIVHINHQPYLER	4	2	1	38201710		0	4.51614e+09	0	3.869e-14	119.37	1.83244e-11	2	2361.32	5.40924	61.5571	0
	High	VLEEANQAINPK	4	2	1	38201710		0	2.57072e+09	0	3.766e-07	117.5	6.78414e-11	2	1325.71	3.0997	25.2464	0
	High	SSQSSSQQFSGIGR	3	2	1	38201710		0	1636755556	0	7.652e-09	112.08	4.49714e-10	2	1455.69	3.34556	22.9283	0
	High	FVINYDYPNSSEDYVHR	4	2	1	38201710		0	3.94394e+09	0	6.656e-10	105.22	2.75357e-09	2	2117.97	4.49328	48.2789	0
	High	LIQLMEEIMAEKENK	1	2	1	38201710		0	4.49471e+08	0	3.067e-08	92.46	3.28892e-08	3	1818.94	4.07387	60.7566	1
	High	ELAQQVQQVADDYGK	4	2	1	38201710		0	5.81528e+08	0	5.684e-09	78.43	1.07231e-06	2	1691.83	3.5134	49.6113	0
	High	LIQLMEEIMAEK	2	2	1	38201710		0	1163492182	0	2.325e-06	77	1.0954e-06	2	1447.76	2.94856	65.7129	0
	High	DMVGIAQTGSGK	3	2	1	38201710		0	1132464409	0	2.158e-06	74.97	1.75608e-06	2	1163.58	2.40095	25.9765	0
	High	APILIATDVASR	4	3	2	4758138;38201710		0	13267485504	0	5.026e-06	72.55	8.89447e-07	3	1226.71	3.66556	44.4782	0
	High	LIQLMEEImAEKENK	3	2	1	38201710	M9(Oxidation)	0	156468039	0	3.988e-07	71.74	4.48823e-06	3	1834.93	2.18605	52.5246	1
	High	APLPDLYPFGTMR	2	2	1	38201710		0	553904182	0	1.131e-07	68.78	7.89308e-06	2	1477.75	2.6642	62.7779	0
	High	QTLmWSATWPK	6	3	2	4758138;38201710	M4(Oxidation)	0	2473983860	0	5.655e-06	67.94	9.3765e-06	2	1364.67	3.39863	53.4912	0
	High	MLDMGFEPQIR	4	7	3	4758138;301171467;38201710		0	3.7152e+09	0	6.412e-06	67.3	1.22618e-05	2	1336.64	2.51991	56.1937	0
	High	LIQLMEEImAEK	3	2	1	38201710	M9(Oxidation)	0	9.86284e+07	0	4.619e-06	64.87	1.91103e-05	2	1463.75	2.63749	60.1028	0
	High	QTLMWSATWPK	4	3	2	4758138;38201710		0	3933922445	0	1.072e-05	63.02	2.94591e-05	2	1348.68	4.55618	59.3519	0
	High	DmVGIAQTGSGK	1	2	1	38201710	M2(Oxidation)	0	1069513735	0	2.741e-05	60.96	4.71788e-05	2	1179.57	4.60953	12.8003	0
	High	LTPYEVDELR	3	2	1	38201710		0	913295689	0	0.002701	60.54	4.77305e-05	2	1234.64	8.56448	43.3375	0
	High	KKWDLSELPK	1	2	1	38201710		0	73582891	0	0.0001083	59.42	3.52007e-05	2	1243.71	5.16503	35.5416	2
	High	MLDmGFEPQIR	8	7	3	4758138;301171467;38201710	M4(Oxidation)	0	2068545480	0	2.453e-05	57.85	0.000102291	2	1352.64	5.07622	45.8541	0
	High	NFYVEHPEVAR	4	2	1	38201710		0	3.66932e+09	0	4.052e-06	57.5	0.000105985	2	1360.67	0.990532	29.3662	0
	High	GVEICIATPGR	1	3	2	4758138;38201710		0	73348738	0	0.002353	55.68	0.000116	2	1115.59	4.37226	41.8838	0
	High	LmQLVDHR	4	2	1	38201710	M2(Oxidation)	0	812669899	0	0.00384	55.12	9.81275e-05	2	1027.54	3.63373	11.2859	0
	High	LIQLmEEImAEK	2	2	1	38201710	M5(Oxidation); M9(Oxidation)	0	6.14963e+07	0	2.593e-05	54.27	0.000247287	2	1479.75	3.32307	45.2214	0
	High	mLDmGFEPQIR	6	7	3	4758138;301171467;38201710	M1(Oxidation); M4(Oxidation)	0	1894759160	0	7.51e-05	53.12	0.000308849	3	1368.63	3.70545	40.3977	0
	High	LIDFLESGK	2	2	1	38201710		0	4.12271e+09	0	0.0002562	52.87	0.000199853	2	1021.56	4.67379	52.3311	0
	High	APLPDLYPFGTmR	4	2	1	38201710	M12(Oxidation)	0	598765024	0	4.358e-05	52.3	0.00036155	2	1493.75	3.8334	59.812	0
	High	GTAYTFFTPGNLK	5	2	1	38201710		0	1.96121e+09	0	1.484e-06	51.99	0.000363953	2	1416.72	3.03452	56.4805	0
	High	QLAEDFLR	1	2	1	38201710		0	3.52183e+09	0	0.004151	44.84	0.00148791	2	991.525	4.33747	45.6261	0
	High	ESAAPAAAPTAEAPPPSVVTRPEPQALPSPAIR	4	2	1	38201710		0	800929134	0	6.387e-10	42.94	0.00152956	3	3246.72	3.26668	47.0568	0
	High	KWDLSELPK	2	2	1	38201710		0	2.24973e+08	0	0.006662	41.67	0.00315196	3	1115.61	3.03726	44.9346	1
	High	TIIFVETKR	2	2	1	38201710		0	103739823	0	0.001153	40.84	0.00103429	3	1106.66	2.53041	30.5007	1
	High	DYTQINVGNLELSANHNILQIVDVCMESEKDHK	1	2	1	38201710		0	4.03581e+07	0	1.574e-08	38.36	0.0119623	5	3769.84	6.30285	70.8871	1
	High	SGKAPILIATDVASR	1	2	1	38201710		0	7.09516e+07	0	0.0001589	35.41	0.00469016	3	1498.87	4.77004	38.6957	1
	High	KIVDQIRPDR	4	3	2	4758138;38201710		0	3.82152e+09	0	3.666e-05	35.28	0.00499574	2	1239.72	3.43274	12.4267	1
	High	WDLSELPK	2	2	1	38201710		0	1.67053e+09	0	0.006323	35.21	0.0165414	2	987.519	4.40214	54.7335	0
	High	LTPYEVDELRR	2	2	1	38201710		0	4538927703	0	0.0004438	34.71	0.0182724	2	1390.74	3.09383	35.0832	1
	High	KFGNPGER	1	2	1	38201710		0	6.63678e+07	0	0.0133	33.36	0.0222124	2	904.465	1.7073	6.20977	1
	High	LMQLVDHR	1	2	1	38201710		0	2.14538e+09	0	0.01127	29.13	0.0376314	3	1011.54	3.93055	23.8737	0
	High	TIIFVETK	2	2	1	38201710		0	3371013052	0	0.01427	28.11	0.0286645	2	950.559	3.16879	39.8098	0
	High	MLDMGFEPQIRK	1	3	2	4758138;38201710		0	51597467	0	6.829e-06	27.07	0.120059	3	1464.74	4.1868	46.1596	1
	High	STNKGTAYTFFTPGNLK	1	2	1	38201710		0	49592723	0	0.001675	24.59	0.234239	3	1846.95	9.87736	47.9261	1
	High	LIQLmEEImAEKENK	1	2	1	38201710	M5(Oxidation); M9(Oxidation)	0	83803038	0	4.702e-05	14	3.07339	3	1850.93	3.1997	38.7095	1
	High	FGNPGER	1	2	1	38201710		0	1.64139e+09	0.001	0.0208	40.53	0.00244734	2	776.37	2.38116	7.62186	0
	High	GLDVEDVK	1	3	2	4758138;38201710		0	2.50582e+09	0.001	0.0259	36.22	0.0127748	2	874.455	3.36912	25.9475	0
	High	IVDQIRPDR	1	3	2	4758138;38201710		0	9995646432	0.001	0.01802	16.91	0.438983	3	1111.62	1.59187	13.3833	0
4758138	probable ATP-dependent RNA helicase DDX5 [Homo sapiens]	2955.09	60.59	1	40	48	134	1.06874e+10	614	69.1047	8.92432
	A4	Sequence	# PSMs	# Proteins	# Protein Groups	Protein Group Accessions	Modifications	ΔCn	Area	q-Value	PEP	IonScore	Exp Value	Charge	MH+ [Da]	ΔM [ppm]	RT [min]	# Missed Cleavages
	High	TQNGVYSAANYTNGSFGSNFVSAGIQTSFR	1	1	1	4758138		0	1.3404e+08	0	1.575e-12	137.66	1.95905e-12	3	3145.47	1.76973	62.8968	0
	High	TLSYLLPAIVHINHQPFLER	5	1	1	4758138		0	7.37671e+09	0	1.252e-13	126.44	3.55234e-12	2	2361.32	4.68126	62.3809	0
	High	QNFTEPTAIQAQGWPVALSGLDMVGVAQTGSGK	3	1	1	4758138		0	666527866	0	1.502e-12	114.34	2.80698e-10	3	3358.68	1.89289	68.4221	0
	High	QNFTEPTAIQAQGWPVALSGLDmVGVAQTGSGK	2	1	1	4758138	M23(Oxidation)	0	4.77625e+08	0	3.263e-15	103.05	3.80258e-09	3	3374.69	7.33348	65.6689	0
	High	ELAQQVQQVAAEYCR	1	1	1	4758138		0	2.46235e+07	0	6.742e-09	79.49	8.99122e-07	2	1735.84	-1.37881	61.0857	0
	High	FVINYDYPNSSEDYIHR	4	1	1	4758138		0	6.95815e+09	0	2.407e-09	77.97	1.51928e-06	3	2131.98	5.16141	51.0105	0
	High	RTTYLVLDEADR	2	1	1	4758138		0	2.71181e+08	0	2.054e-09	72.99	2.96884e-06	2	1451.75	3.11642	36.2255	1
	High	APILIATDVASR	4	3	2	4758138;38201710		0	13267485504	0	5.026e-06	72.55	8.89447e-07	3	1226.71	3.66556	44.4782	0
	High	QTLmWSATWPK	6	3	2	4758138;38201710	M4(Oxidation)	0	2473983860	0	5.655e-06	67.94	9.3765e-06	2	1364.67	3.39863	53.4912	0
	High	LMEEIMSEKENK	1	1	1	4758138		0	6.13785e+07	0	1.681e-06	67.86	1.14986e-05	2	1480.7	1.75611	29.7463	1
	High	MLDMGFEPQIR	4	7	3	4758138;301171467;38201710		0	3.7152e+09	0	6.412e-06	67.3	1.22618e-05	2	1336.64	2.51991	56.1937	0
	High	TGTAYTFFTPNNIKQVSDLISVLR	1	1	1	4758138		0	23640834	0	7.179e-11	65.12	8.87454e-06	3	2685.44	4.65015	70.9573	1
	High	QTLMWSATWPK	4	3	2	4758138;38201710		0	3933922445	0	1.072e-05	63.02	2.94591e-05	2	1348.68	4.55618	59.3519	0
	High	LLQLVEDR	1	1	1	4758138		0	8.7992e+09	0	0.003428	59.41	3.78019e-05	2	985.572	4.10179	39.752	0
	High	MLDmGFEPQIR	8	7	3	4758138;301171467;38201710	M4(Oxidation)	0	2068545480	0	2.453e-05	57.85	0.000102291	2	1352.64	5.07622	45.8541	0
	High	LIDFLECGK	2	1	1	4758138		0	4.38684e+07	0	0.0004158	56.55	0.000106339	2	1037.54	9.14383	61.2444	0
	High	TTYLVLDEADR	4	1	1	4758138		0	3969718402	0	4.008e-06	55.99	0.000149928	2	1295.65	3.33879	45.1639	0
	High	GVEICIATPGR	1	3	2	4758138;38201710		0	73348738	0	0.002353	55.68	0.000116	2	1115.59	4.37226	41.8838	0
	High	DGWPAmGIHGDK	4	1	1	4758138	M6(Oxidation)	0	689171821	0	2.508e-05	54.7	0.000159765	3	1299.58	3.34429	24.6851	0
	High	TAQEVETYR	2	1	1	4758138		0	1.80449e+09	0	0.0004548	54.08	0.000265772	2	1096.53	2.61867	12.4707	0
	High	EANQAINPK	1	1	1	4758138		0	2993207847	0	0.0002142	53.21	0.000173343	2	984.511	0.476214	6.56154	0
	High	mLDmGFEPQIR	6	7	3	4758138;301171467;38201710	M1(Oxidation); M4(Oxidation)	0	1894759160	0	7.51e-05	53.12	0.000308849	3	1368.63	3.70545	40.3977	0
	High	NFYQEHPDLAR	2	1	1	4758138		0	6.08089e+09	0	4.313e-06	51.98	0.00041772	2	1389.66	4.09785	28.7015	0
	High	QVSDLISVLR	2	1	1	4758138		0	5961019260	0	0.0002152	50.16	0.000254933	2	1129.66	1.97966	58.4577	0
	High	LmEEIMSEK	3	1	1	4758138	M2(Oxidation)	0	2.10938e+08	0	0.0007933	49.72	0.000627159	2	1125.52	2.778	24.4751	0
	High	TGTAYTFFTPNNIK	3	1	1	4758138		0	3390491799	0	3.709e-08	47.94	0.0010871	2	1574.79	3.62951	53.6932	0
	High	LMEEIMSEK	2	1	1	4758138		0	1.92385e+09	0	0.0002851	47.17	0.000912327	2	1109.52	2.74584	37.3865	0
	High	QLAEDFLK	2	1	1	4758138		0	2751367462	0	0.005639	46.7	0.000876564	2	963.518	3.24487	44.4759	0
	High	KWNLDELPK	1	1	1	4758138		0	9.95297e+07	0	0.007105	45.39	0.00105654	3	1142.63	5.12425	42.097	1
	High	TIVFVETKR	1	1	1	4758138		0	50868528	0	0.004179	43.89	0.000604313	2	1092.64	2.51427	25.8963	1
	High	TTYLVLDEADRMLDMGFEPQIR	1	1	1	4758138		0	7.42018e+06	0	2.97e-07	43.79	0.00348262	3	2613.29	6.54829	68.708	1
	High	DGWPAMGIHGDK	8	1	1	4758138		0	1546787471	0	3.485e-06	41.66	0.00416227	3	1283.59	3.4662	37.6224	0
	High	WNLDELPKFEK	1	1	1	4758138		0	50285316	0	0.0001409	39.57	0.00645334	3	1418.74	4.08604	57.3414	1
	High	LmEEImSEK	1	1	1	4758138	M2(Oxidation); M6(Oxidation)	0	2.23122e+08	0	0.0005284	39.34	0.00545393	2	1141.52	3.87862	12.5066	0
	High	WNLDELPK	2	1	1	4758138		0	2.16893e+09	0	0.004284	37.7	0.00633445	2	1014.53	2.74569	51.8053	0
	High	RDGWPAMGIHGDK	3	1	1	4758138		0	40611315	0	3.282e-07	37.52	0.0125324	3	1439.69	0.960035	28.1776	1
	High	GYSSLLKR	2	1	1	4758138		0	1.34301e+08	0	0.003912	37.21	0.00462913	3	923.532	1.11987	22.4839	1
	High	KIVDQIRPDR	4	3	2	4758138;38201710		0	3.82152e+09	0	3.666e-05	35.28	0.00499574	2	1239.72	3.43274	12.4267	1
	High	LmEEImSEKENK	1	1	1	4758138	M2(Oxidation); M6(Oxidation)	0	5.63351e+07	0	0.0004068	34.14	0.028429	3	1512.7	3.02647	8.21473	1
	High	TAQEVETYRR	2	1	1	4758138		0	8.45988e+08	0	0.001343	33.33	0.026849	3	1252.63	2.75667	7.88363	1
	High	KKWNLDELPK	2	1	1	4758138		0	1.18109e+08	0	0.006279	33.08	0.0139493	3	1270.72	3.26337	32.1636	2
	High	RGGFNTFR	2	1	1	4758138		0	158077859	0	0.0008909	31.09	0.0355174	2	954.493	2.61523	15.8121	1
	High	DWVLNEFK	2	1	1	4758138		0	4.0607e+09	0	0.01014	31.08	0.041097	2	1050.53	4.56887	59.5686	0
	High	DRGFGAPR	1	1	1	4758138		0	3.62694e+08	0	0.01062	30.12	0.0446491	2	875.451	3.00759	8.83202	1
	High	RTAQEVETYR	2	1	1	4758138		0	6.42476e+08	0	0.00131	29.7	0.0620945	3	1252.63	3.34138	9.01211	1
	High	RDGWPAmGIHGDK	1	1	1	4758138	M7(Oxidation)	0	6.32991e+07	0	0.0003877	27.96	0.116208	3	1455.69	4.08629	15.4751	1
	High	MLDMGFEPQIRK	1	3	2	4758138;38201710		0	51597467	0	6.829e-06	27.07	0.120059	3	1464.74	4.1868	46.1596	1
	High	FEKNFYQEHPDLAR	1	1	1	4758138		0	1.33599e+07	0	0.0003436	21.25	0.659532	4	1793.86	2.24288	30.9293	1
	High	GGFNTFR	2	1	1	4758138		0	1.12152e+09	0.001	0.01746	54.31	0.000112316	2	798.392	3.87193	25.5234	0
	High	GYSSLLK	3	1	1	4758138		0	4.30667e+09	0.001	0.02202	38.39	0.00396963	2	767.432	3.41313	30.0684	0
	High	TIVFVETK	3	1	1	4758138		0	5.1938e+09	0.001	0.01466	37.88	0.00294903	2	936.543	3.11256	35.203	0
	High	GLDVEDVK	1	3	2	4758138;38201710		0	2.50582e+09	0.001	0.0259	36.22	0.0127748	2	874.455	3.36912	25.9475	0
	High	sGYSSDRDR	1	1	1	4758138	N-Term(Acetyl)	0	211378955	0.001	0.02676	26.38	0.0825067	2	1084.47	0.857466	6.8422	1
	High	IVDQIRPDR	1	3	2	4758138;38201710		0	9995646432	0.001	0.01802	16.91	0.438983	3	1111.62	1.59187	13.3833	0
	High	NFYQEHPDLARR	1	1	1	4758138		0	25703919	0.003	0.06686	15.9	1.92137	4	1545.76	3.71598	23.3744	1
	High	FGNPGEK	1	1	1	4758138		0	1.24153e+09	0.005	0.08217	34.12	0.0139025	2	748.364	2.04304	6.9045	0
	High	AGPLSGK	1	1	1	4758138		0	33717157	0.008	0.1306	42.14	0.00100805	2	629.363	1.55268	6.95991	0
47132620	keratin, type II cytoskeletal 2 epidermal [Homo sapiens]	2948.33	75.27	1	36	47	104	4.93824e+09	639	65.3932	8.00146
	A4	Sequence	# PSMs	# Proteins	# Protein Groups	Protein Group Accessions	Modifications	ΔCn	Area	q-Value	PEP	IonScore	Exp Value	Charge	MH+ [Da]	ΔM [ppm]	RT [min]	# Missed Cleavages
	High	GSSSGGGYSSGSSSYGSGGR	2	1	1	47132620		0	1.89074e+07	0	3.826e-12	122.24	3.38519e-11	2	1740.71	3.07564	8.98447	0
	High	VLYDAEISQIHQSVTDTNVILSMDNSR	2	1	1	47132620		0	7.01844e+08	0	9.834e-16	117.88	1.23745e-10	3	3048.51	4.26014	62.5439	0
	High	NKLNDLEEALQQAKEDLAR	2	1	1	47132620		0	2.27521e+08	0	4.595e-12	112.75	2.64646e-10	3	2198.15	3.97436	62.8756	2
	High	SISISVAGGGGGFGAAGGFGGR	4	1	1	47132620		0	5.0668e+08	0	7.525e-14	105.35	2.06846e-09	2	1838.92	2.56985	55.797	0
	High	GGSGGGGSISGGGYGSGGGSGGR	2	1	1	47132620		0	1.34112e+07	0	9.461e-11	103.15	3.50783e-09	2	1741.75	3.38212	10.1487	0
	High	FLEQQNQVLQTK	4	3	3	47132620;119395750;194018511		0	6.24767e+09	0	8.117e-08	86.04	1.19838e-07	2	1475.79	3.22902	33.8295	0
	High	VDLLNQEIEFLK	2	1	1	47132620		0	1.51236e+09	0	4.788e-07	85.6	9.04764e-08	2	1460.81	6.11167	64.4665	0
	High	HGGGGGGFGGGGFGSR	5	1	1	47132620		0	1705978404	0	1.493e-11	85.06	1.87445e-07	2	1320.59	2.97466	17.269	0
	High	LNDLEEALQQAKEDLAR	1	1	1	47132620		0	7.14126e+07	0	1.235e-11	84.77	1.99889e-07	3	1956.01	5.75673	63.7858	1
	High	TAAENDFVTLKK	6	1	1	47132620		0	5.61081e+08	0	5.498e-06	83.85	1.87298e-07	2	1336.71	1.89505	27.2719	1
	High	GFSSGSAVVSGGSR	4	1	1	47132620		0	1.12311e+09	0	0.0001045	77.7	1.05801e-06	2	1254.61	3.38636	20.3217	0
	High	TSQNSELNNMQDLVEDYKK	1	1	1	47132620		0	2.91472e+08	0	1.204e-08	74.85	3.55328e-06	3	2256.05	2.30168	51.9236	1
	High	MSGDLSSNVTVSVTSSTISSNVASK	3	1	1	47132620		0	9.08533e+07	0	2.436e-08	73.67	3.64247e-06	3	2458.2	2.16331	50.8166	0
	High	mSGDLSSNVTVSVTSSTISSNVASK	1	1	1	47132620	M1(Oxidation)	0	68170718	0	1.278e-09	73.3	4.58614e-06	3	2474.19	0.25755	47.7111	0
	High	VLYDAEISQIHQSVTDTNVILSmDNSR	2	1	1	47132620	M23(Oxidation)	0	1.18838e+08	0	1.684e-11	71.22	6.524e-06	3	3064.5	2.17279	60.4316	0
	High	YEELQVTVGR	2	1	1	47132620		0	952512416	0	8.371e-06	70.31	4.82314e-06	2	1193.62	3.48985	36.0511	0
	High	FGGFGGPGGVGGLGGPGGFGPGGYPGGIHEVSVNQSLLQPLNVK	3	1	1	47132620		0	5.85989e+08	0	6.676e-12	69.11	6.11878e-06	4	4092.08	1.085	65.341	0
	High	NKLNDLEEALQQAK	2	1	1	47132620		0	4.60152e+08	0	8.576e-08	68.79	6.86413e-06	2	1613.86	6.73899	52.4303	1
	High	SLVGLGGTK	2	1	1	47132620		0	1.86946e+09	0	0.004417	66.66	8.4152e-06	2	831.496	2.59985	25.8144	0
	High	LNDLEEALQQAK	2	1	1	47132620		0	4.36119e+08	0	9.95e-08	63.09	2.81536e-05	2	1371.72	2.82736	50.0898	0
	High	LALDVEIATYR	3	9	3	47132620;155969697;119395754		0	4.06235e+08	0	1.012e-05	63.07	1.86173e-05	2	1263.7	1.54733	56.9051	0
	High	GGSISGGGYGSGGGK	1	1	1	47132620		0	4.01928e+08	0	2.665e-06	61.13	4.34404e-05	2	1197.55	3.33438	8.12617	0
	High	LQGEIAHVKK	2	1	1	47132620		0	363199619	0	4.103e-05	59.97	1.23349e-05	2	1122.66	0.317439	6.60512	1
	High	YLDGLTAER	2	1	1	47132620		0	1684494478	0	0.0004972	59.66	5.62886e-05	2	1037.53	4.40278	34.3372	0
	High	FASFIDKVR	1	19	5	47132620;226246665;155969697;119395754;194018511		0	8221263	0	0.000583	57.39	4.97012e-05	2	1082.6	1.62619	37.8816	1
	High	TAAENDFVTLK	1	1	1	47132620		0	1083120448	0	1.731e-05	55.96	0.000141207	2	1208.62	3.40831	37.7969	0
	High	SKEEAEALYHSK	3	1	1	47132620		0	7.90712e+08	0	1.733e-05	54.4	0.000235638	2	1391.68	2.04766	9.11485	1
	High	LLRDYQELMNVK	2	4	1	47132620		0	7.19075e+08	0	6.823e-06	53.06	0.000238505	2	1521.81	0.998406	47.3544	1
	High	EIKIEISELNR	1	1	1	47132620		0	139888106	0	0.0002119	52.12	0.000195176	3	1343.76	3.9461	44.6522	1
	High	YEDEINKR	2	12	5	47132620;119395750;155969697;119395754;194018511		0	3.34824e+08	0	0.004036	50.48	0.000458427	2	1066.52	1.60588	7.08213	1
	High	LQGEIAHVK	3	1	1	47132620		0	1.78312e+09	0	0.000282	48.95	0.000343846	2	994.572	3.54877	9.77223	0
	High	TSQNSELNNMQDLVEDYK	1	1	1	47132620		0	1.16554e+07	0	3.387e-06	46.99	0.00195886	3	2127.96	3.32906	59.1602	0
	High	WELLQQmNVGTRPINLEPIFQGYIDSLKR	1	1	1	47132620	M7(Oxidation)	0	303505802	0	1.716e-09	46.26	0.00075118	4	3474.83	3.74649	68.1517	1
	High	VDPEIQNVK	1	1	1	47132620		0	1178817262	0	0.003075	45.66	0.00083938	2	1041.56	4.21093	19.1007	0
	High	IEISELNR	1	2	2	47132620;119395750		0	6.30153e+09	0	0.002774	44.97	0.0014313	2	973.534	2.84933	33.2897	0
	High	WELLQQMNVGTRPINLEPIFQGYIDSLK	1	1	1	47132620		0	2.18194e+06	0	3.133e-07	43.32	0.00174828	3	3302.74	4.73003	72.1973	0
	High	NVQDAIADAEQR	2	1	1	47132620		0	1.8903e+08	0	0.00212	42.7	0.00349071	2	1329.64	3.4349	35.8904	0
	High	WELLQQMNVGTRPINLEPIFQGYIDSLKR	2	1	1	47132620		0	4.93705e+08	0	1.861e-08	42.45	0.00154159	5	3458.84	5.04257	70.3858	1
	High	AQYEEIAQR	2	6	2	47132620;155969697		0	917342143	0	0.001855	42	0.00313901	3	1107.55	2.33359	18.7682	0
	High	NVQDAIADAEQRGEHALK	2	1	1	47132620		0	1.56564e+08	0	0.0003826	39.08	0.00860219	3	1964.98	2.52029	49.3722	1
	High	DYQELmNVK	1	4	1	47132620	M6(Oxidation)	0	3.25819e+07	0	0.003961	39.07	0.00707353	2	1155.54	2.41714	27.8642	0
	High	LALDVEIATYRK	1	9	3	47132620;155969697;119395754		0	3.29327e+08	0	0.000117	37.64	0.0036848	3	1391.8	4.18046	47.1209	1
	High	DVDNAYmIK	2	1	1	47132620	M7(Oxidation)	0	1.33424e+08	0	0.006608	35.57	0.0135893	2	1084.5	6.17791	25.8538	0
	High	WELLQQmNVGTRPINLEPIFQGYIDSLK	2	1	1	47132620	M7(Oxidation)	0	4.30792e+07	0	5.052e-09	35.15	0.0124335	4	3318.74	4.81928	70.2788	0
	High	NVQDAIADAEQRGEHALKDAR	2	1	1	47132620		0	4.57569e+07	0	0.0003763	25.9	0.194707	4	2307.15	2.63081	53.9523	2
	High	DYQELMNVK	2	4	1	47132620		0	6.42643e+08	0	0.007623	23.3	0.293504	2	1139.54	3.77334	42.6936	0
	High	HGDSLKEIK	1	1	1	47132620		0	8.30705e+07	0	0.002547	21.21	0.228564	3	1026.56	0.905655	6.35421	1
	High	NLDLDSIIAEVK	1	7	3	47132620;155969697;119395754		0	1.86776e+08	0	0.0002136	21.03	0.27689	3	1329.73	4.60287	65.6553	0
	High	KDVDNAYMIK	1	1	1	47132620		0	5.2584e+07	0.001	0.01455	39.98	0.00617839	3	1196.61	6.43967	21.0539	1
	High	FASFIDK	2	20	5	47132620;226246665;155969697;119395754;194018511		0	2.26554e+09	0.001	0.0366	37.52	0.00513332	2	827.433	3.43652	36.345	0
	High	YEDEINK	1	13	5	47132620;119395750;155969697;119395754;194018511		0	1.01244e+07	0.001	0.01558	33.89	0.0144137	2	910.419	4.00978	9.56477	0
	High	IEISELNRVIQR	2	2	2	47132620;119395750		0	8.47107e+07	0.001	0.01597	26.45	0.0441606	3	1469.85	4.60121	48.2773	1
119395750	keratin, type II cytoskeletal 1 [Homo sapiens]	2839.37	56.83	5	38	46	103	5.70082e+09	644	65.999	8.11865
	A4	Sequence	# PSMs	# Proteins	# Protein Groups	Protein Group Accessions	Modifications	ΔCn	Area	q-Value	PEP	IonScore	Exp Value	Charge	MH+ [Da]	ΔM [ppm]	RT [min]	# Missed Cleavages
	High	GGGGGGYGSGGSSYGSGGGSYGSGGGGGGGR	2	1	1	119395750		0	1.70731e+08	0	1.42e-15	158.54	1.07558e-14	2	2383.96	1.93765	17.2552	0
	High	SGGGFSSGSAGIINYQR	3	1	1	119395750		0	2.31336e+08	0	1.89e-09	112.76	4.21612e-10	2	1657.8	3.72697	40.8832	0
	High	NKLNDLEDALQQAKEDLAR	2	1	1	119395750		0	326758736	0	1.584e-10	106.06	1.35887e-09	3	2184.13	3.92747	62.4374	2
	High	LNDLEDALQQAKEDLAR	1	1	1	119395750		0	1.69733e+08	0	8.755e-11	96.75	1.26598e-08	3	1942	4.39685	62.842	1
	High	GSYGSGGSSYGSGGGSYGSGGGGGGHGSYGSGSSSGGYR	2	1	1	119395750		0	1.25416e+08	0	1.741e-18	93.93	3.84347e-08	3	3312.32	3.23385	23.1058	0
	High	THNLEPYFESFINNLR	6	1	1	119395750		0	4.55325e+09	0	7.408e-10	92.74	4.632e-08	2	1993.98	3.68362	65.6264	0
	High	QISNLQQSISDAEQR	2	1	1	119395750		0	1.45919e+09	0	2.5e-09	90.8	6.29229e-08	2	1716.86	2.6672	42.4784	0
	High	TNAENEFVTIKK	5	1	1	119395750		0	8.47916e+08	0	2.014e-06	86.93	8.51627e-08	2	1393.74	3.76187	26.9896	1
	High	FLEQQNQVLQTK	4	3	3	47132620;119395750;194018511		0	6.24767e+09	0	8.117e-08	86.04	1.19838e-07	2	1475.79	3.22902	33.8295	0
	High	SKAEAESLYQSK	3	1	1	119395750		0	479599217	0	7.218e-07	84.2	2.09674e-07	2	1340.67	3.42695	11.7195	1
	High	WELLQQVDTSTR	3	1	1	119395750		0	4.24416e+09	0	2.552e-05	77	1.2221e-06	2	1475.76	5.05094	54.362	0
	High	SLDLDSIIAEVK	2	1	1	119395750		0	3.79809e+09	0	1.487e-06	76.62	8.53662e-07	2	1302.72	5.20458	65.6508	0
	High	KDVDGAYMTK	2	1	1	119395750		0	9.9563e+07	0	6.144e-06	74.87	1.8198e-06	2	1127.55	4.4542	9.32387	1
	High	NKLNDLEDALQQAK	4	1	1	119395750		0	8.49463e+08	0	2.738e-08	74.02	2.40541e-06	2	1599.84	2.846	50.154	1
	High	SLNNQFASFIDKVR	1	1	1	119395750		0	8.20968e+07	0	1.394e-06	71.09	3.39613e-06	3	1638.87	5.88191	59.6804	1
	High	LNDLEDALQQAK	2	1	1	119395750		0	2.09384e+09	0	6.84e-08	70.09	5.7692e-06	2	1357.7	3.41441	47.2828	0
	High	AEAESLYQSK	1	1	1	119395750		0	9.87181e+08	0	6.098e-05	68.64	8.33631e-06	2	1125.55	2.71369	16.5401	0
	High	SLNNQFASFIDK	3	1	1	119395750		0	3.47038e+09	0	4.886e-06	65.97	1.53781e-05	2	1383.69	1.93646	56.153	0
	High	NKYEDEINKR	3	7	3	119395750;155969697;119395754		0	773303226	0	0.0008769	64.35	2.94928e-05	4	1308.66	2.99737	10.2255	2
	High	LALDLEIATYR	4	10	1	119395750		0	2.33362e+09	0	5.282e-06	62.9	1.49756e-05	2	1277.72	4.75908	60.7869	0
	High	SLVNLGGSK	1	1	1	119395750		0	3040583232	0	0.001718	61.92	3.16845e-05	2	874.501	2.1097	27.2433	0
	High	VDQLKSDQSR	1	1	1	119395750		0	1.57244e+06	0	0.0002968	60.95	4.1703e-05	2	1175.6	-1.08368	5.79817	1
	High	KQISNLQQSISDAEQR	1	1	1	119395750		0	8.85964e+07	0	1.152e-06	59.91	6.22773e-05	3	1844.95	4.55928	33.7218	1
	High	QISNLQQSISDAEQRGENALK	1	1	1	119395750		0	1.24073e+08	0	9.684e-08	57.96	0.000113889	3	2329.18	2.15275	58.0032	1
	High	TNAENEFVTIK	2	1	1	119395750		0	1937251335	0	4.338e-05	57.32	0.000132528	2	1265.65	8.28933	36.5723	0
	High	YEELQITAGR	3	2	1	119395750		0	4.22469e+09	0	9.569e-06	57.17	0.000105431	2	1179.6	3.75948	35.0939	0
	High	NMQDMVEDYR	2	1	1	119395750		0	556198804	0	4.715e-05	54.7	0.00014367	2	1300.54	5.06805	42.2359	0
	High	TLLEGEESR	2	1	1	119395750		0	2.14898e+09	0	0.001849	54.37	0.000185905	2	1033.52	2.91167	19.5781	0
	High	NMQDmVEDYR	2	1	1	119395750	M5(Oxidation)	0	134806145	0	0.0007596	53.24	0.000184717	2	1316.53	3.76924	30.214	0
	High	YEDEINKR	2	12	5	47132620;119395750;155969697;119395754;194018511		0	3.34824e+08	0	0.004036	50.48	0.000458427	2	1066.52	1.60588	7.08213	1
	High	AQYEDIAQK	2	1	1	119395750		0	3.02346e+09	0	0.005331	48.45	0.000624427	2	1065.52	2.41941	15.8507	0
	High	LRSEIDNVKK	2	1	1	119395750		0	1.28747e+09	0	0.0001982	48.18	0.000465288	2	1201.69	0.522644	6.87794	2
	High	GGSGGGGGGSSGGR	1	1	1	119395750		0	1.02383e+06	0	0.0001504	46.77	0.000764723	2	1006.43	2.83422	3.5094	0
	High	IEISELNR	1	2	2	47132620;119395750		0	6.30153e+09	0	0.002774	44.97	0.0014313	2	973.534	2.84933	33.2897	0
	High	DYQELMNTK	1	1	1	119395750		0	2599423725	0	0.003685	44.12	0.00197695	2	1141.52	4.82569	34.5962	0
	High	RVDQLKSDQSR	1	1	1	119395750		0	1.48404e+07	0	0.0004005	42.95	0.00252988	3	1331.7	0.0988519	5.46037	2
	High	SEIDNVKK	2	1	1	119395750		0	592202053	0	0.01011	40.9	0.00364961	2	932.506	0.879885	6.29098	1
	High	LRSEIDNVK	3	1	1	119395750		0	7.78244e+08	0	0.006262	39.32	0.00568961	2	1073.59	-0.780081	10.3426	1
	High	NmQDmVEDYR	1	1	1	119395750	M2(Oxidation); M5(Oxidation)	0	1.19675e+07	0	0.000359	37.55	0.0055023	2	1332.52	3.5093	16.4864	0
	High	DVDGAYmTK	1	1	1	119395750	M7(Oxidation)	0	2.50365e+08	0	0.009145	35.9	0.0110913	2	1015.45	5.50498	9.79486	0
	High	DYQELmNTK	2	1	1	119395750	M6(Oxidation)	0	1.03475e+08	0	0.00247	30.24	0.0475011	2	1157.52	3.56272	17.7598	0
	High	THNLEPYFESFINNLRR	4	1	1	119395750		0	9.30583e+08	0	1.232e-06	28.57	0.0970882	4	2150.08	3.26884	63.3759	1
	High	NKYEDEINK	2	8	3	119395750;155969697;119395754		0	7.62948e+07	0	0.004424	25.46	0.301086	2	1152.56	1.98361	10.4079	1
	High	LLRDYQELMNTK	1	1	1	119395750		0	631994745	0	7.998e-05	22.55	0.271559	3	1523.8	5.08604	42.3524	1
	High	DVDGAYMTK	1	1	1	119395750		0	1.37766e+09	0.001	0.0285	34.57	0.0163572	2	999.448	3.25339	19.0861	0
	High	YEDEINK	1	13	5	47132620;119395750;155969697;119395754;194018511		0	1.01244e+07	0.001	0.01558	33.89	0.0144137	2	910.419	4.00978	9.56477	0
	High	IEISELNRVIQR	2	2	2	47132620;119395750		0	8.47107e+07	0.001	0.01597	26.45	0.0441606	3	1469.85	4.60121	48.2773	1
	High	HGDSVR	1	1	1	119395750		0	7.33931e+06	0.003	0.0578	36.41	0.00939381	2	670.327	0.223116	3.55211	0
	High	SEIDNVK	1	1	1	119395750		0	168845840	0.003	0.06415	17.22	0.959733	2	804.414	4.96464	8.74695	0
	High	LDSELK	1	5	2	114842410;119395750		0	3.12746e+09	0.006	0.1068	23.52	0.206976	2	704.384	2.0265	9.75104	0
301171467	ATP-dependent RNA helicase DDX3X isoform 2 [Homo sapiens]	2832.78	55.82	8	35	36	116	2.83051e+09	661	73.111	7.18115
	A4	Sequence	# PSMs	# Proteins	# Protein Groups	Protein Group Accessions	Modifications	ΔCn	Area	q-Value	PEP	IonScore	Exp Value	Charge	MH+ [Da]	ΔM [ppm]	RT [min]	# Missed Cleavages
	High	sHVAVENALGLDQQFAGLDLNSSDNQSGGSTASK	1	2	1	301171467	N-Term(Acetyl)	0	279469196	0	2.903e-18	150.61	9.94091e-14	4	3459.63	1.72053	62.9998	0
	High	VGNLGLATSFFNER	2	3	1	301171467		0	1.77746e+09	0	5.575e-09	114.11	2.30367e-10	2	1524.79	3.90568	61.7525	0
	High	LEQELFSGGNTGINFEK	4	4	1	301171467		0	8.89068e+08	0	6.768e-10	100.72	6.66344e-09	2	1882.92	1.0581	55.8569	0
	High	GFYDKDSSGWSSSK	2	2	1	301171467		0	9.05162e+07	0	1.449e-08	86.99	1.3819e-07	2	1550.68	1.65155	27.7707	1
	High	QYPISLVLAPTR	2	4	1	301171467		0	1.42544e+09	0	8.226e-05	85.86	5.86285e-08	2	1357.79	5.12434	59.7434	0
	High	QSSGASSSSFSSSR	1	3	1	301171467		0	5.67219e+08	0	1.014e-07	82.97	2.69741e-07	2	1361.6	1.79285	7.48455	0
	High	ELAVQIYEEAR	2	4	1	301171467		0	980826936	0	7.091e-06	81.35	3.96824e-07	2	1320.69	4.27422	48.174	0
	High	VGSTSENITQK	1	4	1	301171467		0	1.5187e+09	0	9.244e-05	76.19	1.22623e-06	2	1163.59	2.4802	7.79114	0
	High	IVEQDTmPPK	3	4	1	301171467	M7(Oxidation)	0	177885885	0	0.0002945	76.09	1.2757e-06	2	1173.58	2.40304	9.48495	0
	High	SPILVATAVAAR	5	4	1	301171467		0	2.80477e+09	0	1.471e-07	74.46	3.24077e-07	2	1168.71	4.78777	43.8948	0
	High	QEVPSWLENMAYEHHYK	4	4	1	301171467		0	710854496	0	8.566e-10	74.21	4.09281e-06	3	2160.99	2.99238	53.5443	0
	High	HVINFDLPSDIEEYVHR	2	4	1	301171467		0	1.32318e+09	0	9.386e-09	73.51	3.50954e-06	3	2083.04	6.79106	61.1941	0
	High	IVEQDTMPPK	10	4	1	301171467		0	109144352	0	0.0001746	70.2	4.60306e-06	2	1157.59	3.63245	16.2841	0
	High	NINITKDLLDLLVEAK	2	3	1	301171467		0	3.0725e+07	0	9.363e-08	68.07	1.388e-06	3	1812.06	8.2762	70.8192	1
	High	MLDMGFEPQIR	4	7	3	4758138;301171467;38201710		0	3.7152e+09	0	6.412e-06	67.3	1.22618e-05	2	1336.64	2.51991	56.1937	0
	High	DSLTLVFVETK	3	3	1	301171467		0	386932100	0	3.793e-05	60.65	3.16846e-05	2	1251.69	4.68259	60.1848	0
	High	YLVLDEADR	2	8	1	301171467		0	1.34511e+09	0	0.0005602	59.14	5.4306e-05	2	1093.56	4.3118	38.5634	0
	High	MLDmGFEPQIR	8	7	3	4758138;301171467;38201710	M4(Oxidation)	0	2068545480	0	2.453e-05	57.85	0.000102291	2	1352.64	5.07622	45.8541	0
	High	HTMMFSATFPK	2	4	1	301171467		0	427626003	0	2.602e-07	57.36	0.000108448	2	1297.61	3.9648	43.8085	0
	High	HTMmFSATFPK	4	4	1	301171467	M4(Oxidation)	0	1.55908e+08	0	6.833e-07	56.77	0.000122966	2	1313.61	3.04824	37.242	0
	High	KQYPISLVLAPTR	2	4	1	301171467		0	367828915	0	0.000106	55.87	3.1188e-05	2	1485.88	1.15047	49.0048	1
	High	DREEALHQFR	4	4	1	301171467		0	1.1993e+09	0	0.001328	53.51	0.000289231	4	1300.64	4.10775	16.0673	1
	High	GRSDYDGIGSR	1	3	1	301171467		0	1.50523e+07	0	6.547e-06	53.2	0.000313024	2	1182.55	2.79639	10.7293	1
	High	mLDmGFEPQIR	6	7	3	4758138;301171467;38201710	M1(Oxidation); M4(Oxidation)	0	1894759160	0	7.51e-05	53.12	0.000308849	3	1368.63	3.70545	40.3977	0
	High	SFLLDLLNATGK	2	3	1	301171467		0	1.69834e+09	0	0.0001406	51.14	0.000183053	2	1291.73	4.49134	68.8489	0
	High	DLLDLLVEAK	2	4	1	301171467		0	1.19341e+09	0	0.0002561	49.77	0.000348475	3	1128.66	4.5114	69.5449	0
	High	SDYDGIGSR	3	3	1	301171467		0	9.71603e+08	0	0.001341	48.08	0.000778761	2	969.427	-0.271071	11.9943	0
	High	HAIPIIK	2	4	1	301171467		0	1476091430	0	0.001479	45.51	7.87332e-05	2	791.516	3.18716	19.2295	0
	High	QEVPSWLENmAYEHHYK	2	4	1	301171467	M10(Oxidation)	0	352867460	0	7.387e-07	42.61	0.00559243	4	2176.99	4.5991	43.81	0
	High	VVWVEESDKR	2	3	1	301171467		0	1.75347e+09	0	0.0001547	41.42	0.00421848	2	1246.65	1.90578	23.4468	1
	High	HTmmFSATFPK	2	4	1	301171467	M3(Oxidation); M4(Oxidation)	0	1.08474e+08	0	2.442e-05	40.78	0.00508047	2	1329.6	3.25545	29.6092	0
	High	RIVEQDTmPPK	1	4	1	301171467	M8(Oxidation)	0	4.09014e+07	0	0.001404	40.76	0.00459185	3	1329.69	3.13212	7.66195	1
	High	DSLTLVFVETKK	1	3	1	301171467		0	9.78298e+07	0	0.0002435	40.36	0.00190073	3	1379.78	3.66358	50.7845	1
	High	TAAFLLPILSQIYSDGPGEALR	1	3	1	301171467		0	0	0	0.0004868	38.21	0.0038507	3	2332.26	3.43882	72.2377	0
	High	ELAVQIYEEARK	1	4	1	301171467		0	104169245	0	0.0001058	31.24	0.0305535	3	1448.78	3.9507	42.4647	1
	High	VVWVEESDK	1	3	1	301171467		0	3.23951e+07	0	0.001056	25.41	0.159983	2	1090.55	3.78764	30.8357	0
	High	SDEDDWSKPLPPSER	2	3	1	301171467		0	5.32527e+07	0	5.45e-05	24.3	0.31339	3	1757.81	4.19705	30.6423	0
	High	YTRPTPVQK	1	4	1	301171467		0	1971552100	0	0.0004094	19.45	0.421657	3	1089.61	0.82683	6.5327	0
	High	EIQMLAR	2	4	1	301171467		0	1104996458	0.001	0.02275	41.72	0.00255731	2	860.466	0.528658	28.2687	0
	High	EIQmLAR	2	4	1	301171467	M4(Oxidation)	0	2.74683e+08	0.001	0.03453	35.25	0.0139567	2	876.464	3.39594	13.397	0
	High	LVDMMER	2	4	1	301171467		0	1139363495	0.001	0.03455	30.85	0.0307519	2	893.425	3.05444	29.5634	0
	High	LVDmmER	1	4	1	301171467	M4(Oxidation); M5(Oxidation)	0	209034144	0.002	0.04039	43.67	0.0016172	2	925.413	1.20933	6.74864	0
	High	LVDMmER	3	4	1	301171467	M5(Oxidation)	0	3.78305e+08	0.003	0.06099	32.15	0.0198709	2	909.42	3.89419	16.1905	0
	High	YIPPHLR	5	3	1	301171467		0	8.35289e+07	0.006	0.1007	30.39	0.023447	2	895.517	2.25792	17.6345	0
	High	SSFFSDR	1	3	1	301171467		0	1.08168e+09	0.008	0.1374	32.9	0.0174886	2	845.383	5.4758	29.5741	0
30795212	insulin-like growth factor 2 mRNA-binding protein 3 [Homo sapiens]	2736.73	50.78	1	22	29	92	1.20493e+10	579	63.6656	8.86572
	A4	Sequence	# PSMs	# Proteins	# Protein Groups	Protein Group Accessions	Modifications	ΔCn	Area	q-Value	PEP	IonScore	Exp Value	Charge	MH+ [Da]	ΔM [ppm]	RT [min]	# Missed Cleavages
	High	TVNELQNLSSAEVVVPR	7	1	1	30795212		0	3.78962e+09	0	1.096e-10	148.91	5.23754e-14	2	1854.99	0.230696	55.3055	0
	High	ITISPLQELTLYNPER	2	1	1	30795212		0	1.54192e+09	0	2.414e-08	129.73	3.96925e-12	2	1887.02	1.35482	65.2182	0
	High	QALDKLNGFQLENFTLK	3	1	1	30795212		0	5.29766e+08	0	2.378e-11	111.09	2.80871e-10	2	1979.06	2.0348	60.8983	1
	High	VAYIPDEMAAQQNPLQQPR	3	1	1	30795212		0	1.93564e+09	0	6.803e-11	108.17	1.21315e-09	3	2169.08	2.60191	52.2109	0
	High	VAYIPDEmAAQQNPLQQPR	3	1	1	30795212	M8(Oxidation)	0	1561550740	0	2.999e-08	103.5	4.08269e-09	3	2185.08	2.45193	45.6917	0
	High	LYIGNLSENAAPSDLESIFK	2	1	1	30795212		0	1396379528	0	6.321e-13	93.91	2.44882e-08	2	2181.12	6.37479	66.2688	0
	High	KIQEILTQVK	2	1	1	30795212		0	1.32389e+09	0	1.763e-06	83.9	3.52384e-08	2	1199.74	3.89652	31.2549	1
	High	LLVPTQFVGAIIGK	6	3	2	56118219;30795212		0	3953261885	0	3.735e-07	75.97	9.99073e-08	2	1455.9	2.62594	68.0273	0
	High	LNGFQLENFTLK	2	1	1	30795212		0	1.40569e+09	0	6.21e-07	68.5	6.13041e-06	2	1423.77	6.72471	61.583	0
	High	mVIITGPPEAQFK	8	5	3	56237027;56118219;30795212	M1(Oxidation)	0	3.7527e+09	0	3.726e-07	64.78	1.80301e-05	2	1446.77	4.02548	45.4412	0
	High	ILAHNNFVGR	7	3	2	56237027;30795212		0	20590036773	0	0.000117	64.07	1.01069e-05	3	1140.63	3.28311	21.2009	0
	High	MVIITGPPEAQFK	3	5	3	56237027;56118219;30795212		0	1.00259e+10	0	4.284e-06	62.53	2.50195e-05	2	1430.77	1.88156	51.5119	0
	High	ALQSGPPQSR	2	1	1	30795212		0	3509818208	0	0.000244	62.08	2.28264e-05	2	1040.55	1.41366	7.12392	0
	High	MVIITGPPEAQFKAQGR	1	5	3	56237027;56118219;30795212		0	9.51478e+07	0	1.539e-08	59.72	4.10106e-05	3	1843	3.42511	44.7192	1
	High	DQTPDENDQVVVK	3	1	1	30795212		0	2.87328e+08	0	0.0039	58.87	9.00891e-05	2	1486.71	1.97911	20.6937	0
	High	IAPAEAPDAK	4	1	1	30795212		0	2757467280	0	0.0008266	53.39	0.000169054	2	982.524	3.33624	9.72388	0
	High	IELHGKPIEVEHSVPK	6	1	1	30795212		0	2207893701	0	8.429e-06	53.39	0.000109267	2	1812	1.42639	25.7874	0
	High	SILEIMHK	1	1	1	30795212		0	1.72172e+09	0	0.01345	50.73	0.00021935	3	970.542	3.30658	36.7839	0
	High	AIEALSGK	2	1	1	30795212		0	3.34247e+09	0	0.01247	49.98	0.000440524	2	788.454	3.39241	15.9689	0
	High	IKEENFVSPK	2	1	1	30795212		0	2.98742e+09	0	0.0001882	49.18	0.000548347	2	1190.64	2.07389	18.5145	1
	High	SILEImHK	3	1	1	30795212	M6(Oxidation)	0	195672919	0	0.008285	45.68	0.00121002	3	986.537	3.14858	22.0985	0
	High	EEVKLEAHIR	3	3	2	56118219;30795212		0	2.9449e+08	0	0.0006846	45.62	0.000755304	2	1223.68	2.1298	17.9633	1
	High	IPVSGPFLVK	5	1	1	30795212		0	5531825620	0	0.0001527	45.31	0.000382775	2	1056.65	3.40701	49.3417	0
	High	IQEILTQVK	1	1	1	30795212		0	1909255728	0	0.0003871	44.82	0.000916315	2	1071.64	3.67817	35.1088	0
	High	ItGHFYACQVAQR	2	1	1	30795212	T2(Phospho)	0	3.93412e+07	0	9.19e-06	39.07	0.00831852	2	1573.69	-3.10569	37.5711	0
	High	FTEEIPLK	1	1	1	30795212		0	3769280302	0	0.00348	36.63	0.00944039	2	976.539	3.74952	38.8692	0
	High	EENFVSPK	1	1	1	30795212		0	1.13406e+08	0	0.005175	36.57	0.0104859	2	949.465	2.8187	16.8867	0
	High	SITILSTPEGTSAACK	1	1	1	30795212		0	3.22909e+07	0	1.081e-07	32.12	0.0348924	2	1578.81	6.46149	43.3573	0
	High	IELHGKPIEVEHSVPKR	1	1	1	30795212		0	0	0.001	0.03066	39.88	0.00154202	4	1968.11	5.92812	21.6645	1
	High	VPSFAAGR	1	1	1	30795212		0	4605315856	0.001	0.02345	34.61	0.014443	2	804.44	4.57176	21.5932	0
	High	FAGASIK	3	3	2	56118219;30795212		0	5034753268	0.001	0.03893	25.47	0.0656978	2	693.395	2.92161	13.702	0
	High	EGATIR	1	2	2	56237027;30795212		0	4.63294e+07	0.007	0.1202	38.3	0.0102058	2	646.352	0.682632	6.13415	0
55953087	nucleolar GTP-binding protein 1 [Homo sapiens]	2453.2	59.94	1	44	44	108	3.22603e+09	634	73.9178	9.49561
	A4	Sequence	# PSMs	# Proteins	# Protein Groups	Protein Group Accessions	Modifications	ΔCn	Area	q-Value	PEP	IonScore	Exp Value	Charge	MH+ [Da]	ΔM [ppm]	RT [min]	# Missed Cleavages
	High	SLGVDMDDKDDAHYAVQAR	4	1	1	55953087		0	1082814344	0	3.933e-11	122.19	5.8281e-11	3	2105.97	4.90858	32.8066	1
	High	IFTDLQSEGFPVIETSTLTEEGVIK	5	1	1	55953087		0	8.98227e+08	0	2.476e-12	110.86	4.47092e-10	2	2753.42	4.12099	66.7473	0
	High	ITVVPSAKDFIDLTLSK	1	1	1	55953087		0	60426688	0	1.346e-09	97.61	2.19326e-09	3	1847.06	4.39117	63.8284	1
	High	WQVVDTPGILDHPLEDR	2	1	1	55953087		0	2385179447	0	1.23e-10	92.97	3.18441e-08	2	1990.01	2.95243	58.7712	0
	High	NTIEMQAITALAHLR	2	1	1	55953087		0	2980906608	0	7.05e-09	87.84	5.78819e-08	2	1681.91	4.04168	64.4635	0
	High	IPEIWEGHNIADYIDPAIMK	3	1	1	55953087		0	7.9487e+08	0	9.091e-14	81.27	5.79991e-07	2	2325.16	1.15653	65.252	0
	High	NTIEmQAITALAHLR	3	1	1	55953087	M5(Oxidation)	0	485362680	0	3.255e-08	80.85	3.75765e-07	2	1697.9	2.39722	63.4995	0
	High	DLELEMGDDYILDLQK	2	1	1	55953087		0	5.84099e+07	0	2.099e-08	75.58	2.47503e-06	2	1909.91	2.07168	66.4667	0
	High	SLGVDmDDKDDAHYAVQAR	2	1	1	55953087	M6(Oxidation)	0	1.0932e+08	0	2.714e-08	71.96	6.19284e-06	3	2121.95	0.249642	26.1671	1
	High	QSLEYLEQVR	2	1	1	55953087		0	1.52118e+09	0	8.705e-05	70.21	4.81162e-06	2	1264.66	4.06552	43.6987	0
	High	EDSAPPSSVAR	4	1	1	55953087		0	2.19479e+08	0	3.602e-05	69.45	5.35725e-06	2	1115.54	2.70085	8.13805	0
	High	KLEELEKEEELR	2	1	1	55953087		0	1.78511e+08	0	2.846e-07	68.3	6.74473e-06	3	1544.82	3.53853	27.1131	2
	High	DLELEmGDDYILDLQK	1	1	1	55953087	M6(Oxidation)	0	25360444	0	4.267e-07	63.61	3.69532e-05	2	1925.91	4.37786	63.2054	0
	High	ERPPFIPEGVVAR	4	1	1	55953087		0	1259699998	0	9.428e-06	63.54	1.19499e-05	2	1466.82	2.87025	44.5639	0
	High	ADVDVQPYAFTTK	2	1	1	55953087		0	1110123313	0	1.132e-06	59.67	6.80276e-05	2	1454.72	2.0929	43.9783	0
	High	FTQQNYHDR	2	1	1	55953087		0	1.41909e+09	0	0.0002227	57.74	7.81602e-05	2	1208.55	0.629057	6.59915	0
	High	LDDIHPFYADLMNILYDKDHYK	2	1	1	55953087		0	1.39714e+09	0	7.6e-09	56.77	0.000199438	5	2739.33	6.63387	66.2658	1
	High	LDDIHPFYADLmNILYDKDHYK	3	1	1	55953087	M12(Oxidation)	0	3.65086e+08	0	2.469e-08	55.63	0.000287203	3	2755.32	3.06778	62.8114	1
	High	LALGQINIAK	2	1	1	55953087		0	3497685204	0	0.0001301	54.85	3.30614e-05	2	1040.65	4.66952	47.1164	0
	High	YGDSLYR	2	1	1	55953087		0	1007667049	0	0.009985	54.12	0.000147545	2	873.414	4.98619	21.6099	0
	High	KREDSAPPSSVAR	2	1	1	55953087		0	1.46239e+08	0	0.0001038	53.98	0.000206571	4	1399.73	0.182451	5.65442	2
	High	ITVVPSAK	3	1	1	55953087		0	1.82443e+09	0	0.01134	53.39	9.25447e-05	2	814.506	3.24947	19.1385	0
	High	IAELSEDDQK	2	1	1	55953087		0	6.10251e+08	0	0.0001658	51.12	0.000362774	2	1147.55	2.76207	15.156	0
	High	LHLAIPTR	3	1	1	55953087		0	1.4159e+09	0	0.001508	51.06	6.61998e-05	2	920.571	3.87074	34.0713	0
	High	YWDLMNLSEK	1	1	1	55953087		0	1.05175e+09	0	8.645e-05	49.75	0.000671567	2	1298.61	4.20446	61.2002	0
	High	DDKERPPFIPEGVVAR	6	1	1	55953087		0	9.66736e+08	0	8.546e-07	49.5	0.000559887	3	1824.97	2.99905	44.0695	1
	High	LPTIDPNTR	4	1	1	55953087		0	3199497692	0	0.001378	47.59	0.000458966	2	1026.56	3.11862	30.4501	0
	High	LDDIHPFYADLmNILYDK	1	1	1	55953087	M12(Oxidation)	0	51267983	0	3.738e-06	47.26	0.00173085	3	2212.07	1.53529	67.2625	0
	High	YWDLMNLSEKHDK	2	1	1	55953087		0	9.80852e+07	0	6.508e-07	46.14	0.002054	3	1678.79	2.41833	48.3257	1
	High	NLVDNVAK	2	1	1	55953087		0	2.09893e+09	0	0.001357	45.19	0.00135757	2	872.487	3.82215	21.0375	0
	High	HDKIPEIWEGHNIADYIDPAIMK	2	1	1	55953087		0	1.03948e+09	0	4.027e-11	43.9	0.00323256	4	2705.34	0.15565	61.3373	1
	High	LSQILTDFPK	2	1	1	55953087		0	1947297187	0	8.086e-05	43.65	0.00126004	2	1161.66	3.64647	51.4039	0
	High	YWDLmNLSEK	2	1	1	55953087	M5(Oxidation)	0	180758636	0	0.000107	42.35	0.00352172	2	1314.61	3.65711	52.5981	0
	High	DFIDLTLSK	1	1	1	55953087		0	1.52275e+09	0	0.003446	41.73	0.00280657	2	1051.57	5.00386	59.3534	0
	High	SLFVGHMDYK	2	1	1	55953087		0	1440281858	0	0.0007727	41.28	0.00484448	2	1196.58	3.51082	36.1846	0
	High	REDSAPPSSVAR	1	1	1	55953087		0	8.05489e+07	0	0.0001965	37.03	0.010294	3	1271.64	1.02681	6.4958	1
	High	RDDKERPPFIPEGVVAR	1	1	1	55953087		0	4.66445e+07	0	0.0001012	36.65	0.00711534	4	1981.07	3.78035	36.3014	2
	High	HDKIPEIWEGHNIADYIDPAImK	2	1	1	55953087	M22(Oxidation)	0	204862379	0	3.12e-09	34.97	0.0254258	4	2721.35	5.43239	59.5052	1
	High	HVFDmKPK	2	1	1	55953087	M5(Oxidation)	0	651372428	0	0.001659	34.91	0.0157066	3	1017.52	1.30351	6.12307	0
	High	TPTVIHK	1	1	1	55953087		0	5.63923e+07	0	0.014	34.73	0.00445878	2	795.474	2.29724	6.55857	0
	High	LEELEKEEELR	1	1	1	55953087		0	66376338	0	8.522e-05	34.25	0.0207838	3	1416.73	2.67323	29.026	1
	High	EQLELFQNIRPLFINKPLIVVANK	2	1	1	55953087		0	9.33757e+08	0	2.04e-09	30.67	0.00304248	3	2836.66	4.10589	65.6933	0
	High	KTPTVIHK	1	1	1	55953087		0	1.24899e+07	0	0.00928	29.57	0.00850141	3	923.566	-1.60384	5.32031	1
	High	IPEIWEGHNIADYIDPAImK	1	1	1	55953087	M19(Oxidation)	0	2.02502e+08	0	2.468e-09	28.29	0.124828	3	2341.16	3.96664	63.1473	0
	High	KITVVPSAK	2	1	1	55953087		0	3.68323e+08	0	0.002492	28.25	0.0216954	2	942.601	3.13238	11.3052	1
	High	IRHFYMR	1	1	1	55953087		0	1.49625e+08	0	0.003569	26.1	0.094629	3	1022.54	3.35356	12.5613	1
	High	HVFDMKPK	3	1	1	55953087		0	2.46063e+09	0	0.001931	25.96	0.105588	2	1001.53	3.45167	10.8444	0
	High	LLAHRVETK	1	1	1	55953087		0	1.49052e+07	0	0.004895	25.28	0.0272764	3	1066.64	0.212125	5.94726	1
	High	VNEVLNR	1	1	1	55953087		0	2251718964	0.001	0.02319	41.06	0.00278509	2	843.471	2.72369	11.4452	0
	High	aHYNFK	1	1	1	55953087	N-Term(Acetyl)	0	1.6026e+09	0.004	0.07321	17.93	0.613656	2	821.396	2.69241	20.7925	0
	High	aHYNFKK	1	1	1	55953087	N-Term(Acetyl)	0	2.02248e+07	0.005	0.09206	13.66	1.98258	2	949.494	5.35115	11.3096	1
	High	LHLAIPTRR	1	1	1	55953087		0	9.78297e+07	0.007	0.122	6.95	0.867898	3	1076.67	3.79307	26.2131	1
4757926	RNA-binding protein 39 isoform b [Homo sapiens]	2262.56	56.11	7	25	25	68	2.36721e+09	524	58.6203	10.1255
	A4	Sequence	# PSMs	# Proteins	# Protein Groups	Protein Group Accessions	Modifications	ΔCn	Area	q-Value	PEP	IonScore	Exp Value	Charge	MH+ [Da]	ΔM [ppm]	RT [min]	# Missed Cleavages
	High	LYVGSLHFNITEDMLR	4	7	1	4757926		0	1.3196e+09	0	4.041e-12	132.13	3.96191e-12	2	1907.97	2.21835	62.918	0
	High	GIAYVEFVDVSSVPLAIGLTGQR	3	4	1	4757926		0	9.62783e+08	0	1.489e-13	110.9	2.13774e-10	2	2391.3	3.61034	70.3124	0
	High	mITAAYVPLPTYHNLFPDSMTATQLLVPSR	4	4	1	4757926	M1(Oxidation)	0	471776943	0	1.912e-15	107.75	8.73817e-10	3	3363.72	3.86127	67.0755	0
	High	TDASSASSFLDSDELER	2	4	1	4757926		0	2.76974e+08	0	3.766e-11	102.61	4.33413e-09	2	1829.81	2.26557	50.5729	0
	High	aDDIDIEAMLEAPYK	2	4	1	4757926	N-Term(Acetyl)	0	2.2134e+08	0	1.663e-08	93.64	3.63528e-08	2	1735.82	5.71448	70.6024	0
	High	ALEQLNGFELAGRPMK	3	4	1	4757926		0	435584233	0	1.639e-09	90.53	4.30609e-08	2	1773.94	2.32101	50.1677	0
	High	VLGVPIIVQASQAEK	6	4	1	4757926		0	1736303863	0	6.197e-08	89.57	1.18136e-08	2	1551.91	2.68646	57.1917	0
	High	LYVGSLHFNITEDmLR	2	7	1	4757926	M14(Oxidation)	0	8.33307e+08	0	1.752e-10	88.53	1.01353e-07	2	1923.97	4.77942	59.6293	0
	High	ALEQLNGFELAGRPmK	2	4	1	4757926	M15(Oxidation)	0	5.86652e+08	0	6.501e-10	77.37	9.06079e-07	2	1789.94	5.34574	46.6375	0
	High	AAAmANNLQK	2	4	1	4757926	M4(Oxidation)	0	4.39983e+08	0	5.863e-05	77.34	1.05166e-06	2	1047.53	0.794515	6.12425	0
	High	HGGVIHIYVDK	3	4	1	4757926		0	1.03492e+09	0	2.518e-08	76.44	8.90922e-07	2	1237.67	2.01261	21.7915	0
	High	IESIQLMmDSETGR	4	4	1	4757926	M8(Oxidation)	0	2.22265e+08	0	3.37e-08	75.8	2.12e-06	2	1625.75	2.17616	43.9283	0
	High	IESIQLMMDSETGR	4	4	1	4757926		0	5.60935e+08	0	0.000935	74.57	2.79487e-06	2	1609.76	2.90632	55.1319	0
	High	aDDIDIEAMLEAPYKK	2	4	1	4757926	N-Term(Acetyl)	0	2.21706e+08	0	6.161e-08	73.13	3.85721e-06	3	1863.91	3.41568	66.0995	1
	High	SKGIAYVEFVDVSSVPLAIGLTGQR	1	4	1	4757926		0	74794387	0	4.23e-10	70.89	1.68644e-06	3	2606.43	5.27966	66.5719	1
	High	MITAAYVPLPTYHNLFPDSMTATQLLVPSR	2	4	1	4757926		0	3.54071e+08	0	6.296e-14	66.24	1.18367e-05	3	3347.73	4.07457	67.9791	0
	High	EPIDNLTPEER	1	4	1	4757926		0	8.94653e+07	0	3.472e-05	62.3	3.10909e-05	2	1312.64	2.68603	31.2186	0
	High	LAEGTGLQIPPAAQQALQmSGSLAFGAVADLQTR	1	2	1	4757926	M19(Oxidation)	0	3.57543e+07	0	1.611e-10	61.61	3.03706e-05	4	3426.78	4.53958	72.1791	0
	High	NSAQGNVYVK	3	4	1	4757926		0	1.19468e+09	0	0.0001641	60.16	5.04083e-05	2	1079.55	3.38292	9.9706	0
	High	TGIDLGTTGR	2	4	1	4757926		0	2.44328e+09	0	3.019e-05	57.91	9.04507e-05	2	990.524	2.61897	26.3791	0
	High	mITAAYVPLPTYHNLFPDSmTATQLLVPSR	2	4	1	4757926	M1(Oxidation); M20(Oxidation)	0	1.25926e+08	0	4.885e-09	56.33	0.000156913	3	3379.7	-0.900937	65.4389	0
	High	DKsPVREPIDNLTPEER	1	4	1	4757926	S3(Phospho)	0	182122365	0	4.199e-07	49.46	0.00106615	3	2074.98	1.78063	34.0274	2
	High	DLEEFFSTVGK	1	4	1	4757926		0	2.12675e+09	0	3.278e-05	47.4	0.00102449	2	1271.62	3.49896	64.6204	0
	High	IGLPHSIK	1	2	1	4757926		0	0	0	0.009986	42.09	0.000432611	2	864.533	3.38605	24.2112	0
	High	KALEQLNGFELAGRPMK	1	4	1	4757926		0	58007875	0	8.199e-05	41.68	0.00214628	4	1902.04	4.78225	43.4669	1
	High	YRsPYSGPK	1	2	1	4757926	S3(Phospho)	0	4.54372e+07	0	0.01189	33.69	0.0197962	3	1134.5	3.67347	9.85253	1
	High	aDDIDIEAmLEAPYK	1	4	1	4757926	N-Term(Acetyl); M9(Oxidation)	0	1.5625e+07	0	1.357e-07	31.88	0.0566906	2	1751.81	2.85108	63.5987	0
	High	YRSPYSGPK	1	2	1	4757926		0	2.13427e+07	0	0.007039	29.97	0.0563882	3	1054.54	4.08904	10.7353	1
	High	TVFCMQLAAR	1	7	1	4757926		0	1.629e+07	0	0.005128	25.72	0.149632	2	1139.57	2.72595	50.5607	0
	High	IESIQLmmDSETGR	1	4	1	4757926	M7(Oxidation); M8(Oxidation)	0	4.41936e+07	0	0.002583	8.82	9.66435	3	1641.75	5.021	32.6234	0
	High	SPYSGPK	1	2	1	4757926		0	1.09763e+09	0.001	0.01807	38.31	0.00619059	2	735.369	1.78895	6.93203	0
	High	GIFEPFGR	2	4	1	4757926		0	2531592156	0.001	0.02426	27.57	0.0664067	2	922.482	4.11921	52.6259	0
	High	LQLmAR	1	4	1	4757926	M4(Oxidation)	0	5.2868e+08	0.007	0.1173	34.29	0.0165156	2	747.421	3.73387	14.3623	0
56118219	insulin-like growth factor 2 mRNA-binding protein 2 isoform b [Homo sapiens]	2240.43	59.71	2	26	31	79	6.33797e+09	556	61.8043	8.25049
	A4	Sequence	# PSMs	# Proteins	# Protein Groups	Protein Group Accessions	Modifications	ΔCn	Area	q-Value	PEP	IonScore	Exp Value	Charge	MH+ [Da]	ΔM [ppm]	RT [min]	# Missed Cleavages
	High	NIPPHLQWEVLDGLLAQYGTVENVEQVNTDTETAVVNVTYATR	1	2	1	56118219		0	1.3214e+07	0	4.372e-16	122.77	3.15218e-11	4	4797.42	4.01536	72.1806	0
	High	LYIGNLSPAVTADDLR	2	2	1	56118219		0	8.75478e+08	0	8.004e-11	104.17	1.92944e-09	2	1717.92	3.00396	59.2713	0
	High	ISYIPDEEVSSPSPPQR	4	2	1	56118219		0	4.11588e+08	0	2.217e-08	85.39	2.41661e-07	3	1900.94	3.67863	43.0477	0
	High	DQTPDENEEVIVR	1	2	1	56118219		0	80866530	0	1.755e-06	81.46	4.9586e-07	2	1543.73	3.97126	30.2155	0
	High	TVNELQNLTSAEVIVPR	1	2	1	56118219		0	8.79612e+07	0	1.835e-07	79.39	3.6653e-07	4	1883.03	4.01119	59.9077	0
	High	IAPAEGPDVSER	3	2	1	56118219		0	1.00019e+09	0	3.556e-06	75.99	1.50054e-06	2	1240.62	2.64665	18.7184	0
	High	ILVPTQFVGAIIGK	6	3	2	56118219;30795212		0	3953261885	0	3.735e-07	75.97	9.99073e-08	2	1455.9	2.62594	68.0273	0
	High	ImEVDYSVSK	1	2	1	56118219	M2(Oxidation)	0	55920229	0	0.0001303	75.33	1.59587e-06	2	1186.57	3.92729	25.4501	0
	High	LKEENFFNPK	4	2	1	56118219		0	1392617052	0	4.404e-05	73.59	2.49169e-06	2	1265.66	3.36946	33.2989	1
	High	SGYAFVDYPDQNWAIR	2	2	1	56118219		0	4.85531e+08	0	6.151e-09	73.3	4.05059e-06	2	1901.89	3.53545	61.028	0
	High	KLPLAGQVLLK	6	2	1	56118219		0	1492633636	0	8.544e-06	67.35	1.83641e-07	3	1179.79	2.6834	44.0454	1
	High	IIGHFFASQTAQR	5	2	1	56118219		0	2646576451	0	2.568e-06	67.13	1.0021e-05	3	1475.78	4.25544	34.2765	0
	High	mVIITGPPEAQFK	8	5	3	56237027;56118219;30795212	M1(Oxidation)	0	3.7527e+09	0	3.726e-07	64.78	1.80301e-05	2	1446.77	4.02548	45.4412	0
	High	LSGHQFENYSFK	2	2	1	56118219		0	1.46217e+09	0	2.199e-07	64.5	2.30096e-05	2	1456.69	3.77317	34.8976	0
	High	LAEEIPLK	2	2	1	56118219		0	1.73907e+09	0	0.0006712	63.67	5.41216e-06	2	912.545	4.98934	34.6159	0
	High	ITISSLQDLSIYNPER	1	2	1	56118219		0	5.3968e+08	0	5.989e-05	62.65	2.24906e-05	3	1848.98	6.05043	62.3184	0
	High	MVIITGPPEAQFK	3	5	3	56237027;56118219;30795212		0	1.00259e+10	0	4.284e-06	62.53	2.50195e-05	2	1430.77	1.88156	51.5119	0
	High	MVIITGPPEAQFKAQGR	1	5	3	56237027;56118219;30795212		0	9.51478e+07	0	1.539e-08	59.72	4.10106e-05	3	1843	3.42511	44.7192	1
	High	IMEVDYSVSK	1	2	1	56118219		0	7.00385e+08	0	6.663e-05	58.31	7.61465e-05	2	1170.58	4.74677	34.5905	0
	High	IMEVDYSVSKK	2	2	1	56118219		0	5.07949e+07	0	1.206e-05	53.53	0.000221583	3	1298.67	3.35229	26.8463	1
	High	ILAHNGLVGR	2	2	1	56118219		0	1.86531e+09	0	0.0002627	48.37	0.000186299	3	1049.62	2.79386	16.7431	0
	High	EEVKLEAHIR	3	3	2	56118219;30795212		0	2.9449e+08	0	0.0006846	45.62	0.000755304	2	1223.68	2.1298	17.9633	1
	High	YPQGVASQR	2	2	1	56118219		0	1436903927	0	0.0002056	43.65	0.00198067	2	1005.51	3.42584	10.0156	0
	High	KIEHETGTK	1	2	1	56118219		0	1.08594e+06	0	0.005705	34.67	0.0136307	3	1042.55	0.534324	3.57173	1
	High	QQEQKYPQGVASQR	1	2	1	56118219		0	1.44209e+07	0	3.437e-05	34.49	0.0227782	3	1646.83	4.00076	9.0723	1
	High	LPLAGQVLLK	1	2	1	56118219		0	2.75014e+08	0	2.551e-05	33.22	0.000881397	2	1051.69	5.08259	51.2389	0
	High	MILEIMQK	1	2	1	56118219		0	689168407	0	0.002762	33.02	0.0183091	2	1005.55	4.4573	49.6021	0
	High	MILEImQK	2	2	1	56118219	M6(Oxidation)	0	165599255	0	0.008853	32.65	0.0223548	2	1021.54	2.19552	36.7854	0
	High	AIETLSGK	1	2	1	56118219		0	1.37056e+09	0	0.008393	32.44	0.0211246	2	818.466	4.46005	13.2332	0
	High	mILEImQK	1	2	1	56118219	M1(Oxidation); M6(Oxidation)	0	34375565	0	0.001949	31.54	0.0338101	2	1037.54	0.944704	27.3087	0
	High	ISYIPDEEVSsPSPPQR	1	2	1	56118219	S11(Phospho)	0	0	0	0.004736	15.95	2.41519	3	1980.91	6.1378	46.0093	0
	High	EIVQQVK	1	2	1	56118219		0	1.18884e+09	0.001	0.0294	34.27	0.0138608	2	843.495	2.06821	10.1457	0
	High	QIDFPLR	1	2	1	56118219		0	2115804707	0.001	0.03757	33.79	0.0219152	2	888.498	4.87813	45.8086	0
	High	FAGASIK	3	3	2	56118219;30795212		0	5034753268	0.001	0.03893	25.47	0.0656978	2	693.395	2.92161	13.702	0
	High	EENFFNPK	1	2	1	56118219		0	5.10864e+07	0.001	0.01574	17.52	0.895675	2	1024.48	5.07965	34.6557	0
	High	QLFGDRK	1	2	1	56118219		0	1.63603e+07	0.004	0.08063	25.87	0.0845052	2	863.477	3.97572	10.628	1
38327634	ATP-dependent RNA helicase DDX18 [Homo sapiens]	2045.71	57.76	1	33	33	77	1.25929e+09	670	75.3594	9.49561
	A4	Sequence	# PSMs	# Proteins	# Protein Groups	Protein Group Accessions	Modifications	ΔCn	Area	q-Value	PEP	IonScore	Exp Value	Charge	MH+ [Da]	ΔM [ppm]	RT [min]	# Missed Cleavages
	High	FQGASNLTLSETQNGDVSEETMGSR	1	1	1	38327634		0	6.02591e+07	0	8.979e-11	120	1.141e-10	3	2658.21	4.23164	45.423	0
	High	STVLTNGEAAMQSSNSESK	1	1	1	38327634		0	7.09944e+06	0	3.082e-07	102.47	5.01122e-09	2	1940.89	1.56358	30.9081	0
	High	GHALLILRPEELGFLR	3	1	1	38327634		0	1.02642e+09	0	3.025e-12	92.15	4.05342e-09	2	1834.08	3.26702	60.8388	0
	High	QKPMNVGLSETQNGGmSQEAVGNIK	2	1	1	38327634	M16(Oxidation)	0	4.54415e+07	0	6.019e-08	90	9.56e-08	3	2633.28	4.0281	32.8974	0
	High	LGNGINIIVATPGR	2	1	1	38327634		0	649521449	0	2.457e-07	89.25	1.30141e-08	2	1394.81	2.23793	49.8954	0
	High	YHYELLNYIDLPVLAIHGK	3	1	1	38327634		0	3.3211e+08	0	1.432e-09	87	5.896e-08	3	2271.23	4.61645	66.3064	0
	High	QKPMNVGLSETQNGGMSQEAVGNIK	1	1	1	38327634		0	1.46923e+08	0	4.384e-09	86.89	1.77427e-07	3	2617.28	3.74227	38.9903	0
	High	QIFNVNNLNLPQVALSFGFK	2	1	1	38327634		0	1.61588e+08	0	9.328e-10	85.78	7.04202e-08	2	2263.23	2.79363	72.0434	0
	High	LLDHMQNTPGFMYK	2	1	1	38327634		0	5.00228e+08	0	8.532e-11	85.74	2.27616e-07	2	1694.81	1.32291	44.6644	0
	High	KMVNDAEPDTK	2	1	1	38327634		0	42652293	0	1.045e-05	82.91	3.13661e-07	2	1247.59	0.370721	6.53718	1
	High	VPPFVDLNVNSNEGK	6	1	1	38327634		0	575058421	0	2.161e-08	76.43	1.45265e-06	2	1628.83	3.96411	51.4435	0
	High	ELMTHHVHTYGLIMGGSNR	3	1	1	38327634		0	4.97712e+08	0	8.517e-10	75.7	2.3995e-06	3	2153.04	2.87559	33.1246	0
	High	EPLYVGVDDDK	1	1	1	38327634		0	221277144	0	2.627e-05	74.05	2.31211e-06	2	1249.6	3.06262	33.8524	0
	High	MVNDAEPDTK	1	1	1	38327634		0	1.39215e+08	0	0.0001471	69.78	5.68059e-06	2	1119.5	3.13851	7.69976	0
	High	EMGFTNMTEIQHK	2	1	1	38327634		0	566011638	0	3.416e-07	67.92	1.15911e-05	2	1565.71	2.5182	38.8357	0
	High	EmGFTNMTEIQHK	4	1	1	38327634	M2(Oxidation)	0	114349539	0	2.14e-06	67.6	1.15042e-05	3	1581.7	0.798424	30.519	0
	High	NGTGVLILSPTR	3	1	1	38327634		0	1119359536	0	0.0002153	66.76	5.73547e-06	2	1227.71	3.77237	43.2769	0
	High	ELMTHHVHTYGLImGGSNR	4	1	1	38327634	M14(Oxidation)	0	2.4702e+08	0	4.742e-10	59.78	0.000101883	3	2169.04	2.04714	27.1858	0
	High	RQTMLFSATQTR	1	1	1	38327634		0	69355406	0	2.844e-05	58.63	7.10802e-05	3	1439.75	5.79633	29.0657	1
	High	QTMLFSATQTR	3	1	1	38327634		0	1.30137e+09	0	1.773e-05	57.65	8.84723e-05	2	1283.64	1.69745	38.0566	0
	High	ILDVGFEEELKQIIK	2	1	1	38327634		0	92449129	0	1.262e-06	56.09	4.93304e-05	3	1774	1.11152	65.1861	1
	High	ISDIQSQLEK	1	1	1	38327634		0	8.40947e+08	0	4.474e-05	55.37	0.000136199	2	1160.62	3.4527	29.8978	0
	High	ELAMQTFGVLK	1	1	1	38327634		0	626449246	0	6.929e-06	55.32	0.000129257	2	1236.67	3.22158	57.3809	0
	High	GLDIPEVDWIVQYDPPDDPKEYIHR	1	1	1	38327634		0	2.52566e+08	0	9.093e-09	54.42	0.000320571	4	3009.48	5.12147	64.7544	1
	High	mVNDAEPDTK	1	1	1	38327634	M1(Oxidation)	0	18414484	0	9.098e-05	52.49	0.000282946	2	1135.49	0.584762	6.29694	0
	High	SIRPLLEGR	3	1	1	38327634		0	1357149166	0	0.0001381	49.75	0.000107514	3	1040.62	3.22312	25.0561	0
	High	ELmTHHVHTYGLImGGSNR	2	1	1	38327634	M3(Oxidation); M14(Oxidation)	0	146071496	0	0.01422	44.22	0.00379767	3	2185.03	2.23642	21.2954	0
	High	MVNDAEPDTKK	1	1	1	38327634		0	1.26636e+08	0	2.523e-05	43.12	0.00298367	3	1247.59	0.702399	6.1312	1
	High	GGGGGFGYQK	1	1	1	38327634		0	5.23197e+08	0	0.0009167	41.68	0.00299529	2	927.435	2.94107	12.569	0
	High	FLLLFTFLKK	2	1	1	38327634		0	7.98252e+07	0	0.0002607	39.2	0.000979846	3	1269.8	3.62857	67.55	1
	High	LLDHmQNTPGFmYK	2	1	1	38327634	M5(Oxidation); M12(Oxidation)	0	224834279	0	0.0002719	29.88	0.085531	3	1726.8	5.27144	31.1545	0
	High	AYDSHSLK	2	1	1	38327634		0	388141813	0	0.003737	29.7	0.0455396	2	920.451	3.92412	6.71809	0
	High	RFLLLFTFLK	1	1	1	38327634		0	7.02869e+06	0	0.0001857	27.38	0.0106944	3	1297.81	2.85604	68.2125	1
	High	VPLSEFDFSWSK	1	1	1	38327634		0	6.75854e+07	0	0.001724	23.02	0.294092	3	1441.71	3.65643	62.6791	0
	High	EmGFTNmTEIQHK	1	1	1	38327634	M2(Oxidation); M7(Oxidation)	0	1.09735e+08	0	1.192e-05	22.31	0.352787	3	1597.71	4.27873	16.2282	0
	High	RGGGGGFGYQK	1	1	1	38327634		0	46860805	0	0.00309	15.83	1.35049	3	1083.54	7.02536	7.80031	1
	High	LLDHmQNTPGFMYK	1	1	1	38327634	M5(Oxidation)	0	127628220	0	3.38e-05	14.61	2.86784	3	1710.8	3.24036	35.8054	0
	High	LIEKNYFLHK	1	1	1	38327634		0	19875794	0	0.01089	14.04	1.06701	4	1304.74	2.66216	28.5143	1
	High	DLLAAAK	1	1	1	38327634		0	9.60352e+08	0.001	0.02977	49.79	0.000514276	2	701.422	3.62012	25.0581	0
	High	sHLPMK	2	1	1	38327634	N-Term(Acetyl)	0	8.13403e+08	0.001	0.02505	35.68	0.00735477	2	754.394	3.14588	15.8014	0
	High	sHLPmK	1	1	1	38327634	N-Term(Acetyl); M5(Oxidation)	0	1.36818e+08	0.002	0.0523	27.57	0.0442711	2	770.388	2.07539	8.01459	0
	High	SAEAQK	1	1	1	38327634		0	704759	0.007	0.1268	42.14	0.00276757	2	633.322	2.85445	3.41848	0
228008291	heterogeneous nuclear ribonucleoprotein Q isoform 1 [Homo sapiens]	2033.14	44.14	7	22	27	68	4.3463e+09	623	69.5596	8.5874
	A4	Sequence	# PSMs	# Proteins	# Protein Groups	Protein Group Accessions	Modifications	ΔCn	Area	q-Value	PEP	IonScore	Exp Value	Charge	MH+ [Da]	ΔM [ppm]	RT [min]	# Missed Cleavages
	High	LDEIYVAGLVAHSDLDER	4	5	1	228008291		0	562405228	0	2.876e-11	116.9	1.40676e-10	2	2015.02	6.78644	60.2762	0
	High	AIEALKEFNEDGALAVLQQFK	3	5	1	228008291		0	359559067	0	3.424e-15	107.06	7.10407e-10	2	2334.25	5.46749	66.7534	1
	High	VAEKLDEIYVAGLVAHSDLDER	2	5	1	228008291		0	6.15789e+08	0	4.41e-14	89.9	6.06301e-08	3	2442.26	3.8165	59.2698	1
	High	NLANTVTEEILEK	2	7	1	228008291		0	7.22791e+08	0	4.123e-07	85.52	1.28769e-07	2	1473.79	4.89179	60.7247	0
	High	DLFEDELVPLFEK	2	7	1	228008291		0	8.165e+08	0	1.827e-07	78.31	9.95364e-07	2	1593.81	4.35547	70.4615	0
	High	VTEGLTDVILYHQPDDK	3	7	1	228008291		0	1.31116e+09	0	4.048e-08	77.65	1.28843e-06	3	1942.98	3.37194	50.6308	0
	High	KYGGPPPDSVYSGQQPSVGTEIFVGK	2	6	1	228008291		0	457121594	0	1.475e-08	75.64	1.98124e-06	3	2694.36	5.57905	49.6873	1
	High	EFNEDGALAVLQQFK	4	5	1	228008291		0	4.2755e+08	0	2.432e-07	75.31	2.01546e-06	2	1708.86	5.7933	65.7511	0
	High	YGGPPPDSVYSGQQPSVGTEIFVGK	2	6	1	228008291		0	242538844	0	2.887e-09	72.75	4.59215e-06	3	2566.25	2.38485	56.6233	0
	High	TGYTLDVTTGQR	4	10	3	228008291;5031755;156151394		0	3054628206	0	4.035e-07	72.65	3.02047e-06	2	1311.66	4.20088	33.6176	0
	High	LKDYAFIHFDER	6	7	1	228008291		0	522612399	0	2.63e-07	72.2	3.96484e-06	2	1553.78	3.49964	44.8023	1
	High	LMMDPLTGLNR	4	7	1	228008291		0	646548315	0	3.657e-05	62.77	3.3477e-05	2	1260.65	3.29004	57.7857	0
	High	DLEGENIEIVFAKPPDQK	2	7	1	228008291		0	2.4771e+08	0	1.313e-07	62.66	3.49049e-05	3	2042.05	2.95475	57.6121	0
	High	LmMDPLTGLNR	3	7	1	228008291	M2(Oxidation)	0	2.67125e+08	0	5.629e-05	62.6	3.47035e-05	2	1276.64	1.01674	50.3337	0
	High	LYNNHEIR	2	7	1	228008291		0	1344532270	0	0.001519	59.64	5.10077e-05	2	1058.54	3.32161	8.30215	0
	High	LmmDPLTGLNR	2	7	1	228008291	M2(Oxidation); M3(Oxidation)	0	413444505	0	0.0001467	57.19	0.000111344	2	1292.64	3.99362	38.1305	0
	High	AGPIWDLR	2	11	3	228008291;5031755;156151394		0	5.1186e+09	0	0.001846	54.99	9.92075e-05	2	927.508	3.43914	50.1372	0
	High	TKEQILEEFSK	3	7	1	228008291		0	421383854	0	4.294e-05	54.04	0.000186184	2	1351.71	1.4934	37.7229	1
	High	TGYTLDVTTGQRK	1	10	3	228008291;5031755;156151394		0	3.23482e+07	0	1.103e-06	53.47	0.000219268	3	1439.75	4.19981	25.6728	1
	High	SENQEFYQDTFGQQWK	1	2	1	228008291		0	30874120	0	2.423e-07	51.56	0.000591403	2	2034.88	-0.125482	54.7856	0
	High	DSDLSHVQNK	2	5	1	228008291		0	353315081	0	4.93e-06	50.13	0.000563866	2	1142.54	0.059053	6.91753	0
	High	ADGYNQPDSK	1	6	3	228008291;5031755;156151394		0	124572363	0	2.333e-05	48.21	0.000579871	2	1094.48	0.641619	6.36312	0
	High	DYAFIHFDER	3	7	1	228008291		0	2.39345e+08	0	7.038e-05	44.95	0.00178498	2	1312.6	2.44039	52.2884	0
	High	VWGNVGTVEWADPIEDPDPEVMAK	1	5	1	228008291		0	3.20342e+08	0	3.994e-09	44.67	0.00345117	3	2654.25	3.80501	64.482	0
	High	EQILEEFSK	1	7	1	228008291		0	4.38456e+08	0	0.004226	43.94	0.00252077	2	1122.57	4.68954	45.5128	0
	High	AMEEMNGKDLEGENIEIVFAKPPDQK	1	7	1	228008291		0	28680359	0	7.469e-05	29.84	0.0990321	4	2932.42	5.25184	55.3833	1
	High	LFVGSIPK	1	11	3	228008291;5031755;156151394		0	4.86567e+09	0.001	0.01525	38.65	0.00229932	2	860.527	3.44421	40.068	0
	High	AFSQFGK	2	7	1	228008291		0	1.10901e+09	0.002	0.05165	25.57	0.070581	2	784.402	3.50151	21.437	0
	High	AIEALK	2	5	1	228008291		0	1316283739	0.005	0.08858	40.74	0.00467207	2	644.399	1.92911	12.3724	0
45643129	guanine nucleotide-binding protein-like 3 isoform 2 [Homo sapiens]	1949.18	45.25	3	26	27	63	2.59565e+09	537	60.5025	8.79248
	A4	Sequence	# PSMs	# Proteins	# Protein Groups	Protein Group Accessions	Modifications	ΔCn	Area	q-Value	PEP	IonScore	Exp Value	Charge	MH+ [Da]	ΔM [ppm]	RT [min]	# Missed Cleavages
	High	GPHLANSILFQSSGLTNGIIEEK	3	2	1	45643129		0	1.51311e+08	0	2.364e-18	155.23	1.32113e-14	2	2425.28	3.11777	60.2229	0
	High	QITIIDSPSFIVSPLNSSSALALR	2	2	1	45643129		0	5.45364e+08	0	1.551e-15	118.26	2.03766e-11	2	2529.4	3.47092	67.8202	0
	High	SPASIEVVKPMEAASAILSQADAR	4	2	1	45643129		0	1.1459e+09	0	1.857e-16	111.42	3.52622e-10	2	2441.28	4.28552	63.5744	0
	High	VIEASDVVLEVLDAR	3	2	1	45643129		0	1.44532e+09	0	1.775e-08	109.83	3.31735e-10	3	1627.9	5.36804	68.7003	0
	High	KVIEASDVVLEVLDAR	2	2	1	45643129		0	2.66724e+08	0	2.205e-12	109.48	2.1304e-10	2	1755.99	3.03807	64.5429	1
	High	SPASIEVVKPmEAASAILSQADAR	3	2	1	45643129	M11(Oxidation)	0	211082714	0	1.151e-13	83.08	2.81447e-07	3	2457.27	3.11735	58.2784	0
	High	KDPGVPNSAPFK	3	2	1	45643129		0	1809562454	0	2.103e-07	70.51	3.85024e-06	2	1256.67	2.77434	23.725	1
	High	LETNPDIKPSNVEPMEK	1	2	1	45643129		0	1.7727e+08	0	4.387e-09	68.09	1.1573e-05	3	1940.97	4.6554	31.7318	0
	High	KLETNPDIKPSNVEPMEK	2	2	1	45643129		0	232683811	0	5.814e-09	66.6	1.36735e-05	3	2069.06	3.01058	27.6535	1
	High	KLETNPDIKPSNVEPmEK	1	2	1	45643129	M16(Oxidation)	0	5.71321e+07	0	5.86e-06	62.33	4.09353e-05	3	2085.06	3.20154	22.5661	1
	High	SSIINSLK	3	3	2	45643129;296317324		0	1.1868e+09	0	0.01083	60.63	2.58193e-05	2	861.508	4.14931	32	0
	High	DPGVPNSAPFK	1	2	1	45643129		0	118419935	0	0.000171	56.73	9.6183e-05	2	1128.57	3.73758	32.1833	0
	High	QRLEELK	1	3	1	45643129		0	2.05339e+08	0	0.005329	55.96	0.000114715	2	915.528	2.88214	9.41289	1
	High	VGVIGFPNVGK	3	2	1	45643129		0	2727743273	0	4.64e-05	55.95	9.22373e-05	2	1086.64	4.59806	49.6463	0
	High	SGFNLEELEK	1	2	1	45643129		0	603758547	0	5.619e-05	53.56	0.000241644	2	1165.58	4.75975	51.4313	0
	High	ELPTVVFR	3	2	1	45643129		0	2959389831	0	0.01356	51.22	0.000245783	3	960.556	4.3452	48.3168	0
	High	LETNPDIKPSNVEPmEK	1	2	1	45643129	M15(Oxidation)	0	100098952	0	5.093e-08	49.15	0.000948625	3	1956.97	3.62906	26.9483	0
	High	ENLESWLNYLK	2	2	1	45643129		0	1028450614	0	5.728e-05	49.01	0.000763038	2	1408.71	2.59227	67.2839	0
	High	LEELKQQQK	1	2	1	45643129		0	30275681	0	0.0007263	48.01	0.000611943	2	1143.64	1.62479	6.70298	1
	High	KELPTVVFR	2	2	1	45643129		0	4.49009e+07	0	0.001503	46.52	0.000436773	2	1088.65	5.24854	34.6694	1
	High	GGIPNVEGAAK	2	2	1	45643129		0	1.13026e+09	0	0.003976	44.25	0.00114067	2	1012.55	2.86533	24.1676	0
	High	KLVLILNK	3	2	1	45643129		0	4.06732e+08	0	0.0004683	42.8	5.23564e-05	2	940.66	4.64068	34.5917	1
	High	ENLESWLNYLKK	1	2	1	45643129		0	228307923	0	2.206e-05	39.61	0.0055026	3	1536.81	5.30684	62.5148	1
	High	SmQVVPLDK	2	2	1	45643129	M2(Oxidation)	0	270385640	0	0.01038	37.8	0.00932688	2	1032.54	4.1475	20.9737	0
	High	SMQVVPLDK	2	2	1	45643129		0	1123079248	0	0.001116	37.14	0.00934107	2	1016.55	3.17328	32.8412	0
	High	DIHEELPK	3	2	1	45643129		0	797240844	0	0.005025	22.12	0.276193	2	980.507	2.14403	19.9093	0
	High	LLGGFQETCSK	1	2	1	45643129		0	1.37991e+07	0	0.0002654	13.52	2.91011	2	1182.59	5.82594	36.4495	0
	High	LVLILNK	2	2	1	45643129		0	1.43161e+09	0.001	0.01693	47.71	4.32056e-05	2	812.564	4.39491	43.7295	0
	High	YTVPGYR	3	2	1	45643129		0	1.04102e+09	0.002	0.04295	29.7	0.0349851	2	855.436	-0.120039	28.0779	0
	High	ASTKPK	1	2	1	45643129		0	1.05339e+06	0.005	0.08729	35.62	0.0205344	2	631.379	3.07067	1.81731	0
	High	SFILDK	1	2	1	45643129		0	2.09981e+09	0.009	0.1487	36.16	0.00429733	2	722.41	2.73338	31.8961	0
118498359	ribosomal L1 domain-containing protein 1 [Homo sapiens]	1924.34	51.02	1	30	30	71	2.69154e+09	490	54.9389	10.1255
	A4	Sequence	# PSMs	# Proteins	# Protein Groups	Protein Group Accessions	Modifications	ΔCn	Area	q-Value	PEP	IonScore	Exp Value	Charge	MH+ [Da]	ΔM [ppm]	RT [min]	# Missed Cleavages
	High	SAALPIFSSFVSNWDEATKR	3	1	1	118498359		0	8.54097e+08	0	2.131e-12	126.41	1.60678e-11	3	2226.13	4.73939	68.8474	1
	High	SAALPIFSSFVSNWDEATK	4	1	1	118498359		0	4.30909e+08	0	8.318e-10	116.59	1.66653e-10	2	2070.03	6.6881	71.1886	0
	High	mEDSASASLSSAAATGTSTSTPAAPTAR	1	1	1	118498359	N-Term(Acetyl)	0	2.10902e+08	0	2.862e-09	102.59	6.6152e-09	3	2639.22	2.22502	48.1071	0
	High	IGHVGMQIEHIIENIVAVTK	3	1	1	118498359		0	876408606	0	5.039e-13	97.29	3.75142e-09	2	2201.22	3.78823	69.1414	0
	High	mEDSASASLSSAAATGTSTSTPAAPTAR	2	1	1	118498359	N-Term(Acetyl); M1(Oxidation)	0	248812773	0	4.021e-11	92.11	7.2068e-08	3	2655.21	3.2762	41.0729	0
	High	LLSSFDFFLTDAR	2	1	1	118498359		0	1.6677e+09	0	1.522e-06	84.3	2.0453e-07	2	1531.78	2.25167	68.1776	0
	High	TPANEKVEIQK	1	1	1	118498359		0	2.70439e+07	0	3.515e-07	75.31	1.16746e-06	2	1256.69	4.22987	9.05113	1
	High	ATNESEDEIPQLVPIGK	4	1	1	118498359		0	5.92049e+08	0	4.397e-10	68.3	1.05313e-05	2	1839.94	3.43796	54.8146	0
	High	KVPVSVNLLSK	3	1	1	118498359		0	7.2176e+08	0	0.0002605	59.99	5.31222e-06	3	1183.74	3.09249	36.1281	1
	High	TASVLSKDDVAPESGDTTVK	1	1	1	118498359		0	141875262	0	3.884e-09	56.9	0.000150987	3	2020.01	2.16586	27.9786	1
	High	RLLPSLIGR	4	1	1	118498359		0	692361707	0	1.893e-05	53.78	1.75893e-05	2	1024.67	2.51539	41.6998	1
	High	TVSQIISLQTLKK	2	1	1	118498359		0	5.19202e+08	0	1.359e-06	51.49	4.00911e-05	2	1458.89	0.769775	44.954	1
	High	KALPASETPK	2	1	1	118498359		0	3.50268e+08	0	3.326e-05	51.28	0.000176129	2	1041.6	1.61997	6.26721	1
	High	VPVSVNLLSK	2	1	1	118498359		0	1.5167e+09	0	5.52e-05	50.94	0.00012282	2	1055.65	3.19073	44.5316	0
	High	LLPSLIGR	2	1	1	118498359		0	2906839769	0	0.01155	50.15	4.15402e-05	2	868.565	4.42559	46.9841	0
	High	DDVAPESGDTTVK	2	1	1	118498359		0	272897872	0	3.325e-06	49.94	0.000700106	2	1333.62	3.57932	12.9337	0
	High	TVSQIISLQTLK	4	1	1	118498359		0	1.75539e+09	0	1.128e-05	49.52	0.000101076	2	1330.8	2.58616	54.1604	0
	High	IGHVGmQIEHIIENIVAVTK	2	1	1	118498359	M6(Oxidation)	0	3.58664e+08	0	3.531e-08	49.11	0.000332022	4	2217.21	3.45457	68.0531	0
	High	KKVPVSVNLLSK	3	1	1	118498359		0	223680772	0	9.066e-05	48.52	2.60119e-05	2	1311.84	6.84908	26.3199	2
	High	KTASVLSK	1	1	1	118498359		0	7.10987e+06	0	0.004649	47.9	0.00023273	2	833.51	0.525229	6.03721	1
	High	QLDKEQVR	2	1	1	118498359		0	2.03863e+08	0	0.004387	45.08	0.00145138	2	1015.55	0.437329	6.0948	1
	High	GLSEKLPEKWESVK	2	1	1	118498359		0	5.45793e+07	0	3.635e-05	42.88	0.00195787	4	1629.89	4.60234	34.958	2
	High	LTLPHSIR	2	1	1	118498359		0	2.61447e+09	0	0.004472	36.44	0.00296217	3	936.566	3.62048	30.0532	0
	High	LPEKWESVK	2	1	1	118498359		0	7.4613e+07	0	0.003951	36.23	0.0108157	2	1115.61	3.89732	24.3003	1
	High	DEPNSTPEK	1	1	1	118498359		0	6.42744e+07	0	0.01143	35.79	0.00963579	2	1016.45	0.391075	5.65591	0
	High	ATNEsEDEIPQLVPIGK	3	1	1	118498359	S5(Phospho)	0	1.3312e+08	0	4.262e-06	33.32	0.0424149	2	1919.91	6.97079	59.8195	0
	High	ALPASETPK	3	1	1	118498359		0	2.55331e+09	0	0.01243	30.14	0.0270634	2	913.501	1.71273	9.70248	0
	High	VRLTLPHSIR	1	1	1	118498359		0	3.59151e+07	0	0.01309	17.67	0.0718206	3	1191.74	7.16048	31.4894	1
	High	FFTTPSK	2	1	1	118498359		0	1474049946	0.001	0.03061	53.85	0.000122805	2	827.432	2.85849	22.5391	0
	High	SPNPSTPR	1	1	1	118498359		0	2050787773	0.001	0.01451	41.98	0.00210762	2	855.434	2.0587	5.80416	0
	High	AAESETPGKsPEK	2	1	1	118498359	S10(Phospho)	0	1.7199e+07	0.002	0.04778	48.49	0.000736921	2	1410.61	-0.596215	5.75422	1
	High	TEQFYRK	1	1	1	118498359		0	2.45954e+07	0.005	0.09091	16.07	1.04925	3	971.497	2.89996	7.92529	1
	High	TEQFYR	1	1	1	118498359		0	1.51077e+09	0.008	0.1369	36.91	0.00706854	2	843.402	2.55947	16.2704	0
55956788	nucleolin [Homo sapiens]	1922.82	40.14	1	35	35	65	4.84972e+09	710	76.5684	4.70361
	A4	Sequence	# PSMs	# Proteins	# Protein Groups	Protein Group Accessions	Modifications	ΔCn	Area	q-Value	PEP	IonScore	Exp Value	Charge	MH+ [Da]	ΔM [ppm]	RT [min]	# Missed Cleavages
	High	TLVLSNLSYSATEETLQEVFEK	6	1	1	55956788		0	2.28017e+09	0	1.315e-13	130.4	5.78215e-12	2	2501.28	4.71926	70.0259	0
	High	GLSEDTTEETLKESFDGSVR	2	1	1	55956788		0	313549124	0	7.886e-09	106.91	2.07065e-09	3	2200.04	4.44858	50.2973	1
	High	GYAFIEFASFEDAK	3	1	1	55956788		0	1.24682e+09	0	1.053e-07	102.03	4.41763e-09	2	1594.75	3.21988	64.645	0
	High	VEGTEPTTAFNLFVGNLNFNK	4	1	1	55956788		0	2.55646e+09	0	3.867e-11	102.03	4.79986e-09	2	2312.17	4.52652	68.3822	0
	High	GFGFVDFNSEEDAK	3	1	1	55956788		0	1351808683	0	1.839e-07	81.99	3.98103e-07	2	1561.68	2.64374	57.7352	0
	High	TGISDVFAKNDLAVVDVR	1	1	1	55956788		0	51619916	0	5.828e-09	78.77	5.03746e-07	3	1919.03	5.49097	59.5958	1
	High	GLSEDTTEETLK	2	1	1	55956788		0	226764295	0	8.169e-06	75.54	1.80119e-06	2	1322.64	4.62104	26.0542	0
	High	TGISDVFAK	2	1	1	55956788		0	5.15636e+09	0	0.0002668	72.69	2.28496e-06	2	937.503	4.40325	41.2045	0
	High	NDLAVVDVR	1	1	1	55956788		0	3422183201	0	0.0001993	68.2	5.69099e-06	2	1000.55	4.73974	34.7993	0
	High	IVTDRETGSSK	2	1	1	55956788		0	269898960	0	0.0003192	66.96	9.29334e-06	2	1192.62	-0.198348	5.46334	1
	High	FGYVDFESAEDLEK	2	1	1	55956788		0	678374678	0	7.492e-09	60.48	6.20488e-05	2	1648.75	5.51478	59.189	0
	High	EAmEDGEIDGNK	1	1	1	55956788	M3(Oxidation)	0	17523622	0	1.511e-05	60.27	4.28514e-05	2	1323.54	2.89586	7.92382	0
	High	SKGYAFIEFASFEDAK	1	1	1	55956788		0	163545476	0	3.14e-06	59.68	8.75704e-05	3	1809.88	4.59116	60.2168	1
	High	EVFEDAAEIR	3	1	1	55956788		0	1.62453e+09	0	0.0002199	58.37	7.3064e-05	2	1178.57	3.86107	38.5364	0
	High	QKVEGTEPTTAFNLFVGNLNFNK	2	1	1	55956788		0	1013689777	0	6.764e-09	52.85	0.000307908	3	2568.31	0.582057	64.7559	1
	High	SISLYYTGEK	2	1	1	55956788		0	3.92339e+09	0	0.004017	52.46	0.000312717	2	1160.59	3.48844	39.0825	0
	High	GIAYIEFK	2	1	1	55956788		0	4574592005	0	0.01309	51.77	0.000136381	2	940.519	5.79829	48.2713	0
	High	VTLDWAKPK	4	1	1	55956788		0	2.03633e+09	0	0.001243	49.64	0.000403607	2	1057.61	3.52152	32.867	0
	High	SISLYYTGEKGQNQDYR	1	1	1	55956788		0	1.0956e+07	0	2.484e-08	49.21	0.00105616	3	2021.96	3.28122	35.2945	1
	High	ALELTGLK	1	1	1	55956788		0	4818223840	0	0.006653	48.32	0.000565368	2	844.516	2.90425	39.0545	0
	High	QGTEIDGR	1	1	1	55956788		0	1.13092e+09	0	0.001885	46.87	0.000653773	2	875.422	0.510011	6.95844	0
	High	ESFDGSVR	1	1	1	55956788		0	9.58121e+08	0	0.006099	44.59	0.00133975	2	896.414	3.12529	15.2448	0
	High	NSTWSGESK	1	1	1	55956788		0	9.40527e+08	0	0.002477	38.61	0.00479269	2	995.446	3.32845	7.9962	0
	High	ALVATPGKK	1	1	1	55956788		0	8.38983e+07	0	0.01041	35.88	0.00357643	2	884.557	0.70446	7.11826	1
	High	EAMEDGEIDGNKVTLDWAKPK	2	1	1	55956788		0	2.53176e+08	0	3.724e-06	35.21	0.0270568	4	2346.14	4.36002	46.4902	1
	High	VAVATPAKK	1	1	1	55956788		0	4.69954e+07	0	0.00191	33.81	0.00576036	2	884.556	-0.0545494	5.90362	1
	High	AIRLELQGPR	1	1	1	55956788		0	7.53915e+07	0	0.000135	32.55	0.0052255	3	1152.69	3.45678	33.8813	1
	High	ATFIKVPQNQNGK	2	1	1	55956788		0	3.9102e+07	0	5.549e-05	23.24	0.162665	3	1444.8	4.3677	23.9931	1
	High	SKGIAYIEFK	1	1	1	55956788		0	49199770	0	0.005782	22.42	0.138044	3	1155.65	4.24421	38.194	1
	High	KFGYVDFESAEDLEK	1	1	1	55956788		0	6.30803e+08	0	2.187e-06	21.44	0.631659	3	1776.84	1.64066	51.786	1
	High	LELQGPR	3	1	1	55956788		0	4314814173	0.001	0.03538	42.42	0.000801914	2	812.466	3.66834	20.9918	0
	High	VVVsPTKK	1	1	1	55956788	S4(Phospho)	0	54164813	0.001	0.01927	21.37	0.258957	2	937.512	0.49425	6.50768	1
	High	VTQDELK	1	1	1	55956788		0	2741649067	0.004	0.07489	33.51	0.0267171	2	832.443	2.68443	7.95974	0
	High	VFGNEIK	2	1	1	55956788		0	3951053280	0.005	0.08787	25.59	0.0928934	2	806.445	4.84395	20.9692	0
	High	VVVSPTK	1	1	1	55956788		0	6.51647e+07	0.008	0.143	35.2	0.0109926	2	729.452	2.4221	7.39168	0
24497620	signal recognition particle subunit SRP68 isoform 1 [Homo sapiens]	1920.64	48.96	5	33	33	60	7.56314e+08	627	70.6856	8.55811
	A4	Sequence	# PSMs	# Proteins	# Protein Groups	Protein Group Accessions	Modifications	ΔCn	Area	q-Value	PEP	IonScore	Exp Value	Charge	MH+ [Da]	ΔM [ppm]	RT [min]	# Missed Cleavages
	High	IFLLGLADNEAAIVQAESEETKER	1	2	1	24497620		0	2.12095e+08	0	3.353e-13	147.03	9.51133e-14	3	2646.37	3.77318	65.0867	1
	High	QVPGGGGGGGSGGGGGSGGGGSGGGR	2	2	1	24497620		0	7.30859e+07	0	3.033e-13	145.67	2.23591e-13	2	1843.8	-1.17507	5.69482	0
	High	LASAFTEEQAVLYNQR	2	2	1	24497620		0	3.15118e+08	0	1.611e-10	110.81	5.90854e-10	2	1839.94	8.166	51.5922	0
	High	YANEVNSDAGAFK	1	3	1	24497620		0	388063347	0	1.59e-08	93.31	2.68096e-08	2	1385.64	3.42496	27.0417	0
	High	LEAQAYTAYLSGMLR	2	2	1	24497620		0	109812890	0	1.261e-08	91.15	5.21806e-08	2	1686.86	3.15148	64.2508	0
	High	SGGTEGLLAEK	1	2	1	24497620		0	3.64058e+08	0	2.72e-05	89.84	5.33808e-08	2	1061.55	2.2033	24.1164	0
	High	ALLQQQPEDDSKR	2	3	1	24497620		0	5.38252e+08	0	5.436e-07	85.24	1.69961e-07	2	1527.78	4.51462	13.5211	1
	High	VSNLQYLHSYLTYIK	2	3	1	24497620		0	7.43693e+08	0	2.586e-10	84.79	1.23299e-07	2	1841.99	5.98097	60.3142	0
	High	TKLEAQAYTAYLSGMLR	2	2	1	24497620		0	250810640	0	2.666e-09	82.21	3.40866e-07	2	1916	1.59027	60.9593	1
	High	YLLLVLMDAER	2	2	1	24497620		0	2.49937e+08	0	1.118e-06	80.2	3.72925e-07	2	1335.74	5.04666	67.5822	0
	High	KVTEELLTDNR	2	1	1	24497620		0	1.23435e+08	0	2.528e-06	77.41	9.4316e-07	2	1317.7	2.6273	23.7293	1
	High	IFLLGLADNEAAIVQAESEETK	1	2	1	24497620		0	175172111	0	4.701e-10	76.68	1.15446e-06	3	2361.23	3.29074	67.9424	0
	High	DLPDVQELITQVR	2	3	1	24497620		0	3.36232e+08	0	2.929e-07	72.6	2.17343e-06	3	1525.83	3.79709	65.4817	0
	High	VTEELLTDNR	2	1	1	24497620		0	306350284	0	2.206e-05	72.33	3.13447e-06	2	1189.61	0.857336	29.7677	0
	High	YLLLVLmDAER	1	2	1	24497620	M7(Oxidation)	0	71589260	0	1.569e-05	71.17	3.464e-06	2	1351.73	3.33039	62.4919	0
	High	SGGTEGLLAEKLEALITQTR	1	2	1	24497620		0	157778492	0	3.095e-09	71.01	2.12787e-06	3	2087.14	2.2183	67.1699	1
	High	QAATmSEVEWR	1	2	1	24497620	M5(Oxidation)	0	40415362	0	2.11e-05	69.94	5.01379e-06	2	1323.6	3.26931	26.4268	0
	High	QAATMSEVEWR	3	2	1	24497620		0	288919390	0	5.839e-06	68.44	7.49034e-06	2	1307.61	2.03444	37.7092	0
	High	WSEALVLYDR	2	3	1	24497620		0	395372750	0	1.919e-05	57.95	9.15453e-05	2	1251.64	2.94751	53.564	0
	High	LEALITQTR	1	2	1	24497620		0	833237658	0	0.0007835	52.86	0.000153729	2	1044.61	3.57723	31.9215	0
	High	TKLEAQAYTAYLSGmLR	2	2	1	24497620	M15(Oxidation)	0	4.96598e+07	0	6.968e-06	52.64	0.00032888	3	1932	3.5703	53.6413	1
	High	VEEISPNIR	3	2	1	24497620		0	4.44345e+08	0	0.0007558	47.88	0.000597952	2	1056.57	4.34835	27.0613	0
	High	ANKEFGDSLSLEILQIIK	1	2	1	24497620		0	1.17575e+08	0	4.925e-06	46.9	0.000429786	3	2018.12	2.23068	68.214	1
	High	KWSEALVLYDR	1	3	1	24497620		0	1.74102e+08	0	0.0002274	42.42	0.00250312	3	1379.74	4.36774	46.7937	1
	High	AAIEAFNK	2	2	1	24497620		0	3.55369e+08	0	0.008527	41.35	0.00289466	2	863.465	2.91493	22.5078	0
	High	AWSYAMQLK	1	2	1	24497620		0	4.61822e+08	0	0.001246	40.19	0.00538422	2	1097.55	4.20462	47.1527	0
	High	DNKPLVER	2	3	1	24497620		0	3.85971e+08	0	0.01165	38.65	0.00347969	2	970.535	3.26247	7.69085	0
	High	ALLQQQPEDDSK	1	3	1	24497620		0	84675472	0	3.696e-05	38.45	0.00875912	2	1371.67	-0.633799	18.9864	0
	High	SPRPQDLIR	4	3	1	24497620		0	668045609	0	0.0006174	36.59	0.00415537	3	1081.61	2.26686	24.358	0
	High	DYILEGEPGK	1	3	1	24497620		0	3.45668e+08	0	0.001141	34.78	0.0170987	2	1120.56	4.06666	35.0006	0
	High	FEHQEWK	2	2	1	24497620		0	4.6351e+08	0	0.006642	27.75	0.0653894	2	1003.47	2.49589	12.5948	0
	High	AWSYAmQLK	1	2	1	24497620	M6(Oxidation)	0	1.08995e+08	0	0.01375	14.73	1.57992	2	1113.54	2.68145	36.3029	0
	High	TVPVKIDK	2	2	1	24497620		0	1.72829e+08	0.001	0.01617	31.51	0.0119368	3	899.561	4.92317	10.8489	1
	High	DAIQVVR	1	3	1	24497620		0	5.47084e+08	0.001	0.02624	29.77	0.0389069	2	800.466	4.48583	20.6136	0
	High	RFHLLSR	1	2	1	24497620		0	1.41222e+07	0.002	0.04177	37.17	0.0064851	3	928.553	5.61922	18.9394	1
	High	FHLLSR	1	2	1	24497620		0	2.60323e+08	0.007	0.1179	24.08	0.138358	2	772.449	2.99925	25.1751	0
	High	LSTAIK	1	5	1	24497620		0	6.92013e+08	0.008	0.137	35.85	0.00244415	2	632.399	2.27107	9.49237	0
5031755	heterogeneous nuclear ribonucleoprotein R isoform 2 [Homo sapiens]	1912.98	43.92	4	2	28	71	4.3463e+09	633	70.8993	8.1333
	A4	Sequence	# PSMs	# Proteins	# Protein Groups	Protein Group Accessions	Modifications	ΔCn	Area	q-Value	PEP	IonScore	Exp Value	Charge	MH+ [Da]	ΔM [ppm]	RT [min]	# Missed Cleavages
	High	YGGPPPDSVYSGVQPGIGTEVFVGK	3	4	2	5031755;156151394		0	850154117	0	5.37e-17	111.65	5.04043e-10	2	2507.25	2.83087	59.2317	0
	High	STAYEDYYYHPPPR	7	4	2	5031755;156151394		0	1845280173	0	1.953e-08	86.69	1.77217e-07	2	1758.78	3.44935	34.6401	0
	High	DLYEDELVPLFEK	2	4	2	5031755;156151394		0	888786894	0	6.872e-08	82.31	4.0948e-07	2	1609.81	4.75043	66.5689	0
	High	VTEGLVDVILYHQPDDK	4	2	1	5031755		0	1.39741e+09	0	7.582e-11	81.44	4.01606e-07	2	1941	3.04257	60.0982	0
	High	EFNEEGALSVLQQFK	2	2	2	5031755;156151394		0	2.09322e+08	0	8.249e-09	77.05	1.41225e-06	2	1738.87	1.72646	65.2443	0
	High	LKDYAFVHFEDR	4	4	2	5031755;156151394		0	1.3423e+09	0	6.655e-07	75.45	2.07269e-06	2	1539.77	4.18195	41.0744	1
	High	TGYTLDVTTGQR	4	10	3	228008291;5031755;156151394		0	3054628206	0	4.035e-07	72.65	3.02047e-06	2	1311.66	4.20088	33.6176	0
	High	EIEGEEIEIVLAKPPDK	1	4	2	5031755;156151394		0	1.37416e+08	0	3.755e-06	71.21	3.0576e-06	3	1909.03	4.61096	53.7207	0
	High	NLATTVTEEILEK	2	4	2	5031755;156151394		0	1.59997e+09	0	3.687e-05	68	7.10032e-06	2	1460.79	4.02346	63.8954	0
	High	TKENILEEFSK	2	4	2	5031755;156151394		0	612445909	0	0.000134	65.96	1.37531e-05	2	1337.7	4.81286	43.8751	1
	High	KYGGPPPDSVYSGVQPGIGTEVFVGK	5	4	2	5031755;156151394		0	6.78791e+08	0	1.309e-10	64.16	2.31759e-05	3	2635.35	3.66116	53.4743	1
	High	LMMDPLSGQNR	3	4	2	5031755;156151394		0	1156235609	0	7.63e-06	62.77	3.42168e-05	2	1261.61	2.32179	44.0225	0
	High	ESDLSHVQNK	2	2	2	5031755;156151394		0	2.20636e+08	0	7.27e-06	59.92	5.97913e-05	2	1156.56	-0.0688246	6.48992	0
	High	LDEIFQTGLVAYVDLDER	2	2	2	5031755;156151394		0	2.01202e+07	0	1.017e-05	59.42	6.97727e-05	3	2096.06	3.7795	72.0497	0
	High	LMmDPLSGQNR	3	4	2	5031755;156151394	M3(Oxidation)	0	288247537	0	8.585e-06	58.07	8.93624e-05	2	1277.6	1.59106	32.1818	0
	High	AGPIWDLR	2	11	3	228008291;5031755;156151394		0	5.1186e+09	0	0.001846	54.99	9.92075e-05	2	927.508	3.43914	50.1372	0
	High	TLIEAGLPQK	2	2	2	5031755;156151394		0	1.32959e+09	0	0.0002238	53.82	7.51067e-05	2	1069.63	3.81325	35.4862	0
	High	TGYTLDVTTGQRK	1	10	3	228008291;5031755;156151394		0	3.23482e+07	0	1.103e-06	53.47	0.000219268	3	1439.75	4.19981	25.6728	1
	High	LmmDPLSGQNR	4	4	2	5031755;156151394	M2(Oxidation); M3(Oxidation)	0	4.36575e+08	0	0.0001663	53.08	0.00027505	2	1293.6	4.18117	20.6483	0
	High	VQESTKGPDEAK	1	4	2	5031755;156151394		0	2.75333e+07	0	7.768e-05	51.1	0.000432758	3	1288.64	0.0258728	5.27782	1
	High	ENILEEFSK	2	4	2	5031755;156151394		0	604601304	0	0.007467	49.95	0.000497191	2	1108.56	5.32196	55.7317	0
	High	DYAFVHFEDR	2	4	2	5031755;156151394		0	5.11581e+08	0	0.0001507	49.85	0.000628331	2	1298.58	3.70801	47.8045	0
	High	ADGYNQPDSK	1	6	3	228008291;5031755;156151394		0	124572363	0	2.333e-05	48.21	0.000579871	2	1094.48	0.641619	6.36312	0
	High	VTEGLVDVILYHQPDDKK	2	2	1	5031755		0	1.80532e+08	0	1.707e-07	47.23	0.000863855	4	2069.1	3.90349	54.0838	1
	High	VWGNVVTVEWADPVEEPDPEVMAK	1	4	2	5031755;156151394		0	2.95924e+08	0	2.179e-05	40.48	0.00880591	3	2696.3	4.0574	65.0376	0
	High	VWGNVVTVEWADPVEEPDPEVmAK	1	4	2	5031755;156151394	M22(Oxidation)	0	53402257	0	6.81e-08	38.23	0.0155801	3	2712.3	3.38792	63.4417	0
	High	EIEGEEIEIVLAKPPDKK	2	4	2	5031755;156151394		0	232576754	0	1.394e-05	35.72	0.00758205	3	2037.12	1.77465	48.0522	1
	High	LFVGSIPK	1	11	3	228008291;5031755;156151394		0	4.86567e+09	0.001	0.01525	38.65	0.00229932	2	860.527	3.44421	40.068	0
	High	SFSEFGK	1	4	2	5031755;156151394		0	1.28384e+09	0.001	0.03422	25.35	0.100651	2	801.38	3.29106	24.9665	0
	High	AMDEMNGK	1	4	2	5031755;156151394		0	2.64628e+08	0.001	0.02128	22.56	0.118967	2	895.367	2.21986	7.76313	0
	High	VQESTK	1	6	2	5031755;156151394		0	1.44593e+06	0.007	0.1269	34.85	0.0129136	2	691.363	1.92318	3.58566	0
5454064	RNA-binding protein 14 isoform 1 [Homo sapiens]	1870.6	38.12	5	28	28	79	2.12238e+09	669	69.4489	9.67139
	A4	Sequence	# PSMs	# Proteins	# Protein Groups	Protein Group Accessions	Modifications	ΔCn	Area	q-Value	PEP	IonScore	Exp Value	Charge	MH+ [Da]	ΔM [ppm]	RT [min]	# Missed Cleavages
	High	TQSSASLAASYAAQQHPQAAASYR	3	1	1	5454064		0	1633029984	0	2.983e-17	183.25	4.44999e-17	2	2465.19	3.66683	34.521	0
	High	KPGAGDTAFPGTGGFSATFDYQQAFGNSTGGFDGQAR	2	1	1	5454064		0	1.85554e+08	0	1.194e-15	114.47	4.65527e-10	3	3685.66	0.340122	61.5026	0
	High	KGPGLAVQSGDK	2	1	1	5454064		0	903045613	0	2.271e-07	83.47	1.60796e-07	2	1156.64	2.95196	7.90747	1
	High	TQPmTAQAASYR	4	1	1	5454064	M4(Oxidation)	0	4.62992e+08	0	2.701e-05	71.96	4.54354e-06	2	1340.63	2.37791	10.4462	0
	High	ASYVAPLTAQPATYR	4	1	1	5454064		0	1.18531e+09	0	1.249e-08	71.21	4.35936e-06	2	1608.84	2.94605	41.1589	0
	High	LSESQLSFR	2	1	1	5454064		0	1.77698e+09	0	0.0005075	70.78	4.74205e-06	2	1066.56	4.11155	36.4873	0
	High	AAQMHSGYQR	2	1	1	5454064		0	6.47118e+08	0	1.421e-05	69.56	6.0311e-06	2	1148.52	-2.49195	5.84936	0
	High	AQPSVSLGAPYR	4	1	1	5454064		0	1720828957	0	9.494e-05	63.52	2.41435e-05	2	1245.66	3.78624	34.1031	0
	High	TQPMTAQAASYR	2	1	1	5454064		0	6.6515e+08	0	3.56e-05	63.06	3.32177e-05	2	1324.64	3.26768	21.2879	0
	High	RLPDAHSDYAR	3	1	1	5454064		0	6.5622e+08	0	7.807e-07	62.77	3.61457e-05	2	1300.64	3.38529	9.30811	1
	High	INVELSTK	1	2	1	5454064		0	878134406	0	0.005642	58.96	5.80652e-05	2	903.518	3.40387	26.0864	0
	High	LPDAHSDYAR	1	1	1	5454064		0	8.41015e+07	0	3.071e-05	54.32	0.00021561	2	1144.54	1.96723	12.0741	0
	High	GPGLAVQSGDK	2	1	1	5454064		0	0	0	8.376e-05	54.24	0.000116967	2	1028.54	4.50574	12.7896	0
	High	RLSESQLSFR	2	1	1	5454064		0	73940354	0	0.001139	52.48	0.000269757	3	1222.66	1.61626	29.287	1
	High	YSGSYNDYLR	1	1	1	5454064		0	8.50248e+08	0	3.404e-05	51.56	0.000351909	2	1237.55	2.94796	35.5189	0
	High	AIEALHGHELRPGR	6	5	1	5454064		0	2.5464e+09	0	1.756e-05	51.46	0.0002415	2	1555.85	1.17762	15.7713	0
	High	LAELSDYR	2	1	1	5454064		0	609025683	0	0.003735	50.59	0.000415534	2	966.494	4.54792	30.7763	0
	High	AQPSASLGVGYR	4	1	1	5454064		0	1601663162	0	0.0001459	50.54	0.000430943	2	1205.63	2.23218	29.2249	0
	High	AQPSVSLGAAYR	2	1	1	5454064		0	1569044876	0	7.748e-05	49.74	0.000490503	2	1219.65	4.08767	33.1201	0
	High	RINVELSTK	2	2	1	5454064		0	139569256	0	2.236e-05	46.85	0.000576241	2	1059.61	-1.00006	19.1415	1
	High	QFAFVHMR	4	5	1	5454064		0	8.6413e+08	0	0.0028	45.78	0.00117323	2	1035.52	4.48283	38.3466	0
	High	QPTPPFFGR	4	1	1	5454064		0	2.04375e+09	0	0.001348	44.56	0.00184771	2	1046.54	2.40584	43.5968	0
	High	RLAELSDYR	2	1	1	5454064		0	4.01835e+07	0	0.006072	42.43	0.00304027	3	1122.59	3.56372	25.8052	1
	High	ASYDDPYK	1	1	1	5454064		0	6.6422e+07	0	0.006891	41.51	0.00226022	2	958.419	4.32885	16.8618	0
	High	AAIAQLNGK	1	2	1	5454064		0	9.54609e+08	0	0.001276	41.08	0.00180921	2	885.519	3.94581	16.2086	0
	High	ASYDDPYKK	2	1	1	5454064		0	5.03011e+08	0	0.00266	40.78	0.00405685	2	1086.51	2.86417	9.55411	1
	High	QFAFVHmR	2	5	1	5454064	M7(Oxidation)	0	125954831	0	0.005978	40.6	0.00400643	2	1051.52	4.95519	25.9627	0
	High	QPtPPFFGR	5	1	1	5454064	T3(Phospho)	0	48609302	0	0.0108	39.57	0.00606691	2	1126.51	4.70747	50.8395	0
	High	TKKPGAGDTAFPGTGGFSATFDYQQAFGNSTGGFDGQAR	1	1	1	5454064		0	1.04917e+08	0	2.342e-08	37.98	0.0189393	4	3914.82	4.0558	59.4402	1
	High	DYAFVHMEK	2	2	1	5454064		0	3.81239e+08	0	0.0002834	36.32	0.0137207	3	1139.52	4.01303	36.3832	0
	High	LAELSDYRR	2	1	1	5454064		0	897894834	0	0.001003	33.82	0.0219511	2	1122.59	3.16793	22.789	1
	High	AAQmHSGYQR	2	1	1	5454064	M4(Oxidation)	0	1.22731e+07	0	0.004857	21.33	0.397552	3	1164.52	0.980125	5.8885	0
156151394	heterogeneous nuclear ribonucleoprotein R isoform 1 [Homo sapiens]	1866.19	44.18	4	2	28	68	4.3463e+09	636	71.1704	8.1333
	A4	Sequence	# PSMs	# Proteins	# Protein Groups	Protein Group Accessions	Modifications	ΔCn	Area	q-Value	PEP	IonScore	Exp Value	Charge	MH+ [Da]	ΔM [ppm]	RT [min]	# Missed Cleavages
	High	YGGPPPDSVYSGVQPGIGTEVFVGK	3	4	2	5031755;156151394		0	850154117	0	5.37e-17	111.65	5.04043e-10	2	2507.25	2.83087	59.2317	0
	High	STAYEDYYYHPPPR	7	4	2	5031755;156151394		0	1845280173	0	1.953e-08	86.69	1.77217e-07	2	1758.78	3.44935	34.6401	0
	High	DLYEDELVPLFEK	2	4	2	5031755;156151394		0	888786894	0	6.872e-08	82.31	4.0948e-07	2	1609.81	4.75043	66.5689	0
	High	VTGLTEGLVDVILYHQPDDK	2	2	1	156151394		0	3.53886e+08	0	4.522e-10	77.88	8.17907e-07	3	2212.16	3.39866	65.7802	0
	High	EFNEEGALSVLQQFK	2	2	2	5031755;156151394		0	2.09322e+08	0	8.249e-09	77.05	1.41225e-06	2	1738.87	1.72646	65.2443	0
	High	LKDYAFVHFEDR	4	4	2	5031755;156151394		0	1.3423e+09	0	6.655e-07	75.45	2.07269e-06	2	1539.77	4.18195	41.0744	1
	High	TGYTLDVTTGQR	4	10	3	228008291;5031755;156151394		0	3054628206	0	4.035e-07	72.65	3.02047e-06	2	1311.66	4.20088	33.6176	0
	High	EIEGEEIEIVLAKPPDK	1	4	2	5031755;156151394		0	1.37416e+08	0	3.755e-06	71.21	3.0576e-06	3	1909.03	4.61096	53.7207	0
	High	NLATTVTEEILEK	2	4	2	5031755;156151394		0	1.59997e+09	0	3.687e-05	68	7.10032e-06	2	1460.79	4.02346	63.8954	0
	High	TKENILEEFSK	2	4	2	5031755;156151394		0	612445909	0	0.000134	65.96	1.37531e-05	2	1337.7	4.81286	43.8751	1
	High	KYGGPPPDSVYSGVQPGIGTEVFVGK	5	4	2	5031755;156151394		0	6.78791e+08	0	1.309e-10	64.16	2.31759e-05	3	2635.35	3.66116	53.4743	1
	High	LMMDPLSGQNR	3	4	2	5031755;156151394		0	1156235609	0	7.63e-06	62.77	3.42168e-05	2	1261.61	2.32179	44.0225	0
	High	ESDLSHVQNK	2	2	2	5031755;156151394		0	2.20636e+08	0	7.27e-06	59.92	5.97913e-05	2	1156.56	-0.0688246	6.48992	0
	High	LDEIFQTGLVAYVDLDER	2	2	2	5031755;156151394		0	2.01202e+07	0	1.017e-05	59.42	6.97727e-05	3	2096.06	3.7795	72.0497	0
	High	LMmDPLSGQNR	3	4	2	5031755;156151394	M3(Oxidation)	0	288247537	0	8.585e-06	58.07	8.93624e-05	2	1277.6	1.59106	32.1818	0
	High	AGPIWDLR	2	11	3	228008291;5031755;156151394		0	5.1186e+09	0	0.001846	54.99	9.92075e-05	2	927.508	3.43914	50.1372	0
	High	TLIEAGLPQK	2	2	2	5031755;156151394		0	1.32959e+09	0	0.0002238	53.82	7.51067e-05	2	1069.63	3.81325	35.4862	0
	High	TGYTLDVTTGQRK	1	10	3	228008291;5031755;156151394		0	3.23482e+07	0	1.103e-06	53.47	0.000219268	3	1439.75	4.19981	25.6728	1
	High	LmmDPLSGQNR	4	4	2	5031755;156151394	M2(Oxidation); M3(Oxidation)	0	4.36575e+08	0	0.0001663	53.08	0.00027505	2	1293.6	4.18117	20.6483	0
	High	VQESTKGPDEAK	1	4	2	5031755;156151394		0	2.75333e+07	0	7.768e-05	51.1	0.000432758	3	1288.64	0.0258728	5.27782	1
	High	ENILEEFSK	2	4	2	5031755;156151394		0	604601304	0	0.007467	49.95	0.000497191	2	1108.56	5.32196	55.7317	0
	High	DYAFVHFEDR	2	4	2	5031755;156151394		0	5.11581e+08	0	0.0001507	49.85	0.000628331	2	1298.58	3.70801	47.8045	0
	High	ADGYNQPDSK	1	6	3	228008291;5031755;156151394		0	124572363	0	2.333e-05	48.21	0.000579871	2	1094.48	0.641619	6.36312	0
	High	VWGNVVTVEWADPVEEPDPEVMAK	1	4	2	5031755;156151394		0	2.95924e+08	0	2.179e-05	40.48	0.00880591	3	2696.3	4.0574	65.0376	0
	High	VWGNVVTVEWADPVEEPDPEVmAK	1	4	2	5031755;156151394	M22(Oxidation)	0	53402257	0	6.81e-08	38.23	0.0155801	3	2712.3	3.38792	63.4417	0
	High	EIEGEEIEIVLAKPPDKK	2	4	2	5031755;156151394		0	232576754	0	1.394e-05	35.72	0.00758205	3	2037.12	1.77465	48.0522	1
	High	VTGLTEGLVDVILYHQPDDKK	1	2	1	156151394		0	2.60215e+07	0	9.101e-05	23.22	0.171753	4	2340.25	4.15383	63.0166	1
	High	LFVGSIPK	1	11	3	228008291;5031755;156151394		0	4.86567e+09	0.001	0.01525	38.65	0.00229932	2	860.527	3.44421	40.068	0
	High	SFSEFGK	1	4	2	5031755;156151394		0	1.28384e+09	0.001	0.03422	25.35	0.100651	2	801.38	3.29106	24.9665	0
	High	AMDEMNGK	1	4	2	5031755;156151394		0	2.64628e+08	0.001	0.02128	22.56	0.118967	2	895.367	2.21986	7.76313	0
	High	VQESTK	1	6	2	5031755;156151394		0	1.44593e+06	0.007	0.1269	34.85	0.0129136	2	691.363	1.92318	3.58566	0
55956899	keratin, type I cytoskeletal 9 [Homo sapiens]	1859.87	47.51	1	24	25	52	3.52767e+09	623	62.0268	5.23682
	A4	Sequence	# PSMs	# Proteins	# Protein Groups	Protein Group Accessions	Modifications	ΔCn	Area	q-Value	PEP	IonScore	Exp Value	Charge	MH+ [Da]	ΔM [ppm]	RT [min]	# Missed Cleavages
	High	GGGGSFGYSYGGGSGGGFSASSLGGGFGGGSR	2	1	1	55956899		0	298782077	0	1.482e-18	197.84	1.87458e-18	2	2705.17	4.75702	57.717	0
	High	NYSPYYNTIDDLKDQIVDLTVGNNK	2	1	1	55956899		0	8.096e+08	0	2.714e-13	130.12	9.14869e-12	3	2902.41	0.324515	68.1806	1
	High	GGSGGSYGGGGSGGGYGGGSGSR	2	1	1	55956899		0	1.0976e+08	0	7.059e-12	125.63	1.65484e-11	2	1791.73	1.65158	8.37647	0
	High	HGVQELEIELQSQLSK	2	1	1	55956899		0	1366409966	0	8.47e-14	116.91	8.34169e-11	2	1837.98	7.64344	58.8445	0
	High	SDLEMQYETLQEELMALK	2	1	1	55956899		0	1.43564e+08	0	5.363e-10	107.23	1.84787e-09	2	2171.03	3.69001	69.3308	0
	High	SGGGGGGGLGSGGSIR	2	1	1	55956899		0	1.1173e+09	0	1.098e-10	97.29	1.05637e-08	2	1232.6	3.2151	12.6823	0
	High	DIENQYETQITQIEHEVSSSGQEVQSSAK	1	1	1	55956899		0	71208014	0	1.971e-13	96.5	2.64169e-08	3	3264.52	2.85409	63.5806	0
	High	EIETYHNLLEGGQEDFESSGAGK	2	1	1	55956899		0	323496166	0	5.21e-10	95.93	2.68799e-08	3	2510.14	4.08451	50.5927	0
	High	SDLEMQYETLQEELMALKK	2	1	1	55956899		0	3.94776e+08	0	2.986e-09	91.73	6.19729e-08	3	2299.13	3.08068	64.8744	1
	High	LASYLDKVQALEEANNDLENK	1	1	1	55956899		0	37732005	0	7.314e-11	90.19	6.72907e-08	3	2377.2	3.80216	57.5484	1
	High	FSSSSGYGGGSSR	2	1	1	55956899		0	7.74234e+08	0	0.0001054	86	1.24841e-07	2	1235.53	2.6456	9.40767	0
	High	VQALEEANNDLENK	2	1	1	55956899		0	1.80957e+08	0	4.191e-07	81.5	5.24942e-07	2	1586.77	2.88635	32.1696	0
	High	QGVDADINGLR	2	1	1	55956899		0	8.55207e+08	0	8.876e-07	77.46	7.74428e-07	2	1157.6	5.16598	33.5303	0
	High	DQIVDLTVGNNK	1	1	1	55956899		0	1.87441e+07	0	2.288e-06	67.91	9.32014e-06	2	1315.69	3.02145	40.4052	0
	High	STmQELNSR	1	1	1	55956899	M3(Oxidation)	0	70243142	0	0.002049	65.52	1.27928e-05	2	1081.5	3.28621	6.68812	0
	High	TLLDIDNTR	1	1	1	55956899		0	1874286068	0	0.001181	62.62	2.77064e-05	2	1060.57	3.95183	39.0748	0
	High	IKFEMEQNLR	3	1	1	55956899		0	1.52735e+09	0	0.0003297	60.26	5.10033e-05	3	1307.68	3.78535	36.6793	1
	High	STMQELNSR	2	1	1	55956899		0	1.04187e+09	0	0.0006448	51.07	0.00035056	2	1065.5	4.17688	13.6815	0
	High	QVLDNLTMEK	1	1	1	55956899		0	983884689	0	6.222e-05	50.59	0.000480571	2	1190.61	3.96228	38.0426	0
	High	mTLDDFR	3	1	1	55956899	M1(Oxidation)	0	1.45158e+08	0	0.0116	46.79	0.00072561	2	913.412	3.52786	29.5025	0
	High	QVLDNLTmEK	1	1	1	55956899	M8(Oxidation)	0	316685927	0	6.874e-05	46.69	0.00121823	2	1206.61	5.29134	31.4804	0
	High	SDLEmQYETLQEELMALK	1	1	1	55956899	M5(Oxidation)	0	20401481	0	4.992e-06	45.6	0.00281207	3	2187.03	3.97259	69.3095	0
	High	QFSSSYLSR	1	1	1	55956899		0	254275646	0	0.0009533	41.84	0.00332228	2	1074.52	1.98774	31.0081	0
	High	IQDWYDKK	3	1	1	55956899		0	5.92273e+08	0	0.008206	38.67	0.00759976	2	1095.55	3.5211	20.4699	1
	High	FEmEQNLR	1	1	1	55956899	M3(Oxidation)	0	1.18108e+07	0	0.004282	28.86	0.0600678	2	1082.5	2.14403	15.4873	0
	High	IKFEmEQNLR	3	1	1	55956899	M5(Oxidation)	0	1.00734e+08	0	0.002562	19.51	0.626885	3	1323.68	5.32177	24.7227	1
	High	MTLDDFR	2	1	1	55956899		0	978537531	0.001	0.02602	46.18	0.00132424	2	897.418	4.45363	42.5363	0
	High	LASYLDK	2	8	4	55956899;4557701;195972866;15431310		0	7181363787	0.002	0.04967	27.44	0.0636465	2	809.441	1.18659	20.4833	0
	High	IQDWYDK	1	1	1	55956899		0	3.17814e+08	0.003	0.05652	25.66	0.115992	2	967.456	3.98659	29.8826	0
	High	TLNDmR	1	1	1	55956899	M5(Oxidation)	0	6.60886e+07	0.004	0.07845	34.69	0.0101378	2	765.358	2.86872	9.35525	0
100913206	ATP-dependent RNA helicase A [Homo sapiens]	1829.67	35.04	1	39	39	70	5.93821e+08	1270	140.869	6.84424
	A4	Sequence	# PSMs	# Proteins	# Protein Groups	Protein Group Accessions	Modifications	ΔCn	Area	q-Value	PEP	IonScore	Exp Value	Charge	MH+ [Da]	ΔM [ppm]	RT [min]	# Missed Cleavages
	High	NELMYQLEQDHDLQAILQER	1	1	1	100913206		0	1.61083e+08	0	9.317e-12	135.61	2.59126e-12	3	2486.2	1.93215	63.4003	0
	High	ELDALDANDELTPLGR	1	1	1	100913206		0	8.28227e+07	0	1.631e-09	108.15	1.09779e-09	2	1741.86	2.53314	56.9219	0
	High	AENNSEVGASGYGVPGPTWDR	2	1	1	100913206		0	1.33081e+08	0	1.193e-08	99.78	1.03355e-08	2	2162.98	4.88737	46.1581	0
	High	VQSDGQIVLVDDWIK	2	1	1	100913206		0	5.87146e+07	0	9.521e-09	94.15	1.98065e-08	2	1714.9	0.604063	63.0485	0
	High	AIEPPPLDAVIEAEHTLR	2	1	1	100913206		0	641036424	0	2.23e-10	90.74	2.93059e-08	3	1971.06	4.2059	62.8786	0
	High	GISHVIVDEIHER	3	1	1	100913206		0	4.29807e+08	0	2.198e-08	85.97	1.20648e-07	2	1503.8	4.18659	34.7039	0
	High	FESEILEAISQNSVVIIR	1	1	1	100913206		0	4.15739e+07	0	1.85e-09	76.51	7.18093e-07	3	2047.12	4.62063	68.9744	0
	High	KFESEILEAISQNSVVIIR	2	1	1	100913206		0	1.38241e+08	0	1.877e-08	75.58	6.00426e-07	3	2175.21	4.57332	65.8961	1
	High	TTQVPQFILDDFIQNDR	2	1	1	100913206		0	2.7798e+08	0	3.355e-08	74.91	2.23412e-06	2	2050.03	4.94918	67.2413	0
	High	LETHMTPEMFR	2	1	1	100913206		0	2.79134e+08	0	1.182e-06	68.65	8.16703e-06	2	1391.65	5.09445	39.0391	0
	High	FSDHVALLSVFQAWDDAR	2	1	1	100913206		0	154240819	0	2.93e-08	68.26	1.27111e-05	3	2077.02	2.36428	67.8717	0
	High	mGGEEAEIR	1	1	1	100913206	M1(Oxidation)	0	1.37317e+07	0	0.0003066	67.18	8.37487e-06	2	1007.45	2.69583	8.8201	0
	High	TPLHEIALSIK	2	1	1	100913206		0	5.40845e+08	0	2.021e-06	66.57	2.68757e-06	3	1221.72	3.68599	43.1545	0
	High	LAQFEPSQR	3	1	1	100913206		0	4.24946e+08	0	0.001009	64.98	1.5662e-05	2	1075.56	3.76103	22.5645	0
	High	EGETVEPYK	1	1	1	100913206		0	7.88167e+07	0	0.001459	63.13	2.09885e-05	2	1051.49	-1.35602	13.8862	0
	High	YPSPFFVFGEK	1	1	1	100913206		0	2.39247e+08	0	6.902e-06	62.21	3.5349e-05	2	1317.66	4.04854	64.0722	0
	High	QISRPSAAGINLMIGSTR	1	1	1	100913206		0	1.61356e+08	0	5.137e-09	61.19	2.8056e-05	3	1872.02	4.18816	47.841	0
	High	YQILPLHSQIPR	2	1	1	100913206		0	598936632	0	2.109e-06	60.9	1.43465e-05	2	1464.84	2.91642	44.8417	0
	High	MGGEEAEIR	1	1	1	100913206		0	7.37901e+07	0	0.001076	59.71	4.99249e-05	2	991.456	4.2591	13.9939	0
	High	AAmEALVVEVTK	1	1	1	100913206	M3(Oxidation)	0	5.44499e+07	0	1.179e-06	58.45	6.24427e-05	2	1276.69	4.88732	38.287	0
	High	QPAIISQLDPVNER	2	1	1	100913206		0	1.59953e+08	0	9.897e-08	57.5	7.69106e-05	2	1579.85	3.78505	50.89	0
	High	SFIAEMTIYIK	1	1	1	100913206		0	71552733	0	0.0001992	56.82	0.000110328	2	1315.7	3.81276	64.6618	0
	High	QLYHLGVVEAYSGLTK	1	1	1	100913206		0	5.41488e+08	0	1.493e-07	56.17	0.000103865	3	1777.95	2.49255	52.5507	0
	High	RISAVSVAER	2	1	1	100913206		0	119632266	0	3.561e-07	54.47	0.000123616	2	1087.62	-0.0161172	13.6495	1
	High	ISAVSVAER	2	1	1	100913206		0	4.63111e+08	0	0.001321	51.88	0.000284426	2	931.524	3.69955	20.7349	0
	High	DVVQAYPEVR	2	1	1	100913206		0	3.45837e+08	0	0.0003024	51.58	0.000373228	2	1175.61	4.21903	32.0862	0
	High	LFTAHNNMTNYATVWASK	1	1	1	100913206		0	1.72607e+08	0	1.28e-08	50.49	0.000800848	3	2069	3.66265	51.2662	0
	High	QISRPSAAGINLmIGSTR	1	1	1	100913206	M13(Oxidation)	0	138426342	0	5.246e-07	46.56	0.00092957	3	1888.02	4.97097	41.5535	0
	High	HLEMNPHFGSHR	4	1	1	100913206		0	2.9992e+08	0	6.389e-05	45.27	0.0023491	4	1461.69	4.14784	15.3977	0
	High	AAMEALVVEVTK	2	1	1	100913206		0	283190985	0	3.379e-05	43.85	0.00186886	2	1260.69	4.9826	54.932	0
	High	YTQVGPDHNR	2	1	1	100913206		0	3.13764e+08	0	0.0006619	43.13	0.00262417	3	1186.56	1.80869	6.31593	0
	High	LSMSQLNEK	1	1	1	100913206		0	258343588	0	0.0002584	41.97	0.00305912	2	1049.53	4.03967	28.6151	0
	High	YGDGPRPPK	1	1	1	100913206		0	135815926	0	0.0004119	40.59	0.00276732	3	986.506	0.510146	6.68366	0
	High	KMTPSYEIR	1	1	1	100913206		0	7.19611e+06	0	0.002704	39.15	0.00605661	2	1124.59	7.64328	18.8608	1
	High	DFVNYLVR	1	1	1	100913206		0	436963405	0	0.01007	37.49	0.00727211	2	1025.55	3.86765	56.4389	0
	High	KVFDPVPVGVTK	2	1	1	100913206		0	5.23633e+07	0	0.0008517	36.23	0.00549125	3	1285.75	2.3799	35.8039	1
	High	HLEmNPHFGSHR	1	1	1	100913206	M4(Oxidation)	0	1.30372e+08	0	2.161e-05	34.14	0.027793	4	1477.68	0.191913	6.66122	0
	High	GMTLVTPLQLLLFASKK	1	1	1	100913206		0	8.74976e+06	0	0.002951	30.08	0.00333794	3	1860.11	4.56959	71.4646	1
	High	VFDPVPVGVTK	1	1	1	100913206		0	2.72187e+08	0	1.254e-05	23.28	0.166108	2	1157.66	2.10066	44.9254	0
	High	MTPSYEIR	2	1	1	100913206		0	237662339	0	0.007942	22.16	0.320791	2	996.486	4.39884	26.4618	0
	High	LNQYFQK	4	1	1	100913206		0	7.76683e+07	0.002	0.05411	18.63	0.519564	2	940.491	2.12434	22.0686	0
	High	RLNMATLR	1	1	1	100913206		0	6.70675e+06	0.004	0.07838	23.37	0.202973	3	974.559	2.85971	21.1038	1
	High	MLNMIR	1	1	1	100913206		0	2.17015e+08	0.007	0.1202	31.56	0.0304778	2	777.413	2.78969	32.4773	0
4503841	X-ray repair cross-complementing protein 6 [Homo sapiens]	1769.75	52.22	4	32	32	71	1.12037e+09	609	69.7991	6.63916
	A4	Sequence	# PSMs	# Proteins	# Protein Groups	Protein Group Accessions	Modifications	ΔCn	Area	q-Value	PEP	IonScore	Exp Value	Charge	MH+ [Da]	ΔM [ppm]	RT [min]	# Missed Cleavages
	High	TFNTSTGGLLLPSDTKR	3	1	1	4503841		0	7.68089e+08	0	9.413e-11	106.62	1.00719e-09	2	1807.96	3.34841	43.5294	1
	High	IMLFTNEDNPHGNDSAK	1	1	1	4503841		0	4.73315e+08	0	1.1e-08	96.59	1.92638e-08	3	1902.87	2.88949	35.8236	0
	High	TFNTSTGGLLLPSDTK	3	1	1	4503841		0	2.81246e+08	0	2.341e-08	96.58	1.28465e-08	2	1651.86	2.80577	49.824	0
	High	DIISIAEDEDLR	2	1	1	4503841		0	154721206	0	2.182e-06	79.66	5.74241e-07	2	1388.7	4.77266	58.8154	0
	High	VHFEESSKLEDLLR	3	1	1	4503841		0	2.14772e+08	0	6.282e-07	79.22	6.74363e-07	3	1701.89	4.41653	49.104	1
	High	NIYVLQELDNPGAK	2	1	1	4503841		0	3.86465e+08	0	2.149e-07	76.42	1.38531e-06	2	1573.83	4.39425	57.5835	0
	High	KPGGFDISLFYR	3	1	1	4503841		0	7.42456e+08	0	1.224e-07	73.98	1.91574e-06	2	1399.74	4.40673	59.1695	0
	High	SDSFENPVLQQHFR	3	1	1	4503841		0	1.21235e+09	0	6.409e-08	72.81	4.11812e-06	2	1703.82	1.77642	44.3999	0
	High	IQVTPPGFQLVFLPFADDKR	1	1	1	4503841		0	4.97433e+08	0	2.938e-09	71.42	1.84604e-06	3	2288.25	3.94253	68.9273	1
	High	IISSDRDLLAVVFYGTEK	3	1	1	4503841		0	674802008	0	1.673e-10	63.68	1.55135e-05	2	2026.09	1.86654	64.7877	1
	High	QIILEKEETEELKR	2	1	1	4503841		0	1.48539e+08	0	6.225e-07	63.12	1.4894e-05	3	1757.97	3.65083	30.0805	2
	High	ImATPEQVGK	2	1	1	4503841	M2(Oxidation)	0	204745898	0	0.0001206	60.8	4.35844e-05	2	1089.57	4.50381	12.8033	0
	High	FDDPGLMLMGFKPLVLLK	2	1	1	4503841		0	3.34398e+08	0	2.251e-06	58.14	2.90043e-05	3	2034.13	4.96228	70.6804	0
	High	ILELDQFK	1	1	1	4503841		0	1091381494	0	0.005752	57.27	6.18748e-05	2	1005.56	3.33809	50.2942	0
	High	NLEALALDLmEPEQAVDLTLPK	1	1	1	4503841	M10(Oxidation)	0	9.09768e+07	0	6.239e-08	53.97	0.000162752	3	2439.28	5.14493	69.1094	0
	High	IMATPEQVGK	3	1	1	4503841		0	4.65609e+08	0	8.126e-05	53.19	0.000239867	2	1073.57	4.72369	20.6468	0
	High	sGWESYYK	1	1	1	4503841	N-Term(Acetyl)	0	1.27758e+08	0	0.001545	51.36	0.000328281	2	1061.46	4.58007	51.2967	0
	High	IQVTPPGFQLVFLPFADDKRK	1	1	1	4503841		0	2.34967e+07	0	1.479e-06	50.63	0.000118501	4	2416.35	3.703	65.9388	2
	High	DLLAVVFYGTEK	2	1	1	4503841		0	4.39566e+07	0	4.603e-06	50.5	0.000324415	2	1354.73	3.99282	67.689	0
	High	NIPPYFVALVPQEEELDDQK	2	1	1	4503841		0	333826068	0	3.335e-10	50.3	0.000715806	2	2344.18	4.53155	65.5548	0
	High	DTGIFLDLMHLK	2	1	1	4503841		0	6.30357e+08	0	1.056e-05	50.01	0.000522795	2	1402.74	3.35428	66.1467	0
	High	KQELLEALTK	5	1	1	4503841		0	3.22969e+08	0	1.787e-05	48.96	0.000316373	2	1172.69	4.22766	37.782	1
	High	LGSLVDEFK	1	1	1	4503841		0	1057369636	0	0.0003904	48.61	0.000608038	2	1007.55	4.27899	48.2121	0
	High	DLLAVVFYGTEKDK	1	1	1	4503841		0	1.93293e+07	0	3.803e-06	47.2	0.000852694	3	1597.85	3.58554	63.9393	1
	High	ELVYPPDYNPEGK	2	1	1	4503841		0	1.0137e+08	0	6.003e-05	46	0.00185628	2	1520.73	3.40618	41.3079	0
	High	ImLFTNEDNPHGNDSAK	1	1	1	4503841	M2(Oxidation)	0	1.4379e+08	0	5.801e-08	45.78	0.00218527	3	1918.87	4.81562	31.6621	0
	High	FDDPGLmLmGFKPLVLLK	1	1	1	4503841	M7(Oxidation); M9(Oxidation)	0	1.19809e+08	0	0.0002434	41.74	0.00236804	3	2066.12	4.51989	65.1217	0
	High	RLGSLVDEFK	2	1	1	4503841		0	5.62874e+07	0	0.006398	40.41	0.00306641	2	1163.65	5.39653	41.8459	1
	High	VHFEESSK	1	1	1	4503841		0	2.67109e+07	0	0.00208	34.4	0.0136699	2	962.458	0.623738	6.87375	0
	High	FDDPGLmLMGFKPLVLLK	2	1	1	4503841	M7(Oxidation)	0	1.78821e+08	0	0.000829	33.7	0.0123708	3	2050.12	2.72979	68.0866	0
	High	LGSLVDEFKELVYPPDYNPEGK	1	1	1	4503841		0	2.81815e+07	0	8.49e-05	33.66	0.0304382	3	2509.25	1.69818	66.9838	1
	High	DSLIFLVDASK	2	1	1	4503841		0	6.00272e+08	0	9.661e-05	28.36	0.0581337	2	1207.66	4.82422	62.1597	0
	High	DTGIFLDLmHLK	1	1	1	4503841	M9(Oxidation)	0	1.88831e+08	0	0.0001655	22.84	0.292758	3	1418.74	4.61106	60.5135	0
	High	FTVPMLK	3	1	1	4503841		0	5.1227e+08	0.001	0.03139	36.14	0.00633589	2	835.478	3.56251	50.2865	0
	High	ALKPPPIK	1	1	1	4503841		0	172314989	0.002	0.05317	19.51	0.021829	2	863.572	0.689824	15.785	0
	High	DKNSVNFK	2	1	1	4503841		0	4.34234e+07	0.002	0.04576	12.63	2.30583	3	951.493	3.60669	7.84716	1
	High	LEDLLR	2	4	1	4503841		0	445656826	0.008	0.1316	28.01	0.073528	2	758.443	3.05819	33.7427	0
45359849	ras GTPase-activating protein-binding protein 2 isoform a [Homo sapiens]	1769.23	53.11	2	20	22	79	3.55143e+09	482	54.0878	5.5542
	A4	Sequence	# PSMs	# Proteins	# Protein Groups	Protein Group Accessions	Modifications	ΔCn	Area	q-Value	PEP	IonScore	Exp Value	Charge	MH+ [Da]	ΔM [ppm]	RT [min]	# Missed Cleavages
	High	HVDAHATLSDGVVVQVmGLLSNSGQPER	1	2	1	45359849	M17(Oxidation)	0	3.53612e+07	0	2.411e-10	90.32	6.40522e-08	4	2932.47	5.36524	60.4544	0
	High	YPDSHQLFVGNLPHDIDENELK	3	2	1	45359849		0	623935182	0	2.432e-10	82.59	5.10874e-07	3	2580.25	3.59751	54.7168	0
	High	LPNFGFVVFDDSEPVQR	4	2	1	45359849		0	1019225436	0	1.956e-09	81.74	5.12797e-07	2	1965.98	4.23613	66.5581	0
	High	VmEKPSPLLVGR	9	3	2	38327552;45359849	M2(Oxidation)	0	6.28956e+09	0	9.383e-08	78.75	3.88721e-07	3	1341.76	3.51664	25.7232	0
	High	YPDSHQLFVGNLPHDIDENELKEFFMSFGNVVELR	2	2	1	45359849		0	2.95734e+08	0	5.105e-13	78.49	1.32094e-06	4	4136	3.6504	71.9761	1
	High	VMEKPSPLLVGR	3	3	2	38327552;45359849		0	7.95329e+09	0	1.458e-07	75.44	5.05794e-07	2	1325.77	3.11746	31.7713	0
	High	EFFMSFGNVVELR	3	2	1	45359849		0	9.71124e+07	0	2.193e-07	74.28	2.70233e-06	2	1574.77	2.0918	66.8496	0
	High	EFFmSFGNVVELR	1	2	1	45359849	M4(Oxidation)	0	2.75793e+07	0	4.333e-06	73.65	3.18461e-06	2	1590.77	1.89092	63.3973	0
	High	VEAKPEVQSQPPR	3	2	1	45359849		0	1.42001e+09	0	3.69e-07	72.39	2.61852e-06	2	1464.78	2.48227	8.29916	0
	High	NSSYVHGGVDASGKPQEAVYGQNDIHHK	2	2	1	45359849		0	689015499	0	6.072e-11	69.65	1.19015e-05	4	2994.42	4.51665	21.1522	0
	High	HVDAHATLSDGVVVQVMGLLSNSGQPER	1	2	1	45359849		0	3.99983e+08	0	1.659e-13	67.54	1.13824e-05	4	2916.47	3.23258	66.0093	0
	High	FmQTFVLAPEGSVPNK	2	2	1	45359849	M2(Oxidation)	0	91214844	0	1.696e-08	67.27	1.31343e-05	2	1780.9	4.27343	49.8402	0
	High	TEELKPQVEEK	2	2	1	45359849		0	3.27146e+08	0	4.561e-06	61.67	3.61489e-05	2	1329.69	2.78686	11.3022	0
	High	YPDSHQLFVGNLPHDIDENELKEFFmSFGNVVELR	1	2	1	45359849	M26(Oxidation)	0	8.69396e+07	0	2.657e-08	60.66	8.53e-05	5	4152	5.4605	71.2024	1
	High	mVMEKPSPLLVGR	1	3	2	38327552;45359849	N-Term(Acetyl)	0	257292125	0	4.385e-08	56.09	8.74661e-05	2	1498.82	4.52286	56.6565	0
	High	NLPPSGTVSSSGIPPHVK	17	1	1	45359849		0	3.95223e+07	0	2.432e-06	53.91	0.000151807	3	1773.96	4.91147	32.6601	0
	High	KFMQTFVLAPEGSVPNK	1	2	1	45359849		0	18448455	0	2.677e-06	51.82	0.000311401	2	1893	1.65696	48.9832	1
	High	ILIAKPIMFR	1	2	1	45359849		0	4.06659e+08	0	0.0002949	48.73	4.62188e-05	3	1201.75	2.56962	48.7145	0
	High	FMQTFVLAPEGSVPNK	2	2	1	45359849		0	249687096	0	2.604e-07	48.2	0.00100425	2	1764.9	2.88346	56.9081	0
	High	FYVHNDMFR	2	2	1	45359849		0	1280983269	0	0.0002997	46.56	0.00115147	2	1228.56	3.7586	39.0561	0
	High	mVMEKPSPLLVGR	1	3	2	38327552;45359849	N-Term(Acetyl); M1(Oxidation)	0	424008017	0	6.859e-07	42.88	0.00210471	2	1514.81	2.75515	47.7815	0
	High	AFSWASVTSK	1	1	1	45359849		0	9.56157e+08	0	0.0006567	42.54	0.00236804	2	1083.55	4.56478	47.1513	0
	High	APEYLHR	1	2	1	45359849		0	310968459	0	0.01135	41.71	0.0019224	2	885.46	1.99778	10.3233	0
	High	vMEKPSPLLVGR	1	3	2	38327552;45359849	N-Term(Acetyl)	0	1.82385e+08	0	9.271e-06	40.56	0.00210526	2	1367.78	2.88351	50.259	0
	High	QYYTLLNK	2	2	1	45359849		0	1170902722	0	0.005592	37.3	0.0068711	2	1042.56	3.07207	37.4852	0
	High	FYVHNDmFR	2	2	1	45359849	M7(Oxidation)	0	1.7124e+08	0	0.0008461	36.96	0.0103103	2	1244.55	1.12642	29.184	0
	High	NLEELEEK	2	2	1	45359849		0	2.24161e+08	0	0.008379	34.67	0.0164796	2	1003.5	3.43495	25.4881	0
	High	ILIAKPImFR	1	2	1	45359849	M8(Oxidation)	0	6.71894e+07	0	0.0003881	31.46	0.005323	3	1217.75	3.20312	42.6236	0
	High	vmEKPSPLLVGR	2	3	2	38327552;45359849	N-Term(Acetyl); M2(Oxidation)	0	1.87744e+08	0.001	0.02651	47.98	0.00041477	2	1383.77	3.17272	41.783	0
	High	APVSQPR	1	1	1	45359849		0	5.54442e+07	0.001	0.01702	45.54	0.000631115	2	754.422	1.76603	5.89145	0
	High	GIVGGGmMR	1	2	1	45359849	M7(Oxidation)	0	9.72728e+07	0.001	0.02589	31.95	0.0270305	2	893.435	2.49162	14.3146	0
	High	ERPGFPPR	3	2	1	45359849		0	1.07032e+07	0.001	0.0339	18.47	0.413187	3	955.514	3.53113	15.31	0
223555917	protein LYRIC [Homo sapiens]	1760.67	53.61	1	25	25	63	1.60258e+09	582	63.7988	9.31982
	A4	Sequence	# PSMs	# Proteins	# Protein Groups	Protein Group Accessions	Modifications	ΔCn	Area	q-Value	PEP	IonScore	Exp Value	Charge	MH+ [Da]	ΔM [ppm]	RT [min]	# Missed Cleavages
	High	SIFSGIGSTAEPVSQSTTSDYQWDVSR	1	1	1	223555917		0	487796072	0	2.616e-14	129.01	1.40173e-11	3	2905.35	1.94915	60.8693	0
	High	SWQDELAQQAEEGSAR	2	1	1	223555917		0	2.10726e+08	0	2.749e-11	109.91	9.83165e-10	2	1804.82	5.14513	50.1126	0
	High	NKGDSHLNVQVSNFK	4	1	1	223555917		0	6.30641e+08	0	6.87e-08	98.65	9.17e-09	2	1686.86	2.10527	25.2717	1
	High	KREEAAAVPAAAPDDLALLK	3	1	1	223555917		0	5.84768e+08	0	1.288e-08	95.6	5.15041e-09	2	2049.14	3.72735	44.6919	2
	High	DKVLTDSGSLDSTIPGIENTITVTTEQLTTASFPVGSK	2	1	1	223555917		0	116047392	0	2.344e-11	86.48	8.62512e-08	3	3923.03	6.05418	71.5738	1
	High	TVEVAEGEAVR	2	1	1	223555917		0	659738288	0	1.661e-05	76.46	1.11616e-06	2	1159.6	6.60885	19.6334	0
	High	TELGLDLGLEPK	2	1	1	223555917		0	8.50827e+08	0	2.165e-07	66.53	7.87052e-06	2	1284.71	2.38023	56.76	0
	High	TLPPATSTEPSVILSK	15	1	1	223555917		0	7.53922e+08	0	0.0004304	65.06	7.8596e-06	2	1640.92	3.92371	46.3043	0
	High	EMLSVGLGFLR	2	1	1	223555917		0	9.31098e+08	0	1.488e-05	64.65	1.36936e-05	2	1221.67	3.88211	64.4604	0
	High	LSSQISAGEEK	1	1	1	223555917		0	1297932978	0	6.435e-05	63.66	2.2043e-05	2	1148.58	3.70409	12.5414	0
	High	GDSHLNVQVSNFK	2	1	1	223555917		0	5.97018e+08	0	5.434e-07	61.4	4.78852e-05	2	1444.72	2.5998	31.5908	0
	High	LREMLSVGLGFLR	1	1	1	223555917		0	6.44295e+07	0	3.037e-06	59.24	1.84643e-05	3	1490.86	4.68065	62.0291	1
	High	EIREDLPVNTSK	2	1	1	223555917		0	2.52992e+08	0	0.000112	55.95	0.000134926	2	1400.74	1.94108	24.3763	1
	High	EEAAAVPAAAPDDLALLK	2	1	1	223555917		0	3.52982e+08	0	1.361e-08	53.81	0.000175722	3	1764.95	4.10338	57.5392	0
	High	TISTSDPAEVLVK	3	1	1	223555917		0	2.06321e+09	0	0.0001473	52.83	0.000235841	3	1359.74	4.81482	43.4199	0
	High	SETSWESPK	1	1	1	223555917		0	5.29467e+08	0	0.0006529	52.39	0.000231572	2	1050.48	3.53683	16.6857	0
	High	LREmLSVGLGFLR	1	1	1	223555917	M4(Oxidation)	0	136890814	0	4.05e-05	50.42	0.000206075	3	1506.85	2.7399	57.8702	1
	High	SQEPIPDDQKVsDDDKEK	1	1	1	223555917	S12(Phospho)	0	6.46506e+07	0	0.008138	49.12	0.00112848	3	2152.94	4.07052	15.2493	2
	High	WNSVSPASAGK	2	1	1	223555917		0	1446589568	0	1.145e-05	49.02	0.000690481	2	1103.55	4.06554	18.8427	0
	High	KTEPSAWSQDTGDANTNGK	1	1	1	223555917		0	55294544	0	1.095e-05	47.31	0.00175563	3	2006.91	3.48356	15.7244	1
	High	GEGALPTGK	1	1	1	223555917		0	4.39908e+08	0	0.002261	45.16	0.000955515	2	829.444	3.08161	9.58254	0
	High	EmLSVGLGFLR	2	1	1	223555917	M2(Oxidation)	0	233626803	0	0.0001927	44.7	0.00161798	2	1237.66	-0.344392	61.403	0
	High	EDLPVNTSK	1	1	1	223555917		0	6.32076e+08	0	0.002023	44.26	0.00175862	2	1002.51	4.18009	16.2057	0
	High	QNSVPPSQTK	3	1	1	223555917		0	8.20721e+07	0	0.0001027	40.07	0.00376876	2	1085.56	0.486689	5.70253	0
	High	SSSQVPPILQETDK	3	1	1	223555917		0	195771904	0	0.002092	31.93	0.0375108	2	1528.79	3.15114	41.8429	0
	High	QPPEIDKK	2	1	1	223555917		0	2.01108e+08	0	0.009722	23.86	0.117589	3	954.526	0.826051	6.12972	1
	High	EVDEGAWETK	1	1	1	223555917		0	1.5536e+08	0	0.001086	23.13	0.193833	2	1163.53	3.95294	25.3743	0
7705433	eukaryotic translation initiation factor 3 subunit L isoform 1 [Homo sapiens]	1659.12	59.4	2	32	32	65	9.94767e+08	564	66.6844	6.34131
	A4	Sequence	# PSMs	# Proteins	# Protein Groups	Protein Group Accessions	Modifications	ΔCn	Area	q-Value	PEP	IonScore	Exp Value	Charge	MH+ [Da]	ΔM [ppm]	RT [min]	# Missed Cleavages
	High	QLEVYTSGGDPESVAGEYGR	2	2	1	7705433		0	2.27766e+08	0	4.478e-14	109.35	1.13299e-09	2	2113.97	2.07003	46.1611	0
	High	IWNVHSVLNVLHSLVDK	3	2	1	7705433		0	8.05038e+08	0	1.924e-13	101.93	1.07723e-09	2	1973.11	4.48892	69.071	0
	High	LAGFLDLTEQEFR	2	2	1	7705433		0	5.35348e+08	0	1.808e-07	99.21	7.16101e-09	2	1538.79	4.88485	64.7345	0
	High	VYEIQDIYENSWTK	2	2	1	7705433		0	255065347	0	9.171e-08	79.88	8.34749e-07	2	1787.85	-0.353073	59.9595	0
	High	QNEQMHALLAIALTMYPMR	2	2	1	7705433		0	1.08461e+08	0	1.691e-08	78.49	1.04486e-06	3	2231.13	5.94849	70.1671	0
	High	NLVWTSGISALDGEFQSASEVDFYIDKDMIHIADTK	1	2	1	7705433		0	2.50603e+07	0	5.471e-11	77.3	1.71591e-06	4	4015.95	6.13345	71.6091	1
	High	mLGYFSLVGLLR	2	2	1	7705433	M1(Oxidation)	0	147774823	0	7.716e-07	75.12	9.16677e-07	2	1384.77	4.41364	69.5329	0
	High	MLGYFSLVGLLR	2	2	1	7705433		0	2.55173e+08	0	1.084e-06	75.09	6.7214e-07	2	1368.78	6.2795	71.2009	0
	High	TVSDLIDQKVYELQASR	1	2	1	7705433		0	12144833	0	9.089e-08	75.01	1.51125e-06	3	1965.03	2.4647	58.2937	1
	High	QYEQQTYQVIPEVIK	4	2	1	7705433		0	515574035	0	9.395e-09	74.06	2.35587e-06	2	1865.97	4.31861	53.5685	0
	High	VFANILLYIQR	2	2	1	7705433		0	3.07608e+08	0	4.717e-06	64.8	3.12919e-06	2	1349.8	3.67943	66.3353	0
	High	QNEQmHALLAIALTMYPMR	1	2	1	7705433	M5(Oxidation)	0	2.93053e+07	0	1.672e-06	63.83	3.29337e-05	3	2247.11	2.03056	65.9679	0
	High	VFSDEVQQQAQLSTIR	1	2	1	7705433		0	8.37845e+08	0	8.028e-08	61.52	4.2951e-05	3	1848.95	1.72262	45.1121	0
	High	VSSDVIDQK	1	2	1	7705433		0	6.17156e+08	0	0.0001518	58.1	8.77405e-05	2	990.513	2.75186	12.9592	0
	High	LHSLLGDYYQAIK	3	2	1	7705433		0	1.12209e+09	0	2.997e-08	57.66	7.9699e-05	2	1520.82	2.9207	52.9516	0
	High	FLSPVVPNYDNVHPNYHK	2	2	1	7705433		0	648528062	0	7.176e-09	54.06	0.000295662	3	2140.07	4.26308	42.727	0
	High	KSEEEIDFLR	1	2	1	7705433		0	7.37618e+07	0	4.688e-05	53.09	0.000348545	2	1265.64	1.43357	38.723	1
	High	QIHKFEELNR	1	2	1	7705433		0	55954597	0	0.0007932	52.74	0.000240513	3	1313.7	0.207773	14.3638	1
	High	IDESIHLQLR	2	2	1	7705433		0	814298800	0	3.809e-05	52.16	0.000159635	2	1223.68	2.83626	39.2922	0
	High	VYELQASR	2	2	1	7705433		0	8.07533e+08	0	0.009282	47.4	0.000780652	2	965.511	6.58705	19.5704	0
	High	SEEEIDFLR	1	2	1	7705433		0	1.03807e+08	0	0.0002612	46.16	0.00119357	2	1137.54	2.13093	48.8896	0
	High	IQLLVFK	4	2	1	7705433		0	294171083	0	0.007786	46.1	9.32789e-05	2	860.562	1.38371	57.011	0
	High	YGDFFIR	1	2	1	7705433		0	4.48398e+08	0	0.01158	42.66	0.00234957	2	917.455	4.0302	49.7861	0
	High	VLENIELNKK	3	2	1	7705433		0	5.66623e+08	0	0.0005882	40.78	0.00204723	2	1199.7	3.69568	24.688	1
	High	NFIQYFHK	4	2	1	7705433		0	1.02437e+09	0	0.002693	40.62	0.00505439	3	1096.56	3.67992	43.5539	0
	High	RYQDAIR	2	2	1	7705433		0	65004237	0	0.003911	37.25	0.00749692	2	921.492	1.76401	7.48901	1
	High	EPFLQQLK	3	2	1	7705433		0	679528041	0	0.005382	34.31	0.0197944	2	1002.57	4.05387	43.7811	0
	High	DMIHIADTK	1	2	1	7705433		0	1.48756e+07	0	0.005099	29.89	0.0415389	3	1043.52	4.28489	27.3951	0
	High	RYGDFFIR	2	2	1	7705433		0	75755226	0	0.00149	27.51	0.0901288	2	1073.56	7.21068	42.0665	1
	High	TTYKYEMINK	1	2	1	7705433		0	2.84778e+07	0	0.007395	16.97	1.13112	3	1290.64	3.44011	22.9677	1
	High	QDLAYER	2	2	1	7705433		0	474401521	0.001	0.0163	40.84	0.00321002	2	894.433	1.87139	14.1761	0
	High	YEmINK	1	2	1	7705433	M3(Oxidation)	0	4.30299e+07	0.004	0.07025	31.58	0.0350987	2	813.382	1.35662	7.39463	0
	High	VSGGPSLEQR	1	1	1	7705433		0	1.83081e+07	0.004	0.0809	7.35	8.01656	3	1029.53	-2.71543	12.974	0
	High	YQDAIR	1	2	1	7705433		0	1.84274e+08	0.005	0.09103	36.13	0.010507	2	765.391	2.10385	9.48941	0
	High	YEMINK	1	2	1	7705433		0	2.68636e+08	0.005	0.08714	29.11	0.0722348	2	797.39	4.26855	15.4022	0
32698730	nuclear fragile X mental retardation-interacting protein 2 [Homo sapiens]	1618.71	48.06	1	25	25	65	1.1573e+09	695	76.0747	8.70459
	A4	Sequence	# PSMs	# Proteins	# Protein Groups	Protein Group Accessions	Modifications	ΔCn	Area	q-Value	PEP	IonScore	Exp Value	Charge	MH+ [Da]	ΔM [ppm]	RT [min]	# Missed Cleavages
	High	TIQNSSVSPTSSSSSSSSTGETQTQSSSR	1	1	1	32698730		0	6.34157e+07	0	2.002e-15	158.26	1.67939e-14	3	2892.3	1.67232	13.2041	0
	High	GADNDGSGSESGYTTPK	1	1	1	32698730		0	5.18122e+07	0	1.007e-07	109.41	7.30265e-10	2	1642.68	1.04374	10.3656	0
	High	VLNGNQQVVDTSLK	3	1	1	32698730		0	542918187	0	1.973e-08	104.36	1.39063e-09	2	1514.82	1.89906	31.6937	0
	High	DYEIESQNPLASPTNTLLGSAK	2	1	1	32698730		0	4.58211e+08	0	2.226e-12	104.34	2.65237e-09	2	2348.17	5.18463	60.5516	0
	High	ImQQETSVPTLK	3	1	1	32698730	M2(Oxidation)	0	3.95623e+08	0	2.445e-06	91.69	3.77107e-08	2	1390.73	3.29996	28.5449	0
	High	TGYGELNGNAGER	1	1	1	32698730		0	29575199	0	2.311e-07	91.17	4.49899e-08	2	1337.61	1.54284	19.3294	0
	High	ADTSSQGALVFLSK	1	1	1	32698730		0	533077936	0	9.796e-08	88.85	7.02407e-08	2	1423.75	3.11761	51.4008	0
	High	NLSSDEATNPISR	3	1	1	32698730		0	664635802	0	7.836e-07	88.36	9.00088e-08	2	1403.68	2.36497	26.5479	0
	High	VMEVTFQGEYPATLVSQGAEIIPSGTEHPVFPK	3	1	1	32698730		0	468088662	0	5.328e-12	86.76	1.28732e-07	3	3558.79	2.95738	64.3828	0
	High	VmEVTFQGEYPATLVSQGAEIIPSGTEHPVFPK	3	1	1	32698730	M2(Oxidation)	0	1.04499e+08	0	2.559e-10	71.63	4.44533e-06	3	3574.79	4.81052	63.2495	0
	High	SGTTSESGALSLEPSHIGDLQK	1	1	1	32698730		0	906203857	0	1.834e-09	70.94	6.36652e-06	3	2214.09	1.76148	44.0025	0
	High	RIITYNEAMDSPDQ	1	1	1	32698730		0	2.82908e+07	0	2.223e-06	69.52	9.69437e-06	2	1652.76	2.91752	35.4992	1
	High	EDSWTLFKPPPVFPVDNSSAK	3	1	1	32698730		0	1057417530	0	1.343e-11	64.33	2.75811e-05	2	2361.18	3.12981	63.4019	0
	High	GKPAVGDMLR	1	1	1	32698730		0	6.02017e+08	0	0.0007179	59.91	3.99698e-05	3	1043.57	3.99029	21.7482	0
	High	RTSPQVLGSILK	2	1	1	32698730		0	1.0245e+08	0	1.011e-06	59.35	1.71314e-05	2	1298.78	-0.204121	39.9452	1
	High	YETGPGGTSR	1	1	1	32698730		0	291338396	0	0.0001348	58.9	5.93883e-05	2	1024.47	1.26839	6.6926	0
	High	NDsWGSFDLR	1	1	1	32698730	S3(Phospho)	0	4.8357e+07	0	0.001391	56.61	7.79235e-05	2	1276.5	3.99677	59.215	0
	High	QGLETFKPDYSEQK	3	1	1	32698730		0	8.64186e+08	0	4.333e-07	55.97	0.000191215	2	1669.81	2.16857	32.0242	0
	High	NDSWGSFDLR	1	1	1	32698730		0	396776804	0	0.0003174	53.39	0.000222199	2	1196.54	2.1402	52.163	0
	High	HTLQQHQETPK	2	1	1	32698730		0	28521871	0	9.421e-07	51.53	0.00039126	3	1346.68	-1.55235	5.22784	0
	High	TSPQVLGSILK	3	1	1	32698730		0	1.22825e+09	0	0.0004749	48.04	0.000390235	2	1142.68	3.11973	49.9835	0
	High	LSQVPMSALK	1	1	1	32698730		0	9.92032e+08	0	0.0001686	44.27	0.00156191	2	1073.61	3.58369	35.8796	0
	High	GKPAVGDmLR	4	1	1	32698730	M8(Oxidation)	0	466340716	0	0.002777	41.67	0.00361829	2	1059.57	4.10476	8.66639	0
	High	IMQQETSVPTLK	2	1	1	32698730		0	810645918	0	2.551e-05	41.36	0.00348022	2	1374.73	3.72405	33.8934	0
	High	LSQVPmSALK	3	1	1	32698730	M6(Oxidation)	0	391702930	0	0.0001364	38.52	0.00575073	2	1089.6	4.2768	23.6597	0
	High	VDGSKPIWK	3	1	1	32698730		0	336462142	0	0.001001	38.12	0.00675265	3	1029.58	4.00859	18.1867	0
	High	AAIVYHTK	2	1	1	32698730		0	1186244074	0	0.006271	35.22	0.0152408	2	902.511	1.82121	7.27043	0
	High	RtSPQVLGSILK	2	1	1	32698730	T2(Phospho)	0	95662689	0	0.0005491	31.24	0.0287872	3	1378.75	4.23069	47.7021	1
	High	tSPQVLGSILK	2	1	1	32698730	T1(Phospho)	0	24201599	0	0.0008407	30.99	0.0403255	2	1222.65	4.09544	57.7979	0
	High	EMESIWNLQK	1	1	1	32698730		0	351240006	0	0.0006648	23.14	0.304276	2	1277.63	4.61991	51.9586	0
	High	IITYNEAmDSPDQ	1	1	1	32698730	M8(Oxidation)	0	1.21006e+08	0.001	0.0229	33.04	0.0317571	2	1512.65	1.41489	33.0179	0
	High	IITYNEAMDSPDQ	2	1	1	32698730		0	3.22358e+08	0.002	0.04997	35.47	0.0187728	2	1496.66	2.27366	43.1376	0
	High	AYELEKR	2	5	1	32698730		0	1.70615e+08	0.002	0.05268	35.37	0.0112676	2	908.485	1.12874	8.51079	1
27881506	ATP-binding cassette sub-family F member 2 isoform a [Homo sapiens]	1555.7	48.15	2	30	30	83	1.95857e+09	623	71.2446	7.37158
	A4	Sequence	# PSMs	# Proteins	# Protein Groups	Protein Group Accessions	Modifications	ΔCn	Area	q-Value	PEP	IonScore	Exp Value	Charge	MH+ [Da]	ΔM [ppm]	RT [min]	# Missed Cleavages
	High	LEELDADKAEMR	2	2	1	27881506		0	2.20077e+08	0	2.497e-06	88.29	9.39175e-08	2	1419.68	2.75368	26.601	1
	High	IPPPVIMVQNVSFK	2	2	1	27881506		0	8.65117e+08	0	4.925e-08	83.66	9.21327e-08	3	1568.89	3.27792	60.9684	0
	High	ETTEVDLLTK	2	2	1	27881506		0	956538002	0	7.548e-05	75.65	1.22794e-06	2	1148.61	3.16957	37.7184	0
	High	TRLELEENQMK	2	2	1	27881506		0	2.62971e+08	0	7.431e-06	72.36	3.46716e-06	3	1390.7	3.68427	23.9859	1
	High	YHQHLQEQLDLDLSPLEYMmK	2	2	1	27881506	M20(Oxidation)	0	6.92555e+07	0	2.946e-10	67.1	2.07171e-05	3	2647.26	3.37814	60.5941	0
	High	YHQHLQEQLDLDLSPLEYMMK	2	2	1	27881506		0	278543536	0	1.163e-12	66.06	2.59882e-05	3	2631.27	3.29864	63.7675	0
	High	ELEDFEMKK	3	2	1	27881506		0	1.97517e+08	0	0.001122	62.95	3.39684e-05	2	1168.56	3.92354	28.6818	1
	High	EVPIPEHIDIYHLTR	5	2	1	27881506		0	2.25865e+09	0	3.664e-07	60.32	4.041e-05	4	1831.98	4.36622	53.046	0
	High	LEELDADK	1	2	1	27881506		0	232835823	0	0.004096	59.22	4.51171e-05	2	932.461	3.76276	16.0688	0
	High	MmASGLTER	4	2	1	27881506	M2(Oxidation)	0	8.77549e+07	0	0.001052	59.19	5.77815e-05	2	1011.46	3.53963	14.0736	0
	High	LLTGELLPTDGMIR	2	2	1	27881506		0	8.65028e+08	0	4.388e-06	57.95	5.37889e-05	2	1528.84	1.80264	60.9212	0
	High	YGLIGLNGIGK	2	2	1	27881506		0	9.44819e+08	0	1.48e-05	57.56	4.20054e-05	2	1104.65	4.25505	53.4442	0
	High	ILHGLGFTPAMQR	2	2	1	27881506		0	1.84702e+09	0	4.683e-08	56.91	7.93428e-05	2	1440.78	4.00461	43.7841	0
	High	VALVGPNGAGK	2	2	1	27881506		0	1081364386	0	0.0001362	56.29	3.77116e-05	2	982.572	3.88234	19.2901	0
	High	YYTGNYDQYVK	1	2	1	27881506		0	6.37155e+08	0	1.937e-05	55.4	0.000162227	2	1413.64	3.11318	37.3803	0
	High	LLTGELLPTDGmIR	5	2	1	27881506	M12(Oxidation)	0	3.49683e+08	0	0.0006613	54.29	0.0001214	2	1544.85	7.9992	54.9641	0
	High	IPPPVImVQNVSFK	3	2	1	27881506	M7(Oxidation)	0	2.6112e+08	0	4.888e-05	52.6	0.000151673	3	1584.89	5.14389	55.2841	0
	High	LEELDADKAEmR	1	2	1	27881506	M11(Oxidation)	0	5.11028e+07	0	2.97e-06	52.43	0.000398321	3	1435.67	0.346188	18.0576	1
	High	AVTGVLASHPNSTDVHIINLSLTFHGQELLSDTK	2	2	1	27881506		0	3.24542e+08	0	4.13e-11	50.61	0.000287191	5	3614.9	4.88944	60.7596	0
	High	REVPIPEHIDIYHLTR	1	2	1	27881506		0	41604205	0	2.311e-08	49.33	0.00035471	4	1988.08	4.18457	47.1239	1
	High	MMASGLTER	1	2	1	27881506		0	6.45964e+08	0	0.003409	48.21	0.000605542	2	995.471	6.09115	22.8042	0
	High	LELEENQMK	3	2	1	27881506		0	149397100	0	0.002397	47.72	0.00088241	2	1133.55	1.7826	27.7358	0
	High	ILHGLGFTPAmQR	3	2	1	27881506	M11(Oxidation)	0	4.57298e+08	0	0.0002597	46.82	0.000993055	2	1456.77	-0.50928	35.943	0
	High	FHWEQDQIAHMK	3	2	1	27881506		0	7.48853e+08	0	3.311e-07	44.82	0.00234188	2	1569.73	-0.724817	35.4932	0
	High	SmLLSAIGK	2	2	1	27881506	M2(Oxidation)	0	314497759	0	0.0007751	43.92	0.00155918	2	935.527	3.88408	36.7067	0
	High	LmELYER	1	2	1	27881506	M2(Oxidation)	0	1.59872e+08	0	0.01354	43.29	0.00243549	2	969.474	3.35694	24.1919	0
	High	YHQHLQEQLDLDLSPLEYmmK	1	2	1	27881506	M19(Oxidation); M20(Oxidation)	0	1.24319e+08	0	4.899e-08	42.51	0.00608176	4	2663.26	3.88706	54.9089	0
	High	SMLLSAIGK	2	2	1	27881506		0	1182659226	0	0.002057	41.91	0.00196472	2	919.532	4.26277	47.037	0
	High	KGHEENGDVVTEPQVAEK	1	2	1	27881506		0	2.33943e+07	0	0.003958	41.88	0.00537718	3	1965.96	4.41199	13.2133	1
	High	LKDFSGGWR	1	2	1	27881506		0	164984214	0	0.008978	41.81	0.00322336	3	1065.55	3.41831	30.7126	1
	High	WPGDILAYK	3	2	1	27881506		0	480372009	0	0.0005279	41.44	0.00347412	2	1062.57	3.13566	56.2259	0
	High	mmASGLTER	1	2	1	27881506	M1(Oxidation); M2(Oxidation)	0	2.19266e+08	0	0.003807	41.16	0.0035562	2	1027.46	1.89919	7.73134	0
	High	LVDEEPQLTK	2	2	1	27881506		0	906950880	0	0.0001385	39.87	0.00485827	2	1171.63	4.15023	27.0203	0
	High	RYGLIGLNGIGK	1	2	1	27881506		0	73793671	0	0.0001454	34.89	0.00330826	3	1260.75	2.13205	45.0441	1
	High	LELEENQmK	1	2	1	27881506	M8(Oxidation)	0	5.42839e+07	0	0.001429	33.08	0.0254138	2	1149.55	2.99558	16.3541	0
	High	LIQQVAQEIWVCEK	1	2	1	27881506		0	1.09912e+07	0	0.000843	32.99	0.0240622	3	1686.9	5.84342	62.4707	0
	High	RFHWEQDQIAHMK	1	2	1	27881506		0	4.86003e+07	0	4.164e-05	28.76	0.102179	4	1725.84	9.27168	30.7398	1
	High	FHWEQDQIAHmK	2	2	1	27881506	M11(Oxidation)	0	1.58522e+08	0	0.0001706	25.14	0.232556	3	1585.73	3.13508	27.2172	0
	High	ELEDFEmKK	1	2	1	27881506	M7(Oxidation)	0	5.99112e+07	0	0.003939	20.48	0.55244	3	1184.55	3.17972	18.4025	1
	High	QQVSPIR	2	2	1	27881506		0	1770043392	0.001	0.02591	40.3	0.00146521	2	827.474	0.767785	10.2735	0
	High	LMELYER	1	2	1	27881506		0	7.7241e+08	0.001	0.02718	24.56	0.221165	2	953.479	2.62508	35.7293	0
	High	SMLLSAIGKR	1	2	1	27881506		0	4.07537e+07	0.003	0.06076	24.3	0.0678052	3	1075.63	3.95791	36.291	1
	High	LELNSGR	2	2	1	27881506		0	1161827553	0.005	0.09576	38.86	0.00718344	2	788.428	2.32587	12.3587	0
7706254	nucleolar protein 58 [Homo sapiens]	1507.21	43.29	1	18	18	46	6.66891e+08	529	59.5405	8.92432
	A4	Sequence	# PSMs	# Proteins	# Protein Groups	Protein Group Accessions	Modifications	ΔCn	Area	q-Value	PEP	IonScore	Exp Value	Charge	MH+ [Da]	ΔM [ppm]	RT [min]	# Missed Cleavages
	High	YDAFGEDSSSAMGVENR	1	1	1	7706254		0	6.48135e+07	0	5.378e-10	115.49	1.86725e-10	2	1834.76	4.52914	40.9077	0
	High	HAASTVQILGAEK	3	1	1	7706254		0	6.14012e+08	0	2.129e-09	94.94	9.18596e-09	2	1324.73	3.29476	23.6961	0
	High	MLVLFETSVGYAIFK	2	1	1	7706254		0	41041092	0	5.342e-09	91.4	3.18027e-08	2	1717.93	5.09636	70.6115	0
	High	MMAIAPNVTVMVGELVGAR	2	1	1	7706254		0	2.18271e+08	0	6.118e-09	90.46	4.01626e-08	2	1959.03	4.27257	71.4203	0
	High	FQDTAEALAAFTALmEGK	2	1	1	7706254	M15(Oxidation)	0	4.67399e+07	0	8.276e-11	90.01	8.30086e-08	2	1929.93	0.480532	65.3303	0
	High	YGLIYHASLVGQTSPK	2	1	1	7706254		0	416070594	0	1.086e-10	87.55	8.12161e-08	2	1733.93	2.40831	42.3871	0
	High	MMAIAPNVTVmVGELVGAR	8	1	1	7706254	M11(Oxidation)	0	5.64449e+07	0	5.388e-09	84.41	2.05211e-07	2	1975.02	3.59865	64.4225	0
	High	YDAFGEDSSSAmGVENR	1	1	1	7706254	M12(Oxidation)	0	1.6172e+07	0	1.122e-08	79.14	7.59431e-07	2	1850.76	2.81841	32.3242	0
	High	SQmDGLIPGVEPR	2	1	1	7706254	M3(Oxidation)	0	1.91664e+08	0	0.0004744	74.22	2.3085e-06	2	1414.71	5.90726	40.5818	0
	High	LIAHAGSLLNLAK	2	1	1	7706254		0	9.27131e+08	0	1.711e-09	69.62	4.80234e-07	2	1320.8	1.65676	44.8402	0
	High	mmAIAPNVTVMVGELVGAR	2	1	1	7706254	M1(Oxidation); M2(Oxidation)	0	3.39181e+07	0	9.759e-10	67.31	1.1732e-05	2	1991.02	3.36474	67.6204	0
	High	SQMDGLIPGVEPR	2	1	1	7706254		0	361800785	0	8.358e-07	62.51	3.37751e-05	2	1398.71	1.1175	49.4984	0
	High	EAHEPLAVADAK	2	1	1	7706254		0	3.49491e+08	0	1.694e-05	60.91	3.99398e-05	2	1250.64	2.93581	16.192	0
	High	VDTmIVQAISLLDDLDK	4	1	1	7706254	M4(Oxidation)	0	8.02942e+06	0	9.131e-09	55.67	0.000129141	2	1905	5.54688	70.9558	0
	High	LSELLPEEVEAEVK	2	1	1	7706254		0	1.49797e+08	0	3.054e-06	53.89	0.000187419	3	1584.85	5.88208	58.7727	0
	High	LQEVDSLWK	1	1	1	7706254		0	3.47509e+08	0	0.000982	48.51	0.000726488	2	1117.59	3.66127	47.803	0
	High	KIEQVDKEDEITEK	1	1	1	7706254		0	1.73254e+07	0	3.598e-06	43.11	0.00331062	3	1703.87	2.63603	12.9981	2
	High	KLQEVDSLWK	2	1	1	7706254		0	1.34835e+08	0	2.074e-05	40.67	0.00380096	2	1245.69	6.42114	39.7627	1
	High	TQLYEYLQNR	2	1	1	7706254		0	4.59528e+08	0	0.001686	39.24	0.00625402	2	1327.68	8.73367	46.318	0
	High	VAEEEETSVK	1	1	1	7706254		0	3.21101e+07	0	0.0004686	36.1	0.0130345	2	1120.54	3.07843	7.55874	0
	High	EWYGWHFPELGK	1	1	1	7706254		0	1.21723e+08	0	0.0001204	21.89	0.485357	3	1548.73	3.54922	61.9639	0
	High	TVLAIR	1	1	1	7706254		0	4.11829e+08	0.009	0.1509	42.32	0.00188736	2	672.44	-0.0403296	24.1256	0
34419635	heat shock 70 kDa protein 6 [Homo sapiens]	1482.05	18.66	1	1	15	53	3.28638e+10	643	70.9842	6.13818
	A4	Sequence	# PSMs	# Proteins	# Protein Groups	Protein Group Accessions	Modifications	ΔCn	Area	q-Value	PEP	IonScore	Exp Value	Charge	MH+ [Da]	ΔM [ppm]	RT [min]	# Missed Cleavages
	High	IINEPTAAAIAYGLDR	7	2	2	167466173;34419635		0	20936457510	0	1.035e-07	93.55	1.93187e-08	3	1687.9	0.699533	54.333	0
	High	TTPSYVAFTDTER	6	6	3	5729877;167466173;34419635		0	31583923888	0	1.049e-05	80.25	6.45266e-07	2	1487.71	4.36912	41.3901	0
	High	FELSGIPPAPR	8	2	2	167466173;34419635		0	3.28722e+08	0	1.292e-05	76.98	6.09359e-07	2	1183.65	3.89272	48.5075	0
	High	ATAGDTHLGGEDFDNR	6	3	2	167466173;34419635		0	1.21343e+10	0	4.451e-10	75.4	2.0765e-06	2	1675.74	3.13785	23.6109	0
	High	FEELCSDLFR	1	2	2	167466173;34419635		0	8.60661e+07	0	4.33e-05	73.76	2.4318e-06	2	1258.58	5.0489	61.2308	0
	High	VEILANDQGNR	3	7	4	34419635;5729877;167466173;16507237		0	26523559445	0	3.607e-06	68.75	7.76109e-06	2	1228.63	1.29003	19.5662	0
	High	ITITNDKGR	4	5	3	5729877;167466173;34419635		0	2861593700	0	0.001084	64.1	1.49977e-05	3	1017.57	2.61798	7.17524	1
	High	ARFEELCSDLFR	1	2	2	167466173;34419635		0	2.67709e+08	0	1.677e-05	61.97	4.12647e-05	3	1485.72	3.14136	61.5693	1
	High	ARFEELCsDLFR	1	2	2	167466173;34419635	S8(Phospho)	0	4.43847e+07	0	0.001449	49.43	0.00073033	3	1565.68	-0.678309	60.5425	1
	High	LLQDFFNGKELNK	1	4	2	5729877;34419635		0	51664046	0	4.503e-06	47.19	0.000794499	3	1565.84	4.06549	51.8571	1
	High	DNNLLGR	4	3	2	167466173;34419635		0	25446361828	0	0.01351	46.51	0.000685707	2	801.426	5.32107	23.1781	0
	High	LLQDFFNGK	2	4	2	5729877;34419635		0	12266379008	0	0.0009808	45.73	0.00134319	2	1081.57	4.35846	53.4484	0
	High	IINEPTAAAIAYGLDRR	1	1	1	34419635		0	5.50248e+07	0	6.533e-06	39.07	0.00419952	3	1844.01	3.69371	52.4792	1
	High	STLEPVEK	5	2	2	167466173;34419635		0	22619885915	0	0.01137	37.82	0.00896189	2	902.487	4.30223	12.8018	0
	High	ANKITITNDK	1	2	2	167466173;34419635		0	5.88901e+07	0	0.006291	18.71	0.48922	3	1117.62	1.78217	7.95705	1
	High	ITITNDK	1	5	3	5729877;167466173;34419635		0	40483895486	0.008	0.1353	53.32	0.000215101	2	804.45	4.73301	10.4447	0
	High	FEELCsDLFR	1	2	2	167466173;34419635	S6(Phospho)	0	6.18788e+07	0.009	0.1531	12.24	2.58815	2	1338.54	-3.38593	65.0637	0
4503765	fragile X mental retardation protein 1 isoform ISO1 [Homo sapiens]	1466.07	48.73	2	2	27	67	1.56776e+09	632	71.1309	7.41553
	A4	Sequence	# PSMs	# Proteins	# Protein Groups	Protein Group Accessions	Modifications	ΔCn	Area	q-Value	PEP	IonScore	Exp Value	Charge	MH+ [Da]	ΔM [ppm]	RT [min]	# Missed Cleavages
	High	EDLMGLAIGTHGANIQQAR	2	6	3	259013556;4503765;297374791		0	750341890	0	3.726e-14	116.82	1.40276e-10	2	1995.01	1.83399	51.5027	0
	High	DINESDEVEVYSR	1	5	2	4503765;297374791		0	28231752	0	1.091e-06	98.36	9.54794e-09	2	1554.7	3.5724	36.0388	0
	High	SFLEFAEDVIQVPR	3	5	2	4503765;297374791		0	1.07413e+09	0	1.101e-07	88.58	8.45228e-08	3	1649.86	4.14117	69.4549	0
	High	ENSTHFSQPNSTK	2	5	2	4503765;297374791		0	3.88683e+08	0	1.822e-08	83.8	3.18071e-07	2	1476.67	0.518354	6.96889	0
	High	mEELVVEVR	1	5	2	4503765;297374791	N-Term(Acetyl)	0	2.55607e+08	0	9.601e-05	75.33	1.35114e-06	2	1145.59	2.60057	64.6648	0
	High	DSIANATVLLDYHLNYLK	2	5	2	4503765;297374791		0	6.31686e+08	0	5.167e-10	73	2.36811e-06	3	2063.09	2.90092	64.066	0
	High	TTDGSLQIR	1	3	2	4503765;297374791		0	5.74319e+08	0	0.001925	67.21	1.08361e-05	2	990.527	5.34029	18.9032	0
	High	mEELVVEVR	1	5	2	4503765;297374791	N-Term(Acetyl); M1(Oxidation)	0	8.55981e+07	0	0.0001647	64.84	1.77007e-05	2	1161.59	3.99989	50.4815	0
	High	AVGAFSVTYDPENYQLVILSINEVTSK	2	5	2	4503765;297374791		0	3.87599e+07	0	2.048e-09	64.02	1.86251e-05	3	2957.54	9.72891	71.669	0
	High	VLVASSVVAGESQKPELK	2	2	1	4503765		0	3.51068e+08	0	1.017e-07	62.13	1.06549e-05	3	1841.04	2.97595	35.7962	0
	High	SYVTDDGQGmGR	1	3	2	4503765;297374791	M10(Oxidation)	0	4.49926e+07	0	3.529e-05	60.59	4.09424e-05	2	1301.55	3.13798	10.4767	0
	High	SYVTDDGQGMGR	1	3	2	4503765;297374791		0	6.58917e+07	0	0.003105	59.35	5.54592e-05	2	1285.55	2.45001	20.4439	0
	High	TLQNTSSEGSR	2	3	2	4503765;297374791		0	3.20529e+08	0	5.619e-05	58.79	7.41247e-05	2	1179.56	0.141547	5.90807	0
	High	VGPNAPEEK	1	5	2	4503765;297374791		0	8.20722e+08	0	0.001758	58.39	7.01206e-05	2	940.475	1.17455	7.12092	0
	High	EDLmGLAIGTHGANIQQAR	1	6	3	259013556;4503765;297374791	M4(Oxidation)	0	2.84231e+08	0	2.003e-09	56.54	0.000156605	3	2011.01	3.91639	41.5136	0
	High	LIQEIVDK	2	5	2	4503765;297374791		0	1740753676	0	0.00232	54.28	0.000153966	2	957.565	4.07908	31.0523	0
	High	FPPPVGYNK	12	5	2	4503765;297374791		0	8.68352e+08	0	0.0001453	49.66	0.000557479	2	1018.54	3.30646	31.7241	0
	High	AHMLIDMHFR	2	5	2	4503765;297374791		0	1.05546e+08	0	0.0002146	49.36	0.000588659	3	1270.63	7.1577	42.0893	0
	High	IKLDVPEDLR	2	5	2	4503765;297374791		0	4.27474e+08	0	0.0006721	48.8	0.000299903	3	1197.69	3.62675	43.271	1
	High	NVPQEEEIMPPNSLPSNNSR	1	5	2	4503765;297374791		0	1.56775e+08	0	4.7e-08	45.36	0.00300677	3	2252.07	3.20785	43.9343	0
	High	FHEQFIVR	4	5	2	4503765;297374791		0	1.35886e+09	0	0.0004565	44.76	0.00172445	2	1075.57	3.88264	30.8809	0
	High	AHmLIDMHFR	5	5	2	4503765;297374791	M3(Oxidation)	0	6.88666e+07	0	0.00138	43.83	0.00240948	4	1286.62	3.96591	34.8068	0
	High	LIQEIVDKSGVVR	1	5	2	4503765;297374791		0	25396190	0	6.877e-06	42.4	0.000820002	3	1455.86	3.60523	42.9963	1
	High	RAHMLIDMHFR	2	5	2	4503765;297374791		0	114291766	0	2.06e-05	40.07	0.00560886	4	1426.72	3.65933	35.1254	1
	High	QIGASSRPPPNR	3	3	2	4503765;297374791		0	1351437639	0	0.004091	39.43	0.00530216	2	1279.69	1.39158	6.39192	0
	High	AWQGMVPFVFVGTK	1	2	1	4503765		0	2.17212e+07	0	0.0001127	38.01	0.00866524	2	1566.82	3.3942	66.9	0
	High	QIPFHDVR	2	5	2	4503765;297374791		0	1.60366e+09	0	0.008978	37.13	0.00709699	2	1011.54	4.53988	23.4759	0
	High	VRIEAENEK	2	5	2	4503765;297374791		0	208965587	0	0.001836	31.22	0.0408882	3	1087.58	1.47027	6.9332	1
	High	GSNGAFYK	2	8	4	61835148;259013556;4503765;297374791		0	1212268946	0.001	0.01766	41.78	0.00230319	2	843.402	2.47525	11.6002	0
	High	LQIDEQLR	1	7	4	61835148;259013556;4503765;297374791		0	120589210	0.001	0.03664	33.68	0.0152778	3	1014.56	4.16496	33.6206	0
	High	LSLImR	2	5	2	4503765;297374791	M5(Oxidation)	0	312323784	0.005	0.09195	48.86	0.000297739	2	748.442	4.28057	29.1825	0
14165435	heterogeneous nuclear ribonucleoprotein K isoform b [Homo sapiens]	1438.28	39.96	2	16	16	53	1.29889e+09	463	50.9444	5.5415
	A4	Sequence	# PSMs	# Proteins	# Protein Groups	Protein Group Accessions	Modifications	ΔCn	Area	q-Value	PEP	IonScore	Exp Value	Charge	MH+ [Da]	ΔM [ppm]	RT [min]	# Missed Cleavages
	High	IILDLISESPIK	3	2	1	14165435		0	7.09791e+08	0	9.427e-07	94.04	4.61515e-09	2	1340.81	4.57088	63.507	0
	High	IITITGTQDQIQNAQYLLQNSVK	3	2	1	14165435		0	1103742828	0	3.516e-13	80.65	2.23428e-07	2	2589.4	3.82315	64.0981	0
	High	ILSISADIETIGEILKK	7	2	1	14165435		0	8.08095e+08	0	1.567e-07	74.2	1.50175e-07	3	1843.08	3.12276	69.6845	1
	High	RPAEDMEEEQAFK	2	2	1	14165435		0	4.96672e+07	0	2.641e-05	69.86	7.219e-06	2	1579.71	4.29237	23.5971	0
	High	NTDEMVELR	2	2	1	14165435		0	2.74863e+08	0	0.0007618	65.91	1.45663e-05	2	1106.52	3.18547	31.2141	0
	High	TDYNASVSVPDSSGPER	2	2	1	14165435		0	109146364	0	3.915e-07	64.83	2.57491e-05	2	1780.81	3.78597	31.04	0
	High	NLPLPPPPPPR	14	2	1	14165435		0	327524525	0	1.12e-05	61.98	8.272e-06	2	1194.7	2.73124	39.8708	0
	High	IDEPLEGSEDR	1	2	1	14165435		0	7.07589e+07	0	1.246e-05	60.96	5.00648e-05	2	1259.58	3.23748	23.8508	0
	High	GGDLMAYDR	1	2	1	14165435		0	2.03255e+08	0	0.002011	59.71	4.71453e-05	2	997.443	2.29637	28.9065	0
	High	GSYGDLGGPIITTQVTIPK	2	2	1	14165435		0	4.8618e+08	0	1.164e-10	58.96	4.11666e-05	2	1917.04	3.26483	58.9478	0
	High	LLIHQSLAGGIIGVK	2	2	1	14165435		0	8.86136e+08	0	7.738e-09	55.88	4.64807e-06	2	1518.94	3.53068	49.801	0
	High	GGDLmAYDR	2	2	1	14165435	M5(Oxidation)	0	1.82357e+08	0	0.003798	51.88	0.000221833	2	1013.44	3.24257	17.1066	0
	High	NTDEmVELR	2	2	1	14165435	M5(Oxidation)	0	3.30866e+07	0	0.001628	48.16	0.000751563	2	1122.51	2.66771	17.2492	0
	High	DLAGSIIGK	2	2	1	14165435		0	1.08533e+09	0	0.0006704	46.2	0.00133015	2	873.506	2.46232	41.4417	0
	High	RPAEDMEEEQAFKR	2	2	1	14165435		0	4.0014e+07	0	3.312e-06	44.42	0.0030774	4	1735.81	4.49741	18.6714	1
	High	VVLIGGKPDR	3	2	1	14165435		0	1.70759e+09	0	0.0003566	36.02	0.00190026	3	1053.64	3.21819	17.5271	0
	High	DYDDmSPR	1	2	1	14165435	M5(Oxidation)	0	3.64659e+07	0.001	0.01666	26.15	0.0552054	2	1014.39	3.73256	8.20641	0
	High	DYDDMSPR	1	2	1	14165435		0	61010696	0.003	0.06244	25.75	0.0647887	2	998.397	8.78614	18.8881	0
	High	GGDLMAYDRR	1	2	1	14165435		0	84814320	0.004	0.07409	27.47	0.102154	3	1153.54	1.96073	22.3982	1
297374791	fragile X mental retardation protein 1 isoform ISO9 [Homo sapiens]	1404.41	48.98	3	1	26	65	1.56776e+09	586	66.2055	8.47021
	A4	Sequence	# PSMs	# Proteins	# Protein Groups	Protein Group Accessions	Modifications	ΔCn	Area	q-Value	PEP	IonScore	Exp Value	Charge	MH+ [Da]	ΔM [ppm]	RT [min]	# Missed Cleavages
	High	EDLMGLAIGTHGANIQQAR	2	6	3	259013556;4503765;297374791		0	750341890	0	3.726e-14	116.82	1.40276e-10	2	1995.01	1.83399	51.5027	0
	High	DINESDEVEVYSR	1	5	2	4503765;297374791		0	28231752	0	1.091e-06	98.36	9.54794e-09	2	1554.7	3.5724	36.0388	0
	High	SFLEFAEDVIQVPR	3	5	2	4503765;297374791		0	1.07413e+09	0	1.101e-07	88.58	8.45228e-08	3	1649.86	4.14117	69.4549	0
	High	ENSTHFSQPNSTK	2	5	2	4503765;297374791		0	3.88683e+08	0	1.822e-08	83.8	3.18071e-07	2	1476.67	0.518354	6.96889	0
	High	mEELVVEVR	1	5	2	4503765;297374791	N-Term(Acetyl)	0	2.55607e+08	0	9.601e-05	75.33	1.35114e-06	2	1145.59	2.60057	64.6648	0
	High	DSIANATVLLDYHLNYLK	2	5	2	4503765;297374791		0	6.31686e+08	0	5.167e-10	73	2.36811e-06	3	2063.09	2.90092	64.066	0
	High	TTDGSLQIR	1	3	2	4503765;297374791		0	5.74319e+08	0	0.001925	67.21	1.08361e-05	2	990.527	5.34029	18.9032	0
	High	mEELVVEVR	1	5	2	4503765;297374791	N-Term(Acetyl); M1(Oxidation)	0	8.55981e+07	0	0.0001647	64.84	1.77007e-05	2	1161.59	3.99989	50.4815	0
	High	AVGAFSVTYDPENYQLVILSINEVTSK	2	5	2	4503765;297374791		0	3.87599e+07	0	2.048e-09	64.02	1.86251e-05	3	2957.54	9.72891	71.669	0
	High	SYVTDDGQGmGR	1	3	2	4503765;297374791	M10(Oxidation)	0	4.49926e+07	0	3.529e-05	60.59	4.09424e-05	2	1301.55	3.13798	10.4767	0
	High	SYVTDDGQGMGR	1	3	2	4503765;297374791		0	6.58917e+07	0	0.003105	59.35	5.54592e-05	2	1285.55	2.45001	20.4439	0
	High	TLQNTSSEGSR	2	3	2	4503765;297374791		0	3.20529e+08	0	5.619e-05	58.79	7.41247e-05	2	1179.56	0.141547	5.90807	0
	High	VGPNAPEEK	1	5	2	4503765;297374791		0	8.20722e+08	0	0.001758	58.39	7.01206e-05	2	940.475	1.17455	7.12092	0
	High	EDLmGLAIGTHGANIQQAR	1	6	3	259013556;4503765;297374791	M4(Oxidation)	0	2.84231e+08	0	2.003e-09	56.54	0.000156605	3	2011.01	3.91639	41.5136	0
	High	LIQEIVDK	2	5	2	4503765;297374791		0	1740753676	0	0.00232	54.28	0.000153966	2	957.565	4.07908	31.0523	0
	High	FPPPVGYNK	12	5	2	4503765;297374791		0	8.68352e+08	0	0.0001453	49.66	0.000557479	2	1018.54	3.30646	31.7241	0
	High	AHMLIDMHFR	2	5	2	4503765;297374791		0	1.05546e+08	0	0.0002146	49.36	0.000588659	3	1270.63	7.1577	42.0893	0
	High	IKLDVPEDLR	2	5	2	4503765;297374791		0	4.27474e+08	0	0.0006721	48.8	0.000299903	3	1197.69	3.62675	43.271	1
	High	NVPQEEEIMPPNSLPSNNSR	1	5	2	4503765;297374791		0	1.56775e+08	0	4.7e-08	45.36	0.00300677	3	2252.07	3.20785	43.9343	0
	High	FHEQFIVR	4	5	2	4503765;297374791		0	1.35886e+09	0	0.0004565	44.76	0.00172445	2	1075.57	3.88264	30.8809	0
	High	AHmLIDMHFR	5	5	2	4503765;297374791	M3(Oxidation)	0	6.88666e+07	0	0.00138	43.83	0.00240948	4	1286.62	3.96591	34.8068	0
	High	LIQEIVDKSGVVR	1	5	2	4503765;297374791		0	25396190	0	6.877e-06	42.4	0.000820002	3	1455.86	3.60523	42.9963	1
	High	GMVPFVFVGTK	1	3	1	297374791		0	2.31475e+08	0	0.0003336	41.34	0.00282788	2	1181.64	3.75306	61.8164	0
	High	RAHMLIDMHFR	2	5	2	4503765;297374791		0	114291766	0	2.06e-05	40.07	0.00560886	4	1426.72	3.65933	35.1254	1
	High	QIGASSRPPPNR	3	3	2	4503765;297374791		0	1351437639	0	0.004091	39.43	0.00530216	2	1279.69	1.39158	6.39192	0
	High	QIPFHDVR	2	5	2	4503765;297374791		0	1.60366e+09	0	0.008978	37.13	0.00709699	2	1011.54	4.53988	23.4759	0
	High	VRIEAENEK	2	5	2	4503765;297374791		0	208965587	0	0.001836	31.22	0.0408882	3	1087.58	1.47027	6.9332	1
	High	GSNGAFYK	2	8	4	61835148;259013556;4503765;297374791		0	1212268946	0.001	0.01766	41.78	0.00230319	2	843.402	2.47525	11.6002	0
	High	LQIDEQLR	1	7	4	61835148;259013556;4503765;297374791		0	120589210	0.001	0.03664	33.68	0.0152778	3	1014.56	4.16496	33.6206	0
	High	LSLImR	2	5	2	4503765;297374791	M5(Oxidation)	0	312323784	0.005	0.09195	48.86	0.000297739	2	748.442	4.28057	29.1825	0
15149476	arginine--tRNA ligase, cytoplasmic [Homo sapiens]	1373.89	50	1	33	33	58	9.04808e+08	660	75.3309	6.68311
	A4	Sequence	# PSMs	# Proteins	# Protein Groups	Protein Group Accessions	Modifications	ΔCn	Area	q-Value	PEP	IonScore	Exp Value	Charge	MH+ [Da]	ΔM [ppm]	RT [min]	# Missed Cleavages
	High	DFVSEQLTSLLVNGVQLPALGENKK	2	1	1	15149476		0	8.95802e+07	0	3.555e-09	109.4	2.37668e-10	3	2699.48	5.52821	71.8671	1
	High	AAYPDLENPPLLVTPSQQAK	3	1	1	15149476		0	4.76337e+08	0	4.806e-10	99.55	4.85264e-09	2	2152.14	3.9306	58.1384	0
	High	IYDALDVSLIER	2	1	1	15149476		0	3.60934e+08	0	9.047e-07	95	1.22696e-08	3	1406.76	4.46663	60.3067	0
	High	VEIAGPGFINVHLR	2	1	1	15149476		0	815783608	0	6.533e-07	88.27	3.75319e-08	3	1521.86	4.03132	53.9646	0
	High	SDGGYTYDTSDLAAIK	2	1	1	15149476		0	1.99064e+08	0	8.606e-08	78.41	1.21138e-06	2	1676.77	4.30774	46.8165	0
	High	LNHVGDWGTQFGMLIAHLQDK	2	1	1	15149476		0	2.13063e+08	0	1.452e-11	77.13	1.42327e-06	3	2380.19	3.11558	65.6538	0
	High	VFHAGFGVVLGEDK	2	1	1	15149476		0	587270465	0	1.582e-08	70.92	4.30439e-06	2	1474.77	1.15691	48.6164	0
	High	GNTAAYLLYAFTR	2	1	1	15149476		0	2.63881e+08	0	2.901e-06	69.46	6.69815e-06	2	1460.76	7.22926	66.4913	0
	High	LNDYIFSFDK	1	1	1	15149476		0	5.36202e+08	0	6.929e-06	69.36	7.08013e-06	2	1261.62	4.20942	59.8044	0
	High	KDFVSEQLTSLLVNGVQLPALGENK	2	1	1	15149476		0	5.69053e+07	0	3.047e-05	68.75	3.0671e-06	4	2699.47	3.1718	69.4519	1
	High	LANIDEEMLQK	3	1	1	15149476		0	3.47609e+08	0	8.236e-06	60.73	4.94065e-05	2	1303.66	5.2408	42.0028	0
	High	LANIDEEmLQK	1	1	1	15149476	M8(Oxidation)	0	1.05947e+08	0	1.454e-05	54.24	0.000223762	2	1319.66	3.75797	29.5664	0
	High	LNHVGDWGTQFGmLIAHLQDK	1	1	1	15149476	M13(Oxidation)	0	7.67128e+07	0	1.035e-08	53.69	0.000318962	4	2396.19	4.21789	64.8302	0
	High	LQEVFGHAIK	2	1	1	15149476		0	9.37078e+08	0	4.575e-05	53.51	0.000121441	2	1141.64	3.78698	32.2622	0
	High	YADLSHNR	2	1	1	15149476		0	2.08187e+08	0	0.002123	53.42	0.000234546	2	975.466	1.86655	6.87524	0
	High	LFEFAGYDVLR	2	1	1	15149476		0	597133120	0	1.329e-05	53.3	0.000250004	2	1329.69	5.64829	63.8269	0
	High	GFDILGIKPVQR	3	1	1	15149476		0	9.61562e+08	0	2.578e-06	50.22	0.000191072	2	1342.79	4.27713	52.6769	0
	High	NMINIISR	1	1	1	15149476		0	648769056	0	0.003155	49.79	0.000504305	2	960.533	4.03164	43.0736	0
	High	LMDLLGEGLKR	1	1	1	15149476		0	6.66685e+08	0	7.103e-06	47.14	0.000614366	3	1244.7	0.701677	49.046	1
	High	KDFVSEQLTSLLVNGVQLPALGENKK	1	1	1	15149476		0	4.79988e+07	0	5.212e-07	45.98	0.000383569	4	2827.57	3.89179	67.0296	2
	High	VIVDFSSPNIAK	2	1	1	15149476		0	7.8612e+08	0	3.703e-05	43.42	0.00143776	2	1289.72	4.0445	46.9853	0
	High	NmINIISR	2	1	1	15149476	M2(Oxidation)	0	1.99083e+08	0	0.009074	42.6	0.0025114	2	976.529	4.86018	28.767	0
	High	STIIGESISR	1	1	1	15149476		0	7.24323e+08	0	0.000612	39.19	0.00518165	2	1062.58	5.06961	31.3021	0
	High	KVIVDFSSPNIAK	1	1	1	15149476		0	75504113	0	4.69e-05	37.53	0.00440626	3	1417.81	4.07907	39.1203	1
	High	MNDIVKEFEDR	1	1	1	15149476		0	5.89283e+07	0	0.00011	36.32	0.0168709	3	1395.66	3.63799	47.2858	1
	High	EMHVGHLR	2	1	1	15149476		0	3.38747e+08	0	0.00247	36.28	0.0109274	3	978.497	2.96062	7.94189	0
	High	EIAENITK	1	1	1	15149476		0	5.02435e+08	0	0.003409	36.19	0.0133562	2	917.498	4.12636	15.63	0
	High	LLQQEEEIK	1	1	1	15149476		0	5.41691e+08	0	0.0009316	33.65	0.0205835	2	1129.61	3.3957	23.8011	0
	High	RFDTEEEFK	1	1	1	15149476		0	1.50754e+07	0	0.003478	33.49	0.023796	2	1200.56	3.61617	23.8841	1
	High	ILKVNMWR	1	1	1	15149476		0	1.25054e+07	0	0.005468	32.69	0.0137797	3	1059.62	3.4972	38.3222	1
	High	MLDDRGNTAAYLLYAFTR	1	1	1	15149476		0	24189580	0	5.984e-06	27.11	0.152808	3	2091.04	5.54577	66.636	1
	High	GFVQVDDGRK	2	1	1	15149476		0	513206100	0	0.001147	27.1	0.0929101	3	1120.58	3.9831	15.4266	1
	High	FPEILQK	2	1	1	15149476		0	6.73594e+08	0	0.007927	24.59	0.141969	2	874.506	3.30569	40.419	0
	High	FDTEEEFKK	1	1	1	15149476		0	1.8051e+07	0	0.01013	19.43	0.632269	3	1172.55	3.67866	21.0205	1
	High	GESFYQDR	1	1	1	15149476		0	155317070	0.001	0.02896	28.88	0.0478205	2	1001.44	4.17271	19.0284	0
	High	ILLDHEK	1	1	1	15149476		0	114261959	0.002	0.04532	27.06	0.0428999	2	867.496	3.13671	11.4875	0
157694492	myb-binding protein 1A isoform 2 [Homo sapiens]	1356.73	29.97	4	36	36	52	3.35079e+08	1328	148.762	9.27588
	A4	Sequence	# PSMs	# Proteins	# Protein Groups	Protein Group Accessions	Modifications	ΔCn	Area	q-Value	PEP	IonScore	Exp Value	Charge	MH+ [Da]	ΔM [ppm]	RT [min]	# Missed Cleavages
	High	FLSPPALQGYVAWLR	2	2	1	157694492		0	1.0556e+08	0	5.49e-08	100.53	2.78369e-09	2	1717.95	3.86099	68.815	0
	High	LVSIVDSLHLEMEEALTEQVAR	2	2	1	157694492		0	4.36159e+07	0	2.119e-12	99.47	5.8128e-09	3	2482.3	4.65986	69.2042	0
	High	VYSTALSSFLTK	2	2	1	157694492		0	1.65655e+08	0	7.135e-06	94.14	1.73851e-08	2	1316.72	4.69852	58.8567	0
	High	LLQALAQYQNHLQEQPR	1	2	1	157694492		0	3.41213e+08	0	1.344e-08	91.08	3.50534e-08	3	2050.09	4.17226	46.9656	0
	High	ALVDILSEVSK	1	2	1	157694492		0	1.66638e+08	0	1.013e-05	82.99	1.51707e-07	2	1173.68	4.73459	62.6456	0
	High	KALVDILSEVSK	2	2	1	157694492		0	1.24133e+08	0	1.622e-07	79.51	1.54482e-07	2	1301.77	4.36302	54.9856	1
	High	AQHQQALSSLELLNVLFR	1	2	1	157694492		0	9.77755e+07	0	1.078e-09	76.22	5.08604e-07	3	2067.14	3.86087	68.9624	0
	High	AGALHAQVER	1	2	1	157694492		0	3.77047e+07	0	6.111e-07	70.53	3.51833e-06	2	1051.56	0.587415	7.13909	0
	High	VPAQANGTPTTK	1	2	1	157694492		0	4.18949e+07	0	1.609e-07	69.11	5.16138e-06	2	1184.63	1.21073	6.56303	0
	High	QPDSPTALYHFNASLYLLR	1	2	1	157694492		0	79814572	0	5.464e-10	64.79	2.05443e-05	3	2206.14	3.89785	62.8891	0
	High	VVVTDDSDER	1	2	1	157694492		0	2.24281e+07	0	0.008537	64.61	1.7418e-05	2	1134.53	2.26836	9.44763	0
	High	KLPAIALDLLR	2	2	1	157694492		0	155964618	0	2.658e-05	63.34	5.56136e-07	3	1222.79	1.74772	60.9318	1
	High	VLDLVEVLVTK	2	2	1	157694492		0	2.07635e+08	0	6.889e-07	63.26	4.41379e-06	2	1227.76	6.14453	66.191	0
	High	SPSLLQSGAK	2	2	1	157694492		0	230231316	0	2.839e-05	58.43	6.92624e-05	2	987.552	5.00853	19.7956	0
	High	ATLQEILPEVLK	2	2	1	157694492		0	2.38123e+08	0	1.557e-05	56.45	2.79684e-05	2	1353.8	3.43705	64.5292	0
	High	LITGLGVGR	1	2	1	157694492		0	3.63196e+08	0	0.0003232	54.69	6.87741e-05	2	885.556	4.68907	35.3307	0
	High	ALQLILDVLNPETSEDENDR	1	2	1	157694492		0	2.42317e+07	0	8.887e-06	54.4	0.000314244	3	2284.13	-2.06458	68.3576	0
	High	EFLDFFWDIAKPEQETR	1	2	1	157694492		0	1.43564e+08	0	1.244e-09	53.29	0.000409977	3	2171.05	3.21756	69.6198	0
	High	LPAIALDLLR	1	2	1	157694492		0	58011122	0	4.282e-05	52.85	1.66016e-05	2	1094.69	1.35056	65.2137	0
	High	ELEAHSAEAR	2	2	1	157694492		0	5.77134e+07	0	0.000211	51.41	0.000426796	3	1112.53	0.835886	6.0313	0
	High	NSPLTVPmFLSLFSR	1	2	1	157694492	M8(Oxidation)	0	1.16991e+07	0	3.412e-05	51.41	0.000355964	3	1724.91	4.4234	71.0198	0
	High	KPTSQIPETK	2	2	1	157694492		0	51528451	0	1.772e-05	50.19	0.000420687	2	1128.63	1.02912	6.74392	0
	High	AAAFQHLLLLVGIHLLK	2	2	1	157694492		0	7.05563e+07	0	3.576e-09	48.74	1.53708e-05	3	1857.16	4.83206	69.4976	0
	High	LLGAALPLLTK	1	2	1	157694492		0	1.41104e+08	0	2.177e-05	47.08	6.46419e-05	2	1109.73	4.26687	61.1391	0
	High	TLGVQRPK	2	2	1	157694492		0	200006453	0	0.00649	45.75	0.000343234	2	898.549	1.90338	7.46787	0
	High	SPLSALAR	2	2	1	157694492		0	2.34908e+08	0	0.008372	40.18	0.00282543	2	814.482	4.75262	33.391	0
	High	EQLMTVLQAGK	1	2	1	157694492		0	1.497e+08	0	0.0006734	39.08	0.00566682	2	1217.66	5.93944	46.0905	0
	High	EVVEQGLLK	1	2	1	157694492		0	1.48126e+08	0	0.001031	38.31	0.00596923	2	1014.59	3.08195	32.491	0
	High	HPFSFPLENQAR	2	2	1	157694492		0	2.64457e+08	0	0.0007891	34.71	0.02096	2	1442.72	3.466	43.7644	0
	High	FWKEVVEQGLLK	1	2	1	157694492		0	1.38784e+07	0	0.0008843	27.62	0.0425535	3	1475.84	6.32546	54.3453	1
	High	LHDLYWQAMK	1	2	1	157694492		0	4.72521e+07	0	0.007581	18.09	1.05252	3	1304.65	4.71142	42.2023	0
	High	QEQDLLHK	2	2	1	157694492		0	1.16146e+08	0.001	0.01778	24.8	0.152817	2	1010.53	3.58986	10.5403	0
	High	LALKEDKFPR	1	2	1	157694492		0	3.2857e+07	0.001	0.02031	20.92	0.201869	4	1216.71	4.2758	23.5327	2
	High	LHDLYWQAmK	1	2	1	157694492	M9(Oxidation)	0	5.92674e+06	0.002	0.04956	33.57	0.0257132	2	1320.65	3.96265	32.6342	0
	High	LVNVLK	1	3	1	157694492		0	3.00828e+08	0.004	0.07535	28.1	0.0152558	2	685.463	2.69995	25.1889	0
	High	LSLVIR	1	3	1	157694492		0	270059533	0.008	0.1278	44.1	0.000354031	2	700.474	4.07234	38.2062	0
	High	GFLPETK	1	2	1	157694492		0	1.12184e+08	0.008	0.1293	21.88	0.291885	2	791.43	0.739402	30.5264	0
109638749	signal recognition particle subunit SRP72 isoform 1 [Homo sapiens]	1291.61	36.51	2	23	23	42	6.06234e+08	671	74.56	9.26123
	A4	Sequence	# PSMs	# Proteins	# Protein Groups	Protein Group Accessions	Modifications	ΔCn	Area	q-Value	PEP	IonScore	Exp Value	Charge	MH+ [Da]	ΔM [ppm]	RT [min]	# Missed Cleavages
	High	DIHTLAQLISAYSLVDPEK	3	2	1	109638749		0	7.73421e+08	0	3.531e-13	120.54	3.80166e-11	2	2113.13	4.42918	70.6498	0
	High	VDVEALENSAGATYIR	3	2	1	109638749		0	357529074	0	3.187e-10	107.03	1.33654e-09	3	1707.86	4.40233	54.2488	0
	High	aSGGSGGVSVPALWSEVNR	3	2	1	109638749	N-Term(Acetyl)	0	1.54512e+08	0	6.527e-12	103.28	3.43728e-09	2	1871.94	5.81119	65.1325	0
	High	TNLSAVVAAQSNWEK	2	2	1	109638749		0	7.70212e+07	0	2.964e-08	102.55	3.66341e-09	2	1617.83	3.00973	50.0151	0
	High	GTQGATAGASSELDASK	1	2	1	109638749		0	1.68188e+08	0	5.321e-10	81.67	5.14321e-07	2	1550.73	1.77462	15.4007	0
	High	LTNAEGVEFK	2	2	1	109638749		0	449395246	0	1.581e-05	70	4.58e-06	2	1107.57	1.47029	27.3209	0
	High	EALNVINTHTK	4	2	1	109638749		0	4.14779e+08	0	1.022e-05	65.85	8.64553e-06	2	1239.67	2.86833	21.2102	0
	High	TIESANQQTDK	1	2	1	109638749		0	1.49151e+08	0	8.386e-05	59.21	6.68721e-05	2	1234.59	0.955283	6.15661	0
	High	VLANNSLSFEK	1	2	1	109638749		0	5.54498e+08	0	0.0001095	58.14	6.7293e-05	2	1221.65	3.06089	35.4917	0
	High	HLPSSDSMSLK	3	2	1	109638749		0	308150075	0	6.163e-05	57.1	0.000106267	2	1201.59	3.6415	22.3648	0
	High	KQLQAIEFNK	1	2	1	109638749		0	3.09628e+07	0	0.0001975	56.76	6.65272e-05	2	1218.69	3.68833	25.6698	1
	High	KTNLSAVVAAQSNWEK	1	2	1	109638749		0	4.90784e+08	0	3.768e-06	56.75	0.000112226	3	1745.92	2.7117	41.4525	1
	High	LKELYGQVLYR	2	2	1	109638749		0	1.41028e+08	0	5.091e-06	56.55	4.22701e-05	2	1381.79	2.12729	39.4894	1
	High	TIESANQQTDKLK	1	2	1	109638749		0	3.96334e+07	0	5.25e-05	55.92	0.000133046	3	1475.78	3.73096	10.0732	1
	High	EAISDLQQLWK	2	2	1	109638749		0	3.89216e+08	0	1.149e-05	55.48	0.000152046	2	1330.71	4.70968	60.7277	0
	High	YGQNGDFTR	2	2	1	109638749		0	238604376	0	0.000462	52.22	0.000290599	2	1057.47	1.95566	14.4194	0
	High	QLQAIEFNK	1	2	1	109638749		0	2.65235e+08	0	0.002934	38.71	0.0066149	2	1090.59	4.56862	36.0888	0
	High	ISQGNISK	1	2	1	109638749		0	0	0	0.005383	37.59	0.00817778	2	846.47	1.81781	6.71455	0
	High	TEEALQLYNQIIK	2	1	1	109638749		0	2.92634e+08	0	3.308e-06	37.49	0.00665718	2	1562.85	2.54782	60.9242	0
	High	HLPSSDSmSLK	1	2	1	109638749	M8(Oxidation)	0	8.95317e+07	0	4.146e-05	36.63	0.0114936	2	1217.59	2.35614	9.20748	0
	High	AIELLQEFSDQHPENAAEIK	1	2	1	109638749		0	4.63785e+08	0	7.664e-10	28.83	0.0962249	3	2282.15	8.75325	58.9298	0
[truncated: 6,529 more rows]
