# Supplementary material for: Reciprocal inhibition of YAP/TAZ and NF-κB regulates osteoarthritic cartilage degradation
Source: Nat Commun. 2018 Nov 1;9:4564. doi: 10.1038/s41467-018-07022-2 (PMC6212432; doi:10.1038/s41467-018-07022-2)
Supplement: Supplementary file 3 — Supplementary Data 2 [file 41467_2018_7022_MOESM3_ESM.xlsx]

## Sheet: Sheet1
Accession	Description	Score	Coverage	# Proteins	# Unique Peptides	# Peptides	# PSMs	Area	# AAs	MW [kDa]	calc. pI
303523610	yorkie homolog isoform 3 [Homo sapiens]	35513.9	67.21	16	42	42	1009	2.06929e+11	488	52.7147	5.05908
	A4	Sequence	# PSMs	# Proteins	# Protein Groups	Protein Group Accessions	Modifications	ΔCn	Area	q-Value	PEP	IonScore	Exp Value	Charge	MH+ [Da]	ΔM [ppm]	RT [min]	# Missed Cleavages
	High	SQLPTLEQDGGTQNPVSSPGMSQELR	15	4	1	303523610		0	146905656978	0	1.293e-16	197.26	1.77689e-18	2	2756.32	3.28819	50.3319	0
	High	AHSSPASLQLGAVsPGTLTPTGVVSGPAATPTAQHLR	17	3	1	303523610	S14(Phospho)	0	2.05267e+10	0	1.071e-15	164.58	1.97159e-15	3	3614.84	2.68065	56.2295	0
	High	AHSSPASLQLGAVSPGTLTPTGVVSGPAATPTAQHLR	19	3	1	303523610		0	152483920351	0	7.341e-26	151.35	2.10687e-14	3	3534.88	3.40375	51.8388	0
	High	QPPPLAPQSPQGGVMGGSNSNQQQQMR	24	4	1	303523610		0	55932639784	0	3.475e-14	148.27	1.58468e-13	3	2819.34	2.32411	37.0375	0
	High	SQLPTLEQDGGTQNPVSSPGmSQELR	29	4	1	303523610	M21(Oxidation)	0	57394681310	0	1.912e-16	145.05	3.27613e-13	2	2772.32	2.81377	44.4672	0
	High	TmTTNSSDPFLNSGTYHSR	17	4	1	303523610	M2(Oxidation)	0	83083569569	0	1.761e-11	142.51	5.27666e-13	2	2131.94	1.65946	32.7925	0
	High	QPPPLAPQsPQGGVMGGSNSNQQQQMR	11	4	1	303523610	S9(Phospho)	0	2.14139e+09	0	4.419e-12	141.89	7.54892e-13	3	2899.3	1.1997	39.6607	0
	High	DESTDSGLSMSSYSVPR	23	4	1	303523610		0	81693970178	0	1.258e-10	141.27	5.80364e-13	2	1817.79	3.5277	45.1374	0
	High	ISQSAPVKQPPPLAPQSPQGGVMGGSNSNQQQQMR	5	4	1	303523610		0	1.50746e+09	0	2.354e-14	134.39	2.91132e-12	3	3629.8	1.29272	35.9107	1
	High	TMTTNSSDPFLNSGTYHSR	11	4	1	303523610		0	2.18464e+10	0	2.596e-11	133.85	3.78718e-12	2	2115.95	3.42254	36.1511	0
	High	DESTDSGLSmSSYSVPR	39	4	1	303523610	M10(Oxidation)	0	22726568874	0	2.69e-09	130.57	6.79237e-12	2	1833.79	2.54211	35.1676	0
	High	QASTDAGTAGALTPQHVR	42	3	1	303523610		0	103041986966	0	3.559e-11	127.83	1.19245e-11	2	1780.9	2.73787	20.2377	0
	High	GDSETDLEALFNAVMNPK	18	3	1	303523610		0	1.20828e+08	0	6.362e-10	123.95	3.32846e-11	2	1950.92	3.24509	72.9163	0
	High	tPDDFLNSVDEMDTGDTINQSTLPSQQNR	2	4	1	303523610	T1(Phospho)	0	2.72607e+08	0	7.67e-10	123.1	6.56304e-11	3	3318.42	2.74485	63.0933	0
	High	TPDDFLNSVDEMDTGDTINQSTLPSQQNR	12	4	1	303523610		0	27384683855	0	4.921e-14	122.43	7.66639e-11	3	3238.46	4.10113	60.9299	0
	High	QPPPLAPQSPQGGVmGGSNSNQQQQMR	41	4	1	303523610	M15(Oxidation)	0	29184196612	0	1.56e-11	120.28	1.05054e-10	3	2835.34	3.50169	29.0953	0
	High	TPDDFLNSVDEmDTGDTINQSTLPSQQNR	8	4	1	303523610	M12(Oxidation)	0	8001522119	0	1.123e-12	117.09	2.44781e-10	3	3254.44	1.5175	56.5004	0
	High	GDSETDLEALFNAVmNPK	32	3	1	303523610	M15(Oxidation)	0	2.16711e+10	0	6.735e-10	116.75	1.77639e-10	2	1966.91	3.25944	68.2901	0
	High	GDsETDLEALFNAVmNPK	16	3	1	303523610	S3(Phospho); M15(Oxidation)	0	2.10722e+09	0	3.347e-08	116.11	2.01803e-10	2	2046.88	4.25425	70.5721	0
	High	QAsTDAGTAGALTPQHVR	12	3	1	303523610	S3(Phospho)	0	7.56773e+09	0	1.406e-08	114.17	3.33058e-10	2	1860.87	3.00177	25.2937	0
	High	QPPPLAPQsPQGGVmGGSNSNQQQQMR	14	4	1	303523610	S9(Phospho); M15(Oxidation)	0	9.11732e+08	0	6.913e-12	111.23	9.10054e-10	3	2915.3	2.53957	31.9076	0
	High	TMTTNSsDPFLNSGTYHSR	7	4	1	303523610	S7(Phospho)	0	2393934118	0	9.479e-08	110.11	7.65854e-10	2	2195.92	3.95478	41.5852	0
	High	GDsETDLEALFNAVMNPK	2	3	1	303523610	S3(Phospho)	0	23046020	0	1.725e-07	94.72	2.65108e-08	2	2030.88	2.74564	72.4264	0
	High	AHSSPAsLQLGAVsPGTLTPTGVVSGPAATPTAQHLR	2	3	1	303523610	S7(Phospho); S14(Phospho)	0	3.15086e+08	0	1.131e-12	91.97	5.45432e-08	4	3694.81	3.78578	58.8598	0
	High	YFLNHIDQTTTWQDPR	100	4	1	303523610		0	270911135688	0	1.328e-10	91.15	6.82184e-08	2	2034.97	2.62621	49.474	0
	High	QSSFEIPDDVPLPAGWEMAK	13	3	1	303523610		0	68910385959	0	1.284e-12	85.18	2.77449e-07	2	2217.06	2.92764	65.3318	0
	High	ISQSAPVKQPPPLAPQsPQGGVMGGSNSNQQQQMR	1	4	1	303523610	S17(Phospho)	0	5.31277e+07	0	2.695e-08	84.57	3.82483e-07	4	3709.76	0.491984	38.7383	1
	High	SQLPTLEQDGGTQNPVSSPGMsQELR	4	4	1	303523610	S22(Phospho)	0	2.41773e+09	0	0.0004434	83.31	5.49025e-07	3	2836.29	3.95754	55.0779	0
	High	TmTTNSsDPFLNSGTYHSR	5	4	1	303523610	M2(Oxidation); S7(Phospho)	0	4.43679e+08	0	1.232e-08	78.51	1.09008e-06	3	2211.91	3.68039	36.2444	0
	High	QPPPLAPQSPQGGVmGGSNSNQQQQmR	24	4	1	303523610	M15(Oxidation); M26(Oxidation)	0	9.30595e+09	0	4.439e-10	75.07	3.68738e-06	3	2851.33	3.44592	25.6837	0
	High	YFLNHIDQTTTWQDPRK	11	4	1	303523610		0	22967181198	0	7.987e-11	74.6	2.74616e-06	2	2163.07	2.13241	43.9595	1
	High	QPPPLAPQsPQGGVmGGSNSNQQQQmR	5	4	1	303523610	S9(Phospho); M15(Oxidation); M26(Oxidation)	0	2.20127e+08	0	4.39e-08	73.5	5.64831e-06	3	2931.3	3.55249	27.829	0
	High	TANVPQTVPMR	20	3	1	303523610		0	20083460452	0	0.0006245	70	4.085e-06	2	1213.64	2.68151	28.2023	0
	High	GDSETDLEALFNAVMNPKTANVPQTVPMR	1	3	1	303523610		0	5.74141e+07	0	8.556e-06	69.85	9.48708e-06	4	3145.54	3.8834	70.3016	1
	High	SHSRQASTDAGTAGALTPQHVR	3	3	1	303523610		0	2.04781e+07	0	2.762e-05	68.78	1.10516e-05	3	2248.12	1.79662	10.1293	1
	High	KLPDSFFKPPEPK	47	3	1	303523610		0	105950292904	0	2.576e-07	68.69	5.32717e-06	2	1529.84	2.81237	40.6003	1
	High	ISQSAPVKQPPPLAPQSPQGGVmGGSNSNQQQQMR	6	4	1	303523610	M23(Oxidation)	0	705073694	0	3.346e-08	68.07	1.29833e-05	4	3645.8	2.86454	30.8813	1
	High	LPDSFFKPPEPK	19	3	1	303523610		0	1.25004e+11	0	1.992e-06	67.45	8.79648e-06	3	1401.75	7.97951	45.3158	0
	High	QSSFEIPDDVPLPAGWEmAK	16	3	1	303523610	M18(Oxidation)	0	2.38896e+10	0	2.049e-07	65.8	2.49218e-05	2	2233.06	3.87185	61.7552	0
	High	TmTTNSSDPFLNSGTYHSRDESTDSGLSMSSYSVPR	7	4	1	303523610	M2(Oxidation)	0	1.46772e+09	0	4.919e-10	64.29	4.99191e-05	3	3930.71	2.62948	48.4039	1
	High	QsSFEIPDDVPLPAGWEMAK	10	3	1	303523610	S2(Phospho)	0	1588665902	0	7.101e-10	61.85	6.40721e-05	2	2297.03	2.92225	67.6619	0
	High	TTSWLDPR	14	10	1	303523610		0	1.44933e+11	0	0.009749	60.28	4.69719e-05	2	975.494	4.34513	16.1278	0
	High	GDSETDLEALFNAVmNPKTANVPQTVPMR	1	3	1	303523610	M15(Oxidation)	0	0	0	0.002659	58.31	0.000162328	3	3161.51	-4.89072	69.133	1
	High	QELALRSQLPTLEQDGGTQNPVSSPGMSQELR	1	2	1	303523610		0	3.14779e+07	0	1.605e-07	57.96	9.23745e-05	4	3466.77	12.0528	55.3089	1
	High	LQQLQMEKER	2	4	1	303523610		0	4.25113e+09	0	0.0005671	57.47	0.000106989	2	1302.69	3.09844	16.6887	1
	High	LKQQELLRQELALR	4	2	1	303523610		0	2956283170	0	0.0002462	54.9	1.73123e-05	2	1738.04	2.96916	41.3693	2
	High	ISQSAPVK	20	4	1	303523610		0	1.75775e+11	0	0.008902	54.48	0.000147036	2	829.48	2.57478	7.52336	0
	High	LQQLQmEKER	2	4	1	303523610	M6(Oxidation)	0	1.39488e+09	0	7.909e-05	54.48	0.000209593	2	1318.68	2.10335	7.22021	1
	High	TMTTNSSDPFLNSGTYHSRDESTDSGLSMSSYSVPR	4	4	1	303523610		0	4.64477e+09	0	3.45e-10	53.13	0.000642058	3	3914.72	3.83586	50.3498	1
	High	LRKLPDSFFKPPEPK	7	3	1	303523610		0	7.03572e+08	0	0.004631	52.98	8.30776e-05	4	1799.02	1.82859	37.0601	2
	High	NKTTSWLDPR	4	3	1	303523610		0	3189976136	0	0.0002637	52.84	0.000282618	2	1217.63	2.91194	29.8095	1
	High	QSSFEIPDDVPLPAGWEMAKTSSGQR	1	3	1	303523610		0	1.22327e+08	0	4.124e-12	52	0.000641684	3	2833.36	4.6764	61.9791	1
	High	LRLKQQELLR	3	4	1	303523610		0	701912693	0	0.0002684	51.89	2.78271e-05	3	1296.82	3.06583	23.5368	2
	High	LKQQELLR	26	4	1	303523610		0	44043538313	0	0.00733	50.37	0.00019836	3	1027.63	3.69982	23.0632	1
	High	TANVPQTVPmR	50	3	1	303523610	M10(Oxidation)	0	7.5702e+10	0	0.003377	48.79	0.000678485	2	1229.64	3.50597	24.8684	0
	High	LQQLQmEK	48	4	1	303523610	M6(Oxidation)	0	47703604616	0	0.01026	43.74	0.00214293	2	1033.54	4.02468	16.5955	0
	High	SQLPTLEQDGGTQNPVSSPGmsQELR	4	4	1	303523610	M21(Oxidation); S22(Phospho)	0	7.08816e+08	0	0.0005316	43.27	0.00565879	3	2852.29	3.89924	48.3049	0
	High	QsSFEIPDDVPLPAGWEmAK	11	3	1	303523610	S2(Phospho); M18(Oxidation)	0	1575425824	0	8.652e-08	40.71	0.00830923	2	2313.02	4.15051	65.5938	0
	High	LQQLQMEK	29	4	1	303523610		0	174099669305	0	0.009534	40.58	0.00384118	2	1017.55	5.3888	13.0807	0
	High	TmTTNSSDPFLNSGTYHSRDESTDSGLSmSSYSVPR	4	4	1	303523610	M2(Oxidation); M29(Oxidation)	0	492296681	0	4.768e-07	37.46	0.0230803	4	3946.71	2.58932	42.8806	1
	High	QQELLRQELALR	2	2	1	303523610		0	5.86692e+08	0	0.002068	36.93	0.00356872	2	1496.86	5.13531	42.0523	1
	High	TANVPQTVPMRLR	2	3	1	303523610		0	3.0406e+08	0	3.01e-05	32.93	0.0133699	3	1482.83	2.89968	33.5243	1
	High	TANVPQTVPmRLR	4	3	1	303523610	M10(Oxidation)	0	2600842909	0	0.007458	32.79	0.0177005	3	1498.82	3.65518	25.4796	1
	High	ISQSAPVKQPPPLAPQSPQGGVmGGSNSNQQQQmR	1	4	1	303523610	M23(Oxidation); M34(Oxidation)	0	2.62897e+08	0	6.758e-06	31.34	0.0667306	4	3661.79	2.47162	28.6221	1
	High	QSSFEIPDDVPLPAGWEmAKTSSGQR	1	3	1	303523610	M18(Oxidation)	0	102291517	0	0.00284	29.02	0.133961	3	2849.35	3.84286	65.8486	1
	High	KLPDSFFKPPEPKSHSR	3	3	1	303523610		0	1.60196e+08	0	6.707e-06	28.58	0.0592838	5	1997.07	2.65405	29.2327	2
	High	SQLPTLEQDGGTQNPVSsPGmSQELRTMTTNSSDPFLNSGTYHSR	6	4	1	303523610	S18(Phospho); M21(Oxidation)	0	31000912	0	4.388e-07	26.58	0.274513	4	4949.25	9.51038	35.704	1
	High	LPDSFFKPPEPKSHSR	2	3	1	303523610		0	4.93242e+07	0	0.0002052	11.14	4.29175	4	1868.97	4.39397	32.5053	1
	High	ISQsAPVK	2	4	1	303523610	S4(Phospho)	0	1.70636e+08	0.001	0.02962	49.99	0.000376867	2	909.445	0.981503	10.4695	0
	High	FAMNQRISQSAPVK	1	3	1	303523610		0	2.04652e+08	0.001	0.03658	24.23	0.179536	3	1576.83	4.61246	29.0188	1
	High	LDPRFAMNQR	2	3	1	303523610		0	2.59898e+08	0.001	0.03643	21.59	0.39768	2	1247.64	6.04527	30.7185	1
	High	LDKESFLTWL	7	4	1	303523610		0	8.35597e+08	0.002	0.04092	34.24	0.0192496	2	1251.67	4.10697	68.226	1
	High	FAmNQR	11	3	1	303523610	M3(Oxidation)	0	983411631	0.004	0.08569	40.59	0.00215624	2	782.362	0.793508	6.32836	0
	High	QQELLR	5	9	1	303523610		0	131048722432	0.004	0.0804	31.62	0.0239995	2	786.447	0.0313787	18.1198	0
	High	QELALR	9	2	1	303523610		0	1.21951e+08	0.004	0.08196	30.68	0.032407	2	729.428	3.01273	19.38	0
	High	FAMNQR	4	3	1	303523610		0	29186634	0.005	0.1056	16.43	0.610864	2	766.367	0.944454	6.14886	0
	High	LQQLQMEKERLR	1	4	1	303523610		0	2.7538e+07	0.005	0.1086	5.3	9.98984	3	1571.88	4.18417	24.0528	2
	High	TSSGQR	1	4	1	303523610		0	7.17942e+06	0.009	0.151	46.76	0.000667381	2	635.313	3.40385	5.02488	0
167466173	heat shock 70 kDa protein 1A/1B [Homo sapiens]	13434.8	83.78	1	39	56	374	5.76429e+10	641	70.009	5.65576
	A4	Sequence	# PSMs	# Proteins	# Protein Groups	Protein Group Accessions	Modifications	ΔCn	Area	q-Value	PEP	IonScore	Exp Value	Charge	MH+ [Da]	ΔM [ppm]	RT [min]	# Missed Cleavages
	High	QTQIFTTYSDNQPGVLIQVYEGER	7	2	1	167466173		0	9957690314	0	6.89e-16	177.75	1.45468e-16	2	2786.38	6.42404	62.7913	0
	High	SINPDEAVAYGAAVQAAILMGDK	32	2	1	167466173		0	1.2529e+10	0	1.857e-13	144.04	2.73359e-13	2	2304.16	4.00422	69.3864	0
	High	GVPQIEVTFDIDANGILNVTATDK	31	2	1	167466173		0	5.11415e+08	0	2.462e-13	133.13	2.72874e-12	2	2530.31	2.35806	71.9288	0
	High	SINPDEAVAYGAAVQAAILmGDK	9	2	1	167466173	M20(Oxidation)	0	6.75363e+09	0	5.643e-12	119.62	8.51869e-11	2	2320.15	1.95925	67.3442	0
	High	SENVQDLLLLDVAPLSLGLETAGGVmTALIK	1	1	1	167466173	M26(Oxidation)	0	1.94298e+07	0	6.737e-12	116.46	3.32137e-11	3	3196.74	1.50687	72.4065	0
	High	AAAIGIDLGTTYSCVGVFQHGK	2	1	1	167466173		0	91983530	0	1.545e-10	109.4	7.83041e-10	3	2208.12	5.1364	61.1389	0
	High	KFGDPVVQSDMK	10	1	1	167466173		0	3165713478	0	3.345e-07	104.05	2.25307e-09	2	1350.68	2.25759	27.2465	1
	High	TLSSSTQASLEIDSLFEGIDFYTSITR	8	1	1	167466173		0	8.53473e+07	0	1.857e-10	102.89	4.49788e-09	3	2981.47	0.931406	73.9695	0
	High	mKEIAEAYLGYPVTNAVITVPAYFNDSQR	4	1	1	167466173	M1(Oxidation)	0	2.14955e+09	0	2.771e-12	102.02	4.58483e-09	3	3276.64	4.4897	64.4486	1
	High	IINEPTAAAIAYGLDR	10	2	2	167466173;34419635		0	3.60103e+10	0	1.62e-08	101.6	2.87802e-09	2	1687.91	2.80479	58.5561	0
	High	ELEQVCNPIISGLYQGAGGPGPGGFGAQGPK	2	1	1	167466173		0	160541656	0	5.141e-13	99.29	9.18533e-09	3	2998.48	3.65803	64.7262	0
	High	QATKDAGVIAGLNVLR	2	2	1	167466173		0	1.06754e+08	0	3.46e-06	93.03	7.59049e-09	3	1625.94	3.31783	48.7334	1
	High	ELEQVCNPIIsGLYQGAGGPGPGGFGAQGPK	1	1	1	167466173	S11(Phospho)	0	1.6517e+08	0	9.964e-12	91.31	8.0617e-08	3	3078.44	-0.885432	67.0507	0
	High	EIAEAYLGYPVTNAVITVPAYFNDSQR	4	1	1	167466173		0	4.09732e+09	0	2.9e-14	88.4	1.01181e-07	3	3001.51	4.21449	67.5698	0
	High	FGDPVVQSDMK	3	1	1	167466173		0	1.1131e+10	0	4.579e-06	87.92	9.37135e-08	2	1222.58	3.79155	32.9599	0
	High	ATAGDTHLGGEDFDNR	9	3	2	167466173;34419635		0	22523402445	0	1.504e-09	87.92	1.1688e-07	2	1675.74	2.77362	23.6892	0
	High	CQEVIsWLDANTLAEKDEFEHK	1	1	1	167466173	S6(Phospho)	0	1.57977e+08	0	9.848e-11	86.55	2.59485e-07	3	2685.19	-1.54586	63.267	1
	High	MKEIAEAYLGYPVTNAVITVPAYFNDSQR	5	1	1	167466173		0	3830823946	0	1.514e-12	84.45	2.27736e-07	3	3260.64	2.35322	64.9043	1
	High	LDKAQIHDLVLVGGSTR	4	1	1	167466173		0	1405856820	0	1.385e-11	83.97	6.91495e-08	2	1822.02	3.43045	42.8154	1
	High	FELSGIPPAPR	11	2	2	167466173;34419635		0	3.43049e+08	0	1.002e-05	82.71	1.62882e-07	2	1183.65	3.06768	49.7865	0
	High	KFGDPVVQSDmKHWPFQVINDGDKPK	2	1	1	167466173	M11(Oxidation)	0	5.98399e+08	0	1.505e-09	80.42	7.90258e-07	4	3028.51	2.97336	46.8236	2
	High	TTPSYVAFTDTER	7	6	4	5729877;13676857;167466173;34419635		0	47066335098	0	3.408e-06	80.13	6.50727e-07	2	1487.7	1.00496	39.1956	0
	High	AFYPEEISSmVLTK	14	2	1	167466173	M10(Oxidation)	0	3.63945e+09	0	1.812e-07	77.92	1.15669e-06	3	1630.81	3.49449	57.8739	0
	High	NQVALNPQNTVFDAK	5	1	1	167466173		0	28644243078	0	8.888e-08	75.33	1.8406e-06	2	1658.85	3.11944	44.2052	0
	High	FEELCSDLFR	2	2	2	167466173;34419635		0	111297568	0	2.467e-05	73.94	2.28261e-06	2	1258.58	3.20609	61.2377	0
	High	AAAIGIDLGtTYSCVGVFQHGK	2	1	1	167466173	T10(Phospho)	0	226763588	0	1.018e-06	72.75	5.31946e-06	3	2288.08	-1.1882	61.9577	0
	High	ARFEELCSDLFR	3	2	2	167466173;34419635		0	418941294	0	6.782e-06	72.49	3.66083e-06	3	1485.72	3.20298	61.5009	1
	High	NSTIPTK	6	2	1	167466173		0	1.65279e+09	0	0.01254	70.47	5.58201e-06	2	760.421	1.68316	6.63253	0
	High	VEIIANDQGNR	5	7	5	34419635;5729877;13676857;167466173;16507237		0	37778076909	0	1.051e-05	69.33	6.79083e-06	2	1228.63	1.38939	19.6091	0
	High	VQVSYKGETK	2	1	1	167466173		0	2.74406e+09	0	0.0002114	69.05	5.61276e-06	2	1138.61	3.73107	8.1171	1
	High	SAVEDEGLKGK	1	1	1	167466173		0	2.00817e+07	0	7.915e-05	68.74	6.43571e-06	2	1132.59	1.84017	7.31509	1
	High	AFYPEEISSMVLTK	4	2	1	167466173		0	2.43735e+10	0	2.889e-06	67.35	1.28118e-05	2	1614.81	3.6768	63.0658	0
	High	FGDPVVQSDmKHWPFQVINDGDKPK	2	1	1	167466173	M10(Oxidation)	0	4.43694e+08	0	7.765e-10	66.28	2.25025e-05	4	2900.42	4.78791	49.6384	1
	High	HWPFQVINDGDKPK	27	1	1	167466173		0	18547899832	0	1.439e-08	65.77	1.70961e-05	2	1680.85	3.02014	42.7483	0
	High	FGDPVVQSDmK	7	1	1	167466173	M10(Oxidation)	0	6.63633e+09	0	0.0001154	65.21	1.83341e-05	2	1238.58	2.52603	24.5502	0
	High	DAGVIAGLNVLR	6	2	1	167466173		0	5.32492e+10	0	7.841e-07	63.75	7.92789e-06	2	1197.7	4.41987	61.9519	0
	High	ITITNDKGR	4	5	4	5729877;13676857;167466173;34419635		0	2858709065	0	0.005922	63.6	1.78098e-05	2	1017.57	1.43158	7.04574	1
	High	SAVEDEGLK	6	1	1	167466173		0	15134467940	0	0.0008276	62.88	2.45764e-05	2	947.47	1.66843	9.36694	0
	High	AQIHDLVLVGGSTR	28	1	1	167466173		0	5.55183e+10	0	1.98e-07	62.72	1.36047e-05	2	1465.82	3.05406	38.4826	0
	High	NALESYAFNMK	7	2	1	167466173		0	2.53008e+10	0	3.601e-05	62.66	3.55282e-05	2	1287.61	4.04244	50.2985	0
	High	LVNHFVEEFKR	6	1	1	167466173		0	2.58094e+10	0	2.195e-06	59.61	4.81888e-05	3	1417.77	5.99129	33.538	1
	High	LLQDFFNGR	5	1	1	167466173		0	4.97997e+10	0	0.0009798	59.58	5.63437e-05	2	1109.58	3.87652	55.092	0
	High	KFGDPVVQSDmK	10	1	1	167466173	M11(Oxidation)	0	5395452283	0	0.0003324	58.95	8.41786e-05	3	1366.67	3.84303	17.4934	1
	High	QAtKDAGVIAGLNVLRIINEPTAAAIAYGLDR	1	1	1	167466173	T3(Phospho)	0	2.26701e+08	0	5.004e-07	58.47	3.9114e-05	3	3374.8	4.93945	58.3835	2
	High	LIGDAAKNQVALNPQNTVFDAK	1	1	1	167466173		0	93390956	0	7.694e-07	57.65	6.70843e-05	3	2327.24	2.12713	47.7093	1
	High	NALESYAFNmK	9	2	1	167466173	M10(Oxidation)	0	11046927294	0	0.0001091	56.95	0.000127561	2	1303.6	3.5861	40.7119	0
	High	LSKEEIER	3	2	1	167466173		0	1.55316e+10	0	0.003776	55.08	0.000147777	2	1003.54	2.26668	7.68547	1
	High	YKAEDEVQR	4	2	1	167466173		0	3.40616e+09	0	0.0007585	54.79	0.000174411	2	1137.56	1.81819	6.7245	1
	High	VLDKCQEVIsWLDANTLAEKDEFEHK	1	1	1	167466173	S10(Phospho)	0	5.94497e+07	0	4.483e-09	54.78	0.00039969	4	3140.47	0.307804	64.2154	2
	High	NQVALNPQNTVFDAKR	2	1	1	167466173		0	7.35887e+08	0	1.465e-07	54.36	0.000213083	3	1814.96	3.05391	37.4703	1
	High	LVNHFVEEFK	2	1	1	167466173		0	2.5438e+10	0	1.458e-06	52.53	0.000248798	2	1261.66	3.41734	39.1217	0
	High	mVQEAEKYK	2	2	2	5729877;167466173	M1(Oxidation)	0	2.73751e+07	0	0.0005129	52.46	0.000290583	2	1141.56	1.28095	5.92683	1
	High	VQKLLQDFFNGR	1	1	1	167466173		0	3.80502e+07	0	0.0002715	51.94	0.000201197	3	1464.8	6.12498	54.7015	1
	High	FGDPVVQSDMKHWPFQVINDGDKPK	1	1	1	167466173		0	70753840	0	1.886e-08	50.07	0.000909226	5	2884.41	2.07352	57.2064	1
	High	STLEPVEKALR	1	2	2	167466173;34419635		0	0	0	0.0007139	48.9	0.000379389	3	1242.71	4.64461	31.324	1
	High	ARFEELCsDLFR	2	2	2	167466173;34419635	S8(Phospho)	0	3.62398e+08	0	0.0006846	43.38	0.0029802	3	1565.68	-1.26306	60.4739	1
	High	MVQEAEKYK	2	2	2	5729877;167466173		0	1.10165e+08	0	0.001859	40.27	0.00460934	2	1125.57	4.58999	7.74318	1
	High	LLQDFFNGRDLNK	2	1	1	167466173		0	1.39382e+08	0	4.253e-06	38.57	0.00765864	3	1579.83	3.59091	52.123	1
	High	AmTKDNNLLGR	1	3	2	167466173;34419635	M2(Oxidation)	0	0	0	0.0003434	38.36	0.00760042	3	1248.64	4.52431	11.4957	1
	High	STLEPVEK	6	2	2	167466173;34419635		0	3.60252e+10	0	0.01143	37.82	0.00896189	2	902.487	4.36986	12.8439	0
	High	LVNHFVEEFKRK	1	1	1	167466173		0	100045146	0	6.767e-05	35.05	0.00942513	4	1545.86	3.92702	28.1916	2
	High	ANKITITNDK	1	2	2	167466173;34419635		0	1.46906e+07	0	0.002661	34.54	0.0131835	2	1117.62	2.77721	7.83188	1
	High	ATAGDTHLGGEDFDNRLVNHFVEEFKR	1	1	1	167466173		0	8.81556e+07	0	5.702e-05	21.22	0.747919	5	3074.48	4.14735	59.325	2
	High	DNNLLGR	6	3	2	167466173;34419635		0	37166411408	0.001	0.03032	46.68	0.000659384	2	801.425	4.33102	23.1375	0
	High	FEELCsDLFR	1	2	2	167466173;34419635	S6(Phospho)	0	8.62371e+07	0.001	0.03542	11.96	2.76051	2	1338.54	-3.47713	65.0368	0
	High	MVQEAEK	1	2	2	5729877;167466173		0	1.16492e+07	0.002	0.04515	30.73	0.0378262	2	834.402	-0.507018	5.21721	0
	High	LIGDAAK	4	6	4	5729877;13676857;167466173;16507237		0	64161400157	0.003	0.07461	38.98	0.00591897	2	687.406	3.81909	8.20351	0
	High	ITITNDK	1	5	4	5729877;13676857;167466173;34419635		0	50659962268	0.008	0.1372	47.22	0.000876278	2	804.449	3.82255	10.651	0
5729877	heat shock cognate 71 kDa protein isoform 1 [Homo sapiens]	7655.73	69.97	2	28	46	256	53962565841	646	70.8542	5.51611
	A4	Sequence	# PSMs	# Proteins	# Protein Groups	Protein Group Accessions	Modifications	ΔCn	Area	q-Value	PEP	IonScore	Exp Value	Charge	MH+ [Da]	ΔM [ppm]	RT [min]	# Missed Cleavages
	High	QTQTFTTYSDNQPGVLIQVYEGER	4	2	1	5729877		0	3.08647e+09	0	4.397e-16	152.71	5.36065e-14	2	2774.34	4.08064	60.8335	0
	High	GPAVGIDLGTTYSCVGVFQHGK	2	2	1	5729877		0	6.5982e+07	0	1.205e-11	122.72	3.85955e-11	3	2206.11	4.40543	59.9879	0
	High	SINPDEAVAYGAAVQAAILSGDK	10	2	1	5729877		0	4.97888e+09	0	1.255e-11	121.86	4.30401e-11	3	2260.15	1.8557	67.6907	0
	High	GVPQIEVTFDIDANGILNVSAVDK	19	1	1	5729877		0	2.58532e+08	0	5.088e-14	120.2	4.32134e-11	2	2514.31	1.99935	71.9667	0
	High	TLSSSTQASIEIDSLYEGIDFYTSITR	4	2	1	5729877		0	5.37816e+07	0	5.151e-11	110.7	8.19646e-10	3	2997.47	5.05097	72.3141	0
	High	IINEPTAAAIAYGLDK	5	5	3	5729877;13676857;16507237		0	5523461771	0	1.157e-08	107.61	6.60579e-10	2	1659.9	2.80658	57.419	0
	High	IINEPTAAAIAYGLDKK	9	3	2	5729877;13676857		0	21843381100	0	1.675e-09	99.41	2.29103e-09	2	1788	4.85888	49.7893	1
	High	NQVAmNPTNTVFDAK	8	2	1	5729877	M5(Oxidation)	0	3.02666e+09	0	8.306e-08	91.87	5.019e-08	2	1665.8	3.09725	33.6688	0
	High	NQVAMNPTNTVFDAK	4	2	1	5729877		0	7.07951e+09	0	1.652e-08	84.06	2.93306e-07	2	1649.8	2.78275	42.4787	0
	High	LDKSQIHDIVLVGGSTR	5	2	1	5729877		0	7.8767e+08	0	1.639e-09	83.83	1.11159e-07	2	1838.02	2.38428	40.4194	1
	High	TVTNAVVTVPAYFNDSQR	11	2	1	5729877		0	2.18745e+10	0	7.251e-10	82.74	3.44274e-07	2	1982	3.38692	54.2255	0
	High	STAGDTHLGGEDFDNR	6	3	2	5729877;13676857		0	7906108911	0	1.167e-09	82.72	3.74195e-07	2	1691.73	3.37497	23.7497	0
	High	FDDAVVQSDMK	1	2	1	5729877		0	2.06203e+09	0	3.919e-06	80.79	4.16841e-07	2	1254.57	3.43339	33.4984	0
	High	TTPSYVAFTDTER	7	6	4	5729877;13676857;167466173;34419635		0	47066335098	0	3.408e-06	80.13	6.50727e-07	2	1487.7	1.00496	39.1956	0
	High	NQVAMNPTNTVFDAKR	2	2	1	5729877		0	65245069	0	7.958e-09	76.22	1.73355e-06	3	1805.9	3.62473	35.5405	1
	High	HWPFMVVNDAGRPK	8	2	1	5729877		0	8661531344	0	5.164e-10	75.89	1.67203e-06	3	1653.84	3.36565	44.6656	0
	High	ARFEELNADLFR	5	3	2	5729877;13676857		0	6872318399	0	5.784e-07	74.06	2.63465e-06	2	1480.76	2.01959	51.6947	1
	High	GPAVGIDLGtTYSCVGVFQHGK	3	2	1	5729877	T10(Phospho)	0	1.28998e+08	0	1.575e-08	73.83	4.04478e-06	3	2286.06	0.0231348	60.818	0
	High	mKEIAEAYLGK	6	2	1	5729877	M1(Oxidation)	0	2677455169	0	2.633e-06	73.05	2.49955e-06	2	1268.66	4.13657	27.0506	1
	High	MKEIAEAYLGK	3	2	1	5729877		0	9.65218e+09	0	8.826e-06	72.92	2.57295e-06	2	1252.66	2.46881	33.2934	1
	High	RFDDAVVQSDMK	5	2	1	5729877		0	8.36706e+09	0	7.164e-09	72.2	4.08837e-06	2	1410.67	2.50181	29.0937	1
	High	DAGTIAGLNVLR	2	2	1	5729877		0	23115565440	0	4.134e-05	70.04	3.50259e-06	3	1199.68	3.80633	53.7096	0
	High	SFYPEEVSSmVLTK	11	2	1	5729877	M10(Oxidation)	0	965004474	0	1.423e-06	69.81	7.90331e-06	2	1632.79	2.63141	52.8442	0
	High	VEIIANDQGNR	5	7	5	34419635;5729877;13676857;167466173;16507237		0	37778076909	0	1.051e-05	69.33	6.79083e-06	2	1228.63	1.38939	19.6091	0
	High	FEELNADLFR	2	3	2	5729877;13676857		0	9221364619	0	1.585e-05	68.51	1.00905e-05	2	1253.62	1.94363	57.6206	0
	High	RFDDAVVQSDmK	6	2	1	5729877	M11(Oxidation)	0	1.8756e+09	0	1.032e-07	67.58	1.16097e-05	2	1426.67	2.87217	18.5328	1
	High	NQTAEKEEFEHQQK	3	1	1	5729877		0	6.30366e+08	0	1.077e-08	67.33	1.60332e-05	2	1745.81	0.0150416	6.33759	1
	High	mVNHFIAEFK	5	2	1	5729877	M1(Oxidation)	0	5.09369e+09	0	2.864e-07	66.3	1.47804e-05	2	1251.62	2.69077	36.8941	0
	High	NQVAmNPTNTVFDAKR	1	2	1	5729877	M5(Oxidation)	0	9.86339e+07	0	2.177e-07	65.35	2.21724e-05	3	1821.89	2.02885	28.3198	1
	High	NSLESYAFNMK	4	1	1	5729877		0	10213919274	0	3.352e-05	63.93	2.55085e-05	2	1303.6	4.15178	49.4967	0
	High	FDDAVVQSDmK	3	2	1	5729877	M10(Oxidation)	0	7.42126e+08	0	1.459e-06	63.83	2.30184e-05	2	1270.56	2.20424	22.9466	0
	High	ITITNDKGR	4	5	4	5729877;13676857;167466173;34419635		0	2858709065	0	0.005922	63.6	1.78098e-05	2	1017.57	1.43158	7.04574	1
	High	SFYPEEVSSMVLTK	4	2	1	5729877		0	9.49781e+09	0	2.341e-06	62.63	3.94856e-05	3	1616.8	5.01561	60.451	0
	High	HWPFmVVNDAGRPK	14	2	1	5729877	M5(Oxidation)	0	2236257605	0	1.49e-08	62.55	3.91357e-05	3	1669.83	2.83311	37.5538	0
	High	NSLESYAFNmK	6	1	1	5729877	M10(Oxidation)	0	2283304725	0	9.525e-05	60.34	6.10301e-05	2	1319.6	4.7172	39.445	0
	High	QATKDAGTIAGLNVLR	1	2	1	5729877		0	9.289e+07	0	0.0001831	57.39	4.40471e-05	3	1627.92	5.74347	45.4921	1
	High	SQIHDIVLVGGSTR	6	2	1	5729877		0	1.42541e+10	0	1.486e-07	54.87	9.9706e-05	3	1481.81	3.23422	35.648	0
	High	LSKEDIER	3	1	1	5729877		0	3.59283e+09	0	0.01603	54.7	0.00015248	2	989.531	4.35952	9.13825	1
	High	mVNHFIAEFKR	1	2	1	5729877	M1(Oxidation)	0	1.14092e+08	0	1.039e-05	53.05	0.00028315	3	1407.73	5.45035	31.1347	1
	High	mVQEAEKYK	2	2	2	5729877;167466173	M1(Oxidation)	0	2.73751e+07	0	0.0005129	52.46	0.000290583	2	1141.56	1.28095	5.92683	1
	High	MVNHFIAEFK	10	2	1	5729877		0	1.39538e+10	0	2.087e-06	51.92	0.000321665	2	1235.63	4.14263	41.5715	0
	High	RFDDAVVQSDmKHWPFMVVNDAGRPK	2	2	1	5729877	M11(Oxidation)	0	1.79661e+08	0	5.243e-08	50.76	0.000827288	5	3061.49	3.25809	49.5237	2
	High	LLQDFFNGKELNK	1	4	3	5729877;13676857;34419635		0	5.84913e+07	0	1.963e-05	49.76	0.000422727	3	1565.84	5.00099	51.8252	1
	High	MVNHFIAEFKR	3	2	1	5729877		0	3.29415e+08	0	2.6e-05	48.67	0.000698852	2	1391.73	2.9434	35.0443	1
	High	LLQDFFNGK	4	4	3	5729877;13676857;34419635		0	1.70247e+10	0	0.002518	45.82	0.00131564	2	1081.57	4.2456	53.4818	0
	High	VCNPIITK	1	1	1	5729877		0	136907517	0	0.007515	45.61	0.00142204	2	887.504	2.61151	32.7894	0
	High	EIAEAYLGK	1	2	1	5729877		0	8.64594e+09	0	0.008236	40.55	0.00412331	2	993.53	4.74318	32.6799	0
	High	MVQEAEKYK	2	2	2	5729877;167466173		0	1.10165e+08	0	0.001859	40.27	0.00460934	2	1125.57	4.58999	7.74318	1
	High	VQVEYKGETK	1	3	2	5729877;13676857		0	421855792	0	0.0003214	39.62	0.00620484	2	1180.62	1.57287	8.46137	1
	High	RNTTIPTK	3	3	2	5729877;13676857		0	3.76984e+08	0	0.005702	37.06	0.00955409	3	930.537	0.793005	5.6501	1
	High	RFDDAVVQSDmKHWPFmVVNDAGRPK	1	2	1	5729877	M11(Oxidation); M17(Oxidation)	0	254367030	0	0.0002861	20.99	0.830792	5	3077.48	2.03756	46.5588	2
	High	ATVEDEKLQGK	1	1	1	5729877		0	44877324	0	0.003257	17.73	0.897246	3	1217.64	4.93771	7.68248	1
	High	NTTIPTK	2	4	3	24234688;5729877;13676857		0	1.54001e+10	0.001	0.0289	49.15	0.000627552	2	774.439	4.06359	7.40625	0
	High	GTLDPVEK	3	2	1	5729877		0	1.52775e+10	0.001	0.03631	29.58	0.0422991	2	858.459	2.27792	15.3832	0
	High	DNNLLGK	3	3	2	5729877;13676857		0	1.30902e+10	0.002	0.04272	35.1	0.0142463	2	773.418	3.67988	17.1469	0
	High	MVQEAEK	1	2	2	5729877;167466173		0	1.16492e+07	0.002	0.04515	30.73	0.0378262	2	834.402	-0.507018	5.21721	0
	High	LIGDAAK	4	6	4	5729877;13676857;167466173;16507237		0	64161400157	0.003	0.07461	38.98	0.00591897	2	687.406	3.81909	8.20351	0
	High	FELTGIPPAPR	2	1	1	5729877		0	5.40264e+09	0.003	0.07229	17.87	0.487466	2	1197.67	3.31668	51.1863	0
	High	ITITNDK	1	5	4	5729877;13676857;167466173;34419635		0	50659962268	0.008	0.1372	47.22	0.000876278	2	804.449	3.82255	10.651	0
157412270	heterogeneous nuclear ribonucleoprotein M isoform b [Homo sapiens]	5575.43	75.54	2	48	48	179	2.33852e+09	691	73.5724	8.82178
	A4	Sequence	# PSMs	# Proteins	# Protein Groups	Protein Group Accessions	Modifications	ΔCn	Area	q-Value	PEP	IonScore	Exp Value	Charge	MH+ [Da]	ΔM [ppm]	RT [min]	# Missed Cleavages
	High	GNFGGSFAGSFGGAGGHAPGVAR	3	2	1	157412270		0	2287637018	0	2.726e-15	160.46	8.56771e-15	2	2034.95	0.614231	43.9715	0
	High	mGGMEGPFGGGMENMGR	3	2	1	157412270	M1(Oxidation)	0	6.52573e+07	0	4.147e-09	142.91	2.55329e-13	2	1730.68	4.78257	48.2148	0
	High	mGLAMGGGGGASFDR	7	2	1	157412270	M1(Oxidation)	0	328998162	0	1.379e-09	133.37	2.70861e-12	2	1399.62	4.80858	34.4854	0
	High	GIGMGNIGPAGMGMEGIGFGINK	2	2	1	157412270		0	2.69263e+08	0	1.241e-12	124.63	2.8581e-11	2	2178.06	3.58388	64.0975	0
	High	MGGMEGPFGGGMENMGR	2	2	1	157412270		0	3.96855e+07	0	1.121e-08	118.81	6.8852e-11	2	1714.69	3.00069	52.2089	0
	High	VGEVTYVELLMDAEGK	4	2	1	157412270		0	4.61769e+08	0	1.554e-09	114.06	2.58753e-10	2	1752.89	7.29095	66.4252	0
	High	mGPLGLDHMASSIER	4	2	1	157412270	M1(Oxidation)	0	7.08612e+08	0	2.863e-09	110.26	7.28552e-10	2	1629.78	3.78932	44.3833	0
	High	aAGVEAAAEVAATEIK	4	2	1	157412270	N-Term(Acetyl)	0	2.42822e+09	0	6.634e-11	102.89	2.73471e-09	2	1542.8	1.34294	67.1561	0
	High	LGSTVFVANLDYK	3	2	1	157412270		0	1725819008	0	3.963e-07	100.97	3.13135e-09	2	1426.76	4.12549	53.4649	0
	High	mGLAmGGGGGASFDR	2	2	1	157412270	M1(Oxidation); M5(Oxidation)	0	3.18633e+08	0	9.409e-08	99.02	6.56019e-09	2	1415.61	2.31013	23.3542	0
	High	MGLAMGGGGGASFDR	4	2	1	157412270		0	543903179	0	4.77e-08	98.11	8.24393e-09	2	1383.62	1.63016	42.6406	0
	High	mGPLGLDHmASSIER	2	2	1	157412270	M1(Oxidation); M9(Oxidation)	0	398531152	0	1.332e-09	94.42	2.76117e-08	2	1645.77	4.09786	30.3663	0
	High	mGPAMGPALGAGIER	6	2	1	157412270	M1(Oxidation)	0	4.24606e+08	0	2.517e-08	92.55	3.69398e-08	2	1443.71	1.7086	40.0187	0
	High	LKEVFSMAGVVVR	2	2	1	157412270		0	5.57288e+08	0	4.186e-06	91.97	1.36914e-08	3	1434.82	3.73962	50.6228	1
	High	MGAGmGFGLER	3	2	1	157412270	M5(Oxidation)	0	322333329	0	8.726e-06	91.39	3.39091e-08	2	1141.52	3.22629	35.1753	0
	High	GIGMGNIGPAGMGmEGIGFGINK	3	2	1	157412270	M14(Oxidation)	0	8.57739e+07	0	1.985e-10	90.11	8.99428e-08	2	2194.05	3.31609	60.9435	0
	High	QGGGGGGGSVPGIER	3	2	1	157412270		0	5.30799e+08	0	5.996e-08	85.9	1.48954e-07	2	1284.63	3.42605	18.5433	0
	High	MGPAMGPALGAGIER	4	2	1	157412270		0	1193722123	0	1.187e-06	85.36	1.87741e-07	2	1427.72	4.57863	45.4126	0
	High	mGPAmGPALGAGIER	2	2	1	157412270	M1(Oxidation); M5(Oxidation)	0	4.59109e+08	0	1.99e-08	84.98	2.12374e-07	2	1459.71	3.41729	31.475	0
	High	MGPLGLDHMASSIER	2	2	1	157412270		0	1689339105	0	1.497e-11	83.94	2.89212e-07	2	1613.78	1.73489	48.7304	0
	High	mGAGmGFGLER	2	2	1	157412270	M1(Oxidation); M5(Oxidation)	0	6.0649e+08	0	2.667e-05	80.33	4.47659e-07	2	1157.51	3.77821	28.9459	0
	High	GIGmGNIGPAGmGMEGIGFGINK	2	2	1	157412270	M4(Oxidation); M12(Oxidation)	0	1.16835e+08	0	9.681e-06	71.91	6.60918e-06	3	2210.05	3.26702	57.9688	0
	High	MEEESGAPGVPSGNGAPGPK	2	2	1	157412270		0	1.20177e+08	0	1.563e-08	71.7	5.8515e-06	2	1867.85	2.99414	25.423	0
	High	MGANSLER	3	2	1	157412270		0	2.02848e+09	0	0.005451	70.8	3.22308e-06	2	877.423	3.87609	12.4121	0
	High	mGANSLER	1	2	1	157412270	M1(Oxidation)	0	7.47036e+08	0	0.003655	70.28	2.83144e-06	2	893.414	-1.02242	6.81974	0
	High	MGAGLGHGmDR	4	2	1	157412270	M9(Oxidation)	0	4.67227e+08	0	0.002197	68.95	5.69893e-06	2	1117.49	2.21539	6.79415	0
	High	GIGTVTFEQSIEAVQAISmFNGQLLFDRPMHVK	4	2	1	157412270	M19(Oxidation)	0	1.91369e+08	0	3.089e-10	68.9	7.2142e-06	4	3679.88	5.75581	71.7303	0
	High	GIGmGNIGPAGmGmEGIGFGINK	1	2	1	157412270	M4(Oxidation); M12(Oxidation); M14(Oxidation)	0	159442007	0	3.905e-07	67.9	1.68263e-05	3	2226.04	2.12796	50.1391	0
	High	MGAGMGFGLER	2	2	1	157412270		0	1149701800	0	8.591e-06	66.86	1.19207e-05	2	1125.52	3.0925	45.2289	0
	High	FGSGMNMGR	1	2	1	157412270		0	861594466	0	0.001136	64.97	1.16382e-05	2	956.41	2.50051	23.5935	0
	High	EVFSMAGVVVR	1	2	1	157412270		0	620564304	0	9.549e-05	63.77	1.76719e-05	2	1193.64	4.42424	53.486	0
	High	INEILSNALKR	1	2	1	157412270		0	1.99931e+07	0	8.333e-06	62.91	1.05151e-05	2	1270.75	2.90469	38.8205	1
	High	ADILEDKDGK	2	2	1	157412270		0	5.18434e+08	0	0.0001136	62.61	3.10051e-05	2	1103.56	2.16484	11.4381	1
	High	MGAGLGHGMDR	3	2	1	157412270		0	7.90085e+08	0	0.001508	61.7	3.33647e-05	2	1101.5	4.94537	13.6171	0
	High	MGANNLER	1	2	1	157412270		0	1184977231	0	0.005862	60.95	3.17393e-05	2	904.435	4.39565	10.9477	0
	High	mGANNLER	1	2	1	157412270	M1(Oxidation)	0	3.42228e+08	0	0.004372	58.91	5.97016e-05	2	920.427	1.22335	6.38907	0
	High	MVPAGmGAGLER	4	2	1	157412270	M6(Oxidation)	0	6.60444e+08	0	0.0001505	58.14	8.11045e-05	2	1204.58	2.39901	21.3508	0
	High	INEILSNALK	3	2	1	157412270		0	2299696600	0	0.0002259	55.52	8.14978e-05	2	1114.65	4.99526	45.3545	0
	High	mGPAIER	1	2	1	157412270	M1(Oxidation)	0	6.47598e+08	0	0.01345	54.83	0.000109179	2	789.394	2.36558	7.89407	0
	High	MGLSmER	4	2	1	157412270	M5(Oxidation)	0	4.07215e+08	0	0.01759	54.79	0.000110023	2	839.377	2.61928	11.34	0
	High	FESPEVAER	2	2	1	157412270		0	784192808	0	0.005316	54.61	0.000168472	2	1063.51	0.821768	23.0055	0
	High	VGEVTYVELLmDAEGK	1	2	1	157412270	M11(Oxidation)	0	100477951	0	2.411e-06	51.09	0.000545015	3	1768.88	8.81543	63.5719	0
	High	LKEVFSmAGVVVR	2	2	1	157412270	M7(Oxidation)	0	2.13866e+08	0	0.0009196	50.76	0.000198952	3	1450.82	7.16123	37.8009	1
	High	MVPAGMGAGLER	2	2	1	157412270		0	1324200720	0	1.976e-05	50.07	0.00052989	2	1188.59	4.52062	35.3561	0
	High	GGNRFEPYANPTK	4	2	1	157412270		0	2.40033e+08	0	9.192e-05	48.63	0.00087051	3	1450.71	3.98986	21.6418	1
	High	FGSGmNMGR	4	2	1	157412270	M5(Oxidation)	0	5.11672e+08	0	0.002187	48.58	0.000380664	2	972.402	-0.219987	10.2517	0
	High	AFITNIPFDVK	2	2	1	157412270		0	2.17543e+09	0	0.0001132	47.98	0.00054772	3	1264.7	2.78043	61.0228	0
	High	EKVGEVTYVELLmDAEGK	1	2	1	157412270	M13(Oxidation)	0	0	0	9.901e-06	46.5	0.00158837	3	2026.01	1.28144	60.5621	1
	High	FEPYANPTK	1	2	1	157412270		0	8.85215e+08	0	0.006476	44.93	0.00190249	2	1066.53	4.36062	23.473	0
	High	LGGAGMER	2	2	1	157412270		0	1175264061	0	0.006238	42.61	0.00226987	2	790.39	2.96045	8.74581	0
	High	mVPAGmGAGLER	4	2	1	157412270	M1(Oxidation); M6(Oxidation)	0	1.35797e+08	0	0.003026	41.85	0.00389919	2	1220.58	4.53342	15.5609	0
	High	FGSGmNmGR	2	2	1	157412270	M5(Oxidation); M7(Oxidation)	0	247685344	0	0.000825	37.57	0.0051708	2	988.399	1.40842	6.34353	0
	High	mEEESGAPGVPSGNGAPGPK	1	2	1	157412270	M1(Oxidation)	0	3.23216e+07	0	2.257e-05	37.03	0.0172294	3	1883.85	3.91129	21.6433	0
	High	EKVGEVTYVELLMDAEGK	1	2	1	157412270		0	78465258	0	1.96e-06	36.94	0.0130181	3	2010.02	3.43809	63.026	1
	High	NLPFDFTWK	2	2	1	157412270		0	1.5323e+09	0	0.008179	34.91	0.0183701	2	1167.59	4.22506	64.6117	0
	High	HSLSGRPLK	2	2	1	157412270		0	2.53511e+08	0	0.001047	29.99	0.0190438	2	994.58	0.296716	5.20386	0
	High	FEPYANPTKR	1	2	1	157412270		0	3.30343e+08	0	0.002482	25.32	0.176406	3	1222.63	4.50425	17.4798	1
	High	GDFFPPERPQQLPHGLGGIGmGLGPGGQPIDANHLNK	4	2	1	157412270	M21(Oxidation)	0	4.40536e+08	0	0.0001715	24.27	0.24205	5	3834.92	2.93477	55.5096	0
	High	GDFFPPERPQQLPHGLGGIGMGLGPGGQPIDANHLNK	3	2	1	157412270		0	5.20626e+08	0	2.457e-05	19.66	0.621284	5	3818.93	3.99689	59.2745	0
	High	GIGTVTFEQSIEAVQAISmFNGQLLFDRPmHVK	1	2	1	157412270	M19(Oxidation); M30(Oxidation)	0	9.21266e+07	0	2.441e-05	12.14	3.22883	4	3695.88	7.70126	70.8436	0
	High	MGPAIER	4	2	1	157412270		0	1.07619e+09	0.001	0.03718	56.12	9.19952e-05	2	773.4	3.10009	15.2822	0
	High	mGPVMDR	2	2	1	157412270	M1(Oxidation)	0	593536122	0.001	0.02975	46.78	0.000744074	2	821.367	2.82645	8.03491	0
	High	KACQIFVR	1	2	1	157412270		0	5.73041e+06	0.001	0.03023	45.66	0.000680468	2	964.546	6.00023	31.5279	1
	High	MGQTMER	1	2	1	157412270		0	397101479	0.001	0.01921	40.49	0.00226006	2	852.37	0.0663933	6.79266	0
	High	mGLSmER	1	2	1	157412270	M1(Oxidation); M5(Oxidation)	0	2.38877e+08	0.001	0.02715	33.77	0.0179657	2	855.371	1.52229	6.40874	0
	High	MGLVMDR	2	2	1	157412270		0	1.06072e+09	0.001	0.02564	30.83	0.0343219	2	821.402	1.92486	30.4976	0
	High	MGPGIDR	3	2	1	157412270		0	1.14772e+09	0.002	0.048	51.84	0.000172824	2	745.369	3.36564	12.6724	0
	High	MAAPIDR	1	2	1	157412270		0	1.62235e+09	0.002	0.05391	47.32	0.000697855	2	773.4	3.41576	13.4334	0
	High	mGPGIDR	1	2	1	157412270	M1(Oxidation)	0	6.60277e+08	0.002	0.04971	46.67	0.000471459	2	761.362	0.915031	7.10323	0
	High	VGQTIER	1	2	1	157412270		0	1.88539e+09	0.002	0.04179	46.67	0.00123462	2	802.44	-2.38568	6.87555	0
	High	MGLSMER	1	2	1	157412270		0	6.28245e+08	0.002	0.04264	38.26	0.00489637	2	823.383	3.31413	25.6745	0
	High	mGLVmDR	1	2	1	157412270	M1(Oxidation); M5(Oxidation)	0	295838802	0.002	0.05805	33.77	0.0136632	2	853.393	2.61263	9.27444	0
	High	ADILEDK	2	2	1	157412270		0	3.63995e+07	0.002	0.05189	31.7	0.0289025	2	803.417	3.30039	17.7805	0
	High	MGLVmDR	1	2	1	157412270	M5(Oxidation)	0	6.19192e+07	0.002	0.0503	23.44	0.165308	2	837.398	3.22284	17.5525	0
	High	WQSLKDLVK	1	2	1	157412270		0	4.16425e+07	0.002	0.05529	8.55	4.4614	3	1116.65	4.16995	43.3558	1
	High	VGSEIER	1	2	1	157412270		0	1.38864e+09	0.003	0.06025	52.16	0.00028856	2	789.412	2.30877	7.21307	0
	High	mAAPIDR	1	2	1	157412270	M1(Oxidation)	0	5.77795e+08	0.003	0.07361	51.09	0.000259086	2	789.394	1.82435	6.98901	0
	High	mATGLER	1	2	1	157412270	M1(Oxidation)	0	5.2887e+08	0.003	0.06055	45.5	0.00111185	2	793.391	4.07646	6.8533	0
	High	MGPVMDR	1	2	1	157412270		0	9.89793e+08	0.003	0.06255	40.19	0.00295294	2	805.375	6.34498	16.3347	0
	High	MGSGIER	1	2	1	157412270		0	1.04617e+09	0.005	0.09931	44.94	0.00128892	2	749.364	3.94998	7.39709	0
	High	IGSGVER	1	2	1	157412270		0	1.40408e+09	0.008	0.1384	51.42	0.000458264	2	717.389	0.174828	6.18066	0
16507237	78 kDa glucose-regulated protein precursor [Homo sapiens]	5261.87	58.72	3	39	42	172	3.5821e+10	654	72.2884	5.16064
	A4	Sequence	# PSMs	# Proteins	# Protein Groups	Protein Group Accessions	Modifications	ΔCn	Area	q-Value	PEP	IonScore	Exp Value	Charge	MH+ [Da]	ΔM [ppm]	RT [min]	# Missed Cleavages
	High	IINEPTAAAIAYGLDK	5	5	3	5729877;13676857;16507237		0	5523461771	0	1.157e-08	107.61	6.60579e-10	2	1659.9	2.80658	57.419	0
	High	KSQIFSTASDNQPTVTIK	2	1	1	16507237		0	4.0114e+08	0	6.531e-12	105.81	1.21501e-09	2	1965.04	3.86927	35.4244	1
	High	SQIFSTASDNQPTVTIK	5	1	1	16507237		0	2.959e+09	0	1.745e-08	105.16	1.99332e-09	2	1836.94	4.20515	43.7749	0
	High	KSDIDEIVLVGGSTR	3	1	1	16507237		0	1.8181e+09	0	9.679e-12	103.61	2.05344e-09	2	1588.86	1.62114	44.7552	1
	High	DNHLLGTFDLTGIPPAPR	16	1	1	16507237		0	2.92576e+09	0	5.654e-07	100.84	4.21547e-09	2	1934.02	5.98467	61.8511	0
	High	IINEPTAAAIAYGLDKR	4	1	1	16507237		0	5011286432	0	1.031e-09	99.79	2.75505e-09	2	1816	3.34675	51.264	1
	High	IEWLESHQDADIEDFK	6	1	1	16507237		0	4132392260	0	7.702e-11	98.2	1.34858e-08	2	1974.93	8.69258	54.4312	0
	High	NQLTSNPENTVFDAK	5	1	1	16507237		0	2281165952	0	1.515e-07	94.82	2.60886e-08	2	1677.81	2.68458	40.5293	0
	High	IEIESFYEGEDFSETLTR	6	1	1	16507237		0	4.13763e+08	0	8.271e-11	93.21	4.94482e-08	2	2165	4.08908	71.4535	0
	High	KKELEEIVQPIISK	8	1	1	16507237		0	1652568124	0	1.339e-08	88.7	1.20732e-08	2	1653.98	2.9848	40.5156	2
	High	KTKPYIQVDIGGGQTK	3	1	1	16507237		0	145755888	0	2.2e-09	85.48	8.23935e-08	2	1732.97	4.50517	25.869	1
	High	LYGSAGPPPTGEEDTAEK	1	1	1	16507237		0	1.49671e+07	0	6.12e-08	81.63	6.00498e-07	2	1818.84	1.46535	25.3669	0
	High	SDIDEIVLVGGSTR	4	1	1	16507237		0	1.56672e+09	0	2.07e-07	80.76	4.78912e-07	2	1460.77	4.77118	53.407	0
	High	TFAPEEISAMVLTK	2	1	1	16507237		0	2553426860	0	5.369e-06	78.29	8.2428e-07	2	1536.8	3.02351	62.848	0
	High	GVPQIEVTFEIDVNGILR	8	1	1	16507237		0	9.9076e+07	0	3.172e-08	76.4	5.88753e-07	3	1999.1	4.85467	70.8667	0
	High	AKFEELNMDLFR	3	1	1	16507237		0	3.65452e+09	0	3.628e-06	75.89	1.62437e-06	2	1512.76	3.2431	58.4156	1
	High	EFFNGKEPSR	5	1	1	16507237		0	1.46457e+08	0	0.0002317	73.37	2.95255e-06	2	1210.59	-0.0336147	20.6433	1
	High	VTHAVVTVPAYFNDAQR	5	1	1	16507237		0	5472369510	0	3.312e-09	72.55	3.44661e-06	2	1887.97	1.80917	44.5883	0
	High	VEIIANDQGNR	5	7	5	34419635;5729877;13676857;167466173;16507237		0	37778076909	0	1.051e-05	69.33	6.79083e-06	2	1228.63	1.38939	19.6091	0
	High	ITPSYVAFTPEGER	4	1	1	16507237		0	3.77082e+09	0	1.486e-06	69	8.3215e-06	3	1566.79	5.43402	47.1029	0
	High	FEELNMDLFR	1	1	1	16507237		0	6.12055e+08	0	3.417e-05	67.03	1.1909e-05	2	1313.63	4.29983	62.7212	0
	High	MKETAEAYLGKK	2	1	1	16507237		0	1.69363e+08	0	2.92e-05	66.95	9.12302e-06	2	1368.73	4.23159	15.5166	2
	High	TKPYIQVDIGGGQTK	3	1	1	16507237		0	3.5696e+09	0	3.979e-07	66.15	9.97337e-06	2	1604.87	3.03883	33.6886	0
	High	TFAPEEISAmVLTK	4	1	1	16507237	M10(Oxidation)	0	2.47397e+08	0	6.528e-06	64.68	2.00671e-05	3	1552.8	3.62489	56.7976	0
	High	ITITNDQNR	5	1	1	16507237		0	4.13136e+09	0	0.002549	64.07	2.12716e-05	2	1074.56	2.41289	11.8352	0
	High	ETAEAYLGKK	2	1	1	16507237		0	8.74668e+07	0	0.0002255	63.99	1.91133e-05	2	1109.59	4.75451	15.6376	1
	High	IEWLESHQDADIEDFKAK	2	1	1	16507237		0	1.84864e+08	0	4.271e-09	63.14	4.59083e-05	3	2174.05	4.62903	48.1811	1
	High	NELESYAYSLK	2	1	1	16507237		0	3.34466e+09	0	0.0001376	62.26	3.84804e-05	2	1316.64	6.01657	48.3229	0
	High	MKETAEAYLGK	1	1	1	16507237		0	1.95557e+09	0	5.537e-05	61.88	3.42479e-05	3	1240.63	5.56724	23.2734	1
	High	VLEDSDLK	3	1	1	16507237		0	1.23092e+09	0	0.004382	57.34	9.11438e-05	2	918.48	2.58134	17.9982	0
	High	FEELNmDLFR	2	1	1	16507237	M6(Oxidation)	0	2.64339e+08	0	2.172e-05	55.48	0.000178802	2	1329.62	3.94113	54.4705	0
	High	AKFEELNmDLFR	1	1	1	16507237	M8(Oxidation)	0	230980094	0	3.788e-06	54.31	0.000264295	2	1528.75	1.66459	48.6633	1
	High	VLEDSDLKK	4	1	1	16507237		0	1560355834	0	0.00427	52.62	0.000249439	2	1046.58	3.54908	9.84332	1
	High	VYEGERPLTK	3	1	1	16507237		0	4952644701	0	6.987e-05	52.61	0.000230002	2	1191.64	4.73494	11.0158	0
	High	LTPEEIER	4	3	1	16507237		0	3614107401	0	0.007845	50.47	0.000349549	2	986.519	4.09971	24.2904	0
	High	KVTHAVVTVPAYFNDAQR	3	1	1	16507237		0	843849999	0	2.723e-06	49.57	0.000434455	3	2016.08	5.19971	38.2665	1
	High	LSSEDKETMEK	1	1	1	16507237		0	6.30822e+07	0	5.274e-05	49.14	0.000794172	3	1296.6	0.195057	6.29065	1
	High	ELEEIVQPIISK	4	1	1	16507237		0	4172438402	0	1.237e-06	48.65	0.000304984	2	1397.79	2.91954	53.6593	0
	High	ETAEAYLGK	2	1	1	16507237		0	8.63176e+08	0	0.001284	46.43	0.00129453	2	981.492	3.57092	23.8409	0
	High	DAGTIAGLNVmR	3	1	1	16507237	M11(Oxidation)	0	1530083573	0	1.647e-05	45.86	0.0014242	2	1233.63	2.55788	37.3182	0
	High	DAGTIAGLNVMR	2	1	1	16507237		0	2811776540	0	9.816e-05	44.8	0.00187586	2	1217.63	2.42543	48.6348	0
	High	mKETAEAYLGK	1	1	1	16507237	M1(Oxidation)	0	7.64841e+07	0	0.0002283	41.63	0.0036449	2	1256.62	2.34089	16.9255	1
	High	VmEHFIK	2	1	1	16507237	M2(Oxidation)	0	214187414	0	0.01205	37.35	0.00886332	2	919.47	-0.948524	12.2053	0
	High	TWNDPSVQQDIK	1	1	1	16507237		0	3.01098e+09	0	0.000256	24.05	0.251478	2	1430.7	5.03145	34.7683	0
	High	STmKPVQK	2	1	1	16507237	M3(Oxidation)	0	5.80097e+06	0.001	0.03583	36.33	0.00971978	2	934.505	2.93459	3.64478	0
	High	mKETAEAYLGKK	1	1	1	16507237	M1(Oxidation)	0	4.07656e+07	0.001	0.02003	29.29	0.0638262	4	1384.72	4.22115	10.6691	2
	High	VMEHFIK	6	1	1	16507237		0	3.83526e+09	0.001	0.0192	23.83	0.201204	2	903.479	3.60736	20.8374	0
	High	LIGDAAK	4	6	4	5729877;13676857;167466173;16507237		0	64161400157	0.003	0.07461	38.98	0.00591897	2	687.406	3.81909	8.20351	0
	High	IQQLVK	1	1	1	16507237		0	4.33444e+09	0.005	0.09854	41.4	0.00195598	2	728.467	0.765051	12.3089	0
24234688	stress-70 protein, mitochondrial precursor [Homo sapiens]	5236.67	57.88	1	45	46	156	8.6939e+09	679	73.6348	6.16357
	A4	Sequence	# PSMs	# Proteins	# Protein Groups	Protein Group Accessions	Modifications	ΔCn	Area	q-Value	PEP	IonScore	Exp Value	Charge	MH+ [Da]	ΔM [ppm]	RT [min]	# Missed Cleavages
	High	STNGDTFLGGEDFDQALLR	2	1	1	24234688		0	1.18754e+09	0	5.517e-12	159.62	9.95394e-15	2	2055.97	2.29042	62.8435	0
	High	VIAVYDLGGGTFDISILEIQK	13	1	1	24234688		0	426634527	0	4.999e-11	131.93	1.43631e-12	2	2251.23	5.24291	72.1608	0
	High	KSQVFSTAADGQTQVEIK	4	1	1	24234688		0	2.59588e+08	0	1.275e-07	126.29	1.34751e-11	2	1937.01	4.32403	32.1397	1
	High	SQVFSTAADGQTQVEIK	8	1	1	24234688		0	658840526	0	6.124e-10	121.43	5.31673e-11	2	1808.91	2.4704	39.6425	0
	High	AMQDAEVSKSDIGEVILVGGMTR	1	1	1	24234688		0	2.18512e+07	0	5.609e-12	104.17	2.83673e-09	3	2406.21	3.72971	59.0497	1
	High	QAVTNPNNTFYATK	3	1	1	24234688		0	3.17173e+09	0	1.05e-07	101.16	4.86537e-09	2	1568.78	3.45055	28.6922	0
	High	VINEPTAAALAYGLDKSEDK	1	1	1	24234688		0	544129279	0	7.552e-10	95.16	2.03599e-08	3	2105.08	2.26854	51.1875	1
	High	VINEPTAAALAYGLDK	4	1	1	24234688		0	3.88976e+09	0	6.715e-09	94.85	1.43866e-08	2	1645.89	5.4415	55.3429	0
	High	MKETAENYLGHTAK	4	1	1	24234688		0	1975264624	0	4.047e-08	91.75	4.67841e-08	2	1592.78	3.49275	16.3684	1
	High	SDIGEVILVGGMTR	3	1	1	24234688		0	3012550353	0	3.823e-07	85.8	1.42561e-07	2	1446.77	6.63188	59.4584	0
	High	VEAVNMAEGIIHDTETK	2	1	1	24234688		0	2496947683	0	4.069e-10	84.34	2.79594e-07	2	1856.91	2.48734	57.1886	0
	High	LLGQFTLIGIPPAPR	16	1	1	24234688		0	2.42428e+09	0	5.184e-07	84.19	1.37184e-08	2	1592.96	3.26803	66.8293	0
	High	TTPSVVAFTADGER	6	1	1	24234688		0	2.59026e+09	0	3.002e-06	83.01	3.28023e-07	3	1450.73	6.18323	41.9214	0
	High	DAGQISGLNVLR	3	1	1	24234688		0	5.14794e+09	0	5.807e-05	78.92	5.9949e-07	3	1242.68	2.78115	49.0642	0
	High	ASNGDAWVEAHGK	3	1	1	24234688		0	2148863050	0	7.903e-06	76.8	1.23686e-06	2	1341.62	3.1401	15.8959	0
	High	LYSPSQIGAFVLMK	3	1	1	24234688		0	2.52612e+09	0	3.435e-06	75.82	9.63491e-07	2	1553.84	2.72767	64.8648	0
	High	LYSPSQIGAFVLmK	2	1	1	24234688	M13(Oxidation)	0	6.76286e+08	0	1.408e-06	74.98	1.3184e-06	2	1569.84	5.39473	62.4382	0
	High	VQQTVQDLFGR	4	1	1	24234688		0	5533678477	0	3.269e-05	73.22	2.65372e-06	2	1290.68	2.90868	46.6428	0
	High	NAVITVPAYFNDSQR	6	1	1	24234688		0	2869091984	0	3.657e-08	73.04	3.83121e-06	2	1694.86	3.56325	53.4998	0
	High	EQQIVIQSSGGLSKDDIENMVK	1	1	1	24234688		0	4.67058e+08	0	1.896e-11	70.62	6.22045e-06	3	2418.22	1.75541	51.6749	1
	High	GVPQIEVTFDIDANGIVHVSAK	3	1	1	24234688		0	3.23033e+08	0	1.692e-09	69.72	4.72502e-06	3	2309.22	0.87956	64.8158	0
	High	EQQIVIQSSGGLSKDDIENmVK	2	1	1	24234688	M20(Oxidation)	0	6.40802e+07	0	4.71e-10	65.98	1.89766e-05	3	2434.22	2.60422	42.359	1
	High	VEAVNmAEGIIHDTETK	2	1	1	24234688	M6(Oxidation)	0	3.42008e+08	0	1.525e-07	65.88	2.17039e-05	3	1872.91	4.9784	43.4275	0
	High	EQQIVIQSSGGLSK	5	1	1	24234688		0	1.75411e+09	0	3.643e-07	64.14	1.62479e-05	2	1473.8	3.06989	31.4612	0
	High	RQAVTNPNNTFYATK	2	1	1	24234688		0	62671266	0	7.481e-07	61.36	5.27151e-05	3	1724.87	1.54699	21.612	1
	High	SDIGEVILVGGmTR	3	1	1	24234688	M12(Oxidation)	0	287451892	0	6.08e-05	60.71	4.72994e-05	2	1462.76	1.94085	51.2594	0
	High	ETGVDLTK	2	1	1	24234688		0	3022722148	0	0.003475	59.1	6.14519e-05	2	862.454	2.36606	13.886	0
	High	QAVTNPNNTFYATKR	1	1	1	24234688		0	36584504	0	2.854e-06	58.71	9.5758e-05	3	1724.88	2.18392	22.8304	1
	High	VLENAEGAR	2	1	1	24234688		0	4.5014e+09	0	0.001431	58.16	5.65963e-05	2	958.497	2.28777	7.79442	0
	High	AQFEGIVTDLIR	3	1	1	24234688		0	4713528012	0	3.119e-06	57.99	5.18661e-05	2	1361.75	5.1595	63.1799	0
	High	ERVEAVNMAEGIIHDTETK	3	1	1	24234688		0	6.27536e+08	0	2.704e-07	57.96	0.000138602	4	2142.06	5.37176	53.5684	1
	High	QAASSLQQASLK	2	1	1	24234688		0	2991779027	0	2.367e-05	57.85	6.99712e-05	2	1231.67	6.02035	18.9442	0
	High	LVGMPAKR	2	1	1	24234688		0	1.29674e+08	0	0.01396	54.47	0.000118257	2	871.521	3.02956	10.8518	1
	High	KDSETGENIR	2	1	1	24234688		0	1.07241e+08	0	0.0007591	50.48	0.00050409	2	1148.56	1.79418	5.19942	1
	High	ETAENYLGHTAK	2	1	1	24234688		0	2.16644e+08	0	4.597e-05	50.27	0.000617398	2	1333.64	2.96047	18.3901	0
	High	AMQDAEVSK	1	1	1	24234688		0	1372608938	0	0.002003	46.83	0.000786392	2	978.457	1.28031	7.10472	0
	High	RYDDPEVQK	2	1	1	24234688		0	7.15536e+08	0	5.508e-05	46.24	0.00121575	2	1149.56	3.60442	7.1243	1
	High	ETGVDLTKDNMALQR	1	1	1	24234688		0	72241595	0	3.191e-06	44.24	0.00282905	3	1690.85	4.21059	35.4636	1
	High	YDDPEVQK	2	1	1	24234688		0	4.28461e+08	0	0.005369	41.63	0.00275171	2	993.455	2.37375	10.3846	0
	High	DDIENMVK	1	1	1	24234688		0	1064130992	0	0.006377	40.59	0.00421209	2	963.45	4.82163	32.835	0
	High	ERVEAVNmAEGIIHDTETK	1	1	1	24234688	M8(Oxidation)	0	3.00884e+07	0	7.602e-07	40.33	0.00858244	3	2158.05	4.15916	41.3878	1
	High	DDIENmVK	2	1	1	24234688	M6(Oxidation)	0	103703508	0	0.01476	37.96	0.0057824	2	979.443	3.32911	14.1332	0
	High	mKETAENYLGHTAK	1	1	1	24234688	M1(Oxidation)	0	3.18058e+08	0	4.882e-05	36.91	0.0159908	3	1608.77	2.81656	12.2635	1
	High	ETGVDLTKDNmALQR	1	1	1	24234688	M11(Oxidation)	0	108077542	0	5.568e-05	34.38	0.0285055	3	1706.84	1.64342	28.1931	1
	High	DSETGENIR	1	1	1	24234688		0	1.56828e+08	0	0.00415	34.18	0.0137691	2	1020.46	3.33455	7.52784	0
	High	AQFEGIVTDLIRR	1	1	1	24234688		0	1.39043e+08	0	2.888e-05	33.58	0.0133313	3	1517.85	3.00151	59.9348	1
	High	NTTIPTK	2	4	3	24234688;5729877;13676857		0	1.54001e+10	0.001	0.0289	49.15	0.000627552	2	774.439	4.06359	7.40625	0
	High	LKEEISK	1	1	1	24234688		0	3.7055e+08	0.001	0.02607	40.62	0.00309505	2	846.493	0.359721	6.11441	1
	High	LFEmAYK	2	1	1	24234688	M4(Oxidation)	0	6.59107e+08	0.001	0.03535	34.59	0.0127372	2	917.447	3.14518	27.0185	0
	High	RETGVDLTK	1	1	1	24234688		0	6.80553e+07	0.001	0.01952	30.38	0.0426501	2	1018.56	3.21688	8.59978	1
	High	LVGmPAKR	1	1	1	24234688	M4(Oxidation)	0	19743390	0.001	0.03087	27.23	0.0934818	2	887.513	-0.0294561	5.20535	1
	High	DNMALQR	3	1	1	24234688		0	2.9173e+09	0.002	0.05115	38.89	0.00543603	2	847.412	3.52206	12.4954	0
	High	LFEMAYKK	1	1	1	24234688		0	3.68395e+07	0.002	0.05882	14.22	1.47403	3	1029.55	3.80927	30.2172	1
	High	DNmALQR	1	1	1	24234688	M3(Oxidation)	0	85807210	0.003	0.06061	47.01	0.000707684	2	863.405	1.21681	6.63489	0
	High	LVGMPAK	1	1	1	24234688		0	523434119	0.004	0.09284	45.63	0.00136353	2	715.422	6.39929	18.3	0
	High	LFEMAYK	2	1	1	24234688		0	4.65329e+09	0.004	0.08145	29.34	0.0410354	2	901.454	5.7527	41.301	0
	High	LVGmPAK	1	1	1	24234688	M4(Oxidation)	0	6.47747e+08	0.005	0.1073	25.31	0.142363	2	731.412	0.277195	6.46156	0
	High	HIVKEFK	1	1	1	24234688		0	9.89971e+06	0.005	0.1107	13.16	1.75109	3	900.53	0.0502534	6.13521	1
38327552	ras GTPase-activating protein-binding protein 1 [Homo sapiens]	3540.69	57.3	1	21	23	162	4.96878e+09	466	52.1321	5.51611
	A4	Sequence	# PSMs	# Proteins	# Protein Groups	Protein Group Accessions	Modifications	ΔCn	Area	q-Value	PEP	IonScore	Exp Value	Charge	MH+ [Da]	ΔM [ppm]	RT [min]	# Missed Cleavages
	High	SSSPAPADIAQTVQEDLR	2	1	1	38327552		0	9.82352e+08	0	4.473e-11	126.78	1.51753e-11	2	1884.94	2.91736	59.8316	0
	High	SELKDFFQSYGNVVELR	3	1	1	38327552		0	1.02763e+09	0	2.485e-10	121.6	4.82898e-11	2	2031.03	4.43518	62.8511	1
	High	sSSPAPADIAQTVQEDLR	6	1	1	38327552	S1(Phospho)	0	2.79967e+08	0	2.535e-09	118	1.42403e-10	2	1964.91	4.65098	62.4565	0
	High	LPNFGFVVFDDSEPVQK	5	1	1	38327552		0	3.88829e+09	0	1.423e-11	112.36	4.30346e-10	2	1937.97	5.20317	65.9601	0
	High	HVDAHATLNDGVVVQVMGLLSNNNQALR	4	1	1	38327552		0	1.42664e+09	0	1.32e-14	101.78	3.37181e-09	3	2985.54	2.08274	66.2484	0
	High	VmEKPSPLLVGR	3	3	2	38327552;45359849	M2(Oxidation)	0	1.91982e+09	0	2.739e-07	99.77	3.07354e-09	3	1341.76	3.72134	25.9312	0
	High	VMEKPSPLLVGR	2	3	2	38327552;45359849		0	1.42894e+09	0	3.349e-06	86.82	3.62907e-08	2	1325.77	3.94613	31.9457	0
	High	HPDSHQLFIGNLPHEVDKSELK	5	1	1	38327552		0	2.30788e+09	0	9.42e-13	83.06	3.36378e-07	3	2540.3	2.2461	41.4291	1
	High	HPDSHQLFIGNLPHEVDK	6	1	1	38327552		0	3.65127e+09	0	2.558e-13	73.56	3.4958e-06	2	2083.04	1.31365	38.5747	0
	High	NLPPSGAVPVTGIPPHVVK	27	1	1	38327552		0	58072002	0	9.101e-08	73.08	4.25614e-07	3	1879.08	2.25238	44.7963	0
	High	FmQTFVLAPEGSVANK	2	1	1	38327552	M2(Oxidation)	0	508516902	0	7.797e-10	71.88	4.73827e-06	2	1754.88	2.33378	49.2902	0
	High	DFFQSYGNVVELR	2	1	1	38327552		0	1704029504	0	7.387e-07	70.36	7.70416e-06	2	1573.77	3.71213	62.68	0
	High	FMQTFVLAPEGSVANK	4	1	1	38327552		0	755305419	0	5.634e-09	68.99	8.02522e-06	2	1738.89	3.08138	56.7043	0
	High	QYYTLLNQAPDMLHR	4	1	1	38327552		0	4.57087e+09	0	3.916e-07	68.85	9.83891e-06	3	1862.93	6.95476	55.2984	0
	High	NSSYVHGGLDSNGKPADAVYGQK	2	1	1	38327552		0	8.77761e+08	0	4.214e-10	65.57	2.80244e-05	3	2364.13	3.01801	25.627	0
	High	EAGEQGDIEPR	1	1	1	38327552		0	9.29928e+08	0	1.297e-05	63.77	2.30448e-05	2	1200.55	3.39756	10.8366	0
	High	QYYTLLNQAPDmLHR	3	1	1	38327552	M12(Oxidation)	0	3.79165e+09	0	1.92e-08	59.63	8.27042e-05	2	1878.92	3.59951	46.5422	0
	High	HPDSHQLFIGNLPHEVDKSELKDFFQSYGNVVELR	1	1	1	38327552		0	204258044	0	3.925e-11	53.74	0.000281075	5	4095.05	2.92564	63.0122	2
	High	FYVHNDIFR	5	1	1	38327552		0	5.18534e+09	0	0.0001485	51.75	0.000410363	2	1210.61	4.62853	43.005	0
	High	TFSWASVTSK	1	1	1	38327552		0	5.15013e+09	0	0.001096	51.41	0.000311514	2	1113.56	4.93423	47.2716	0
	High	VMsQNFTNCHTK	1	1	1	38327552	S3(Phospho)	0	1.15889e+07	0	0.0005858	48.3	0.000653766	2	1489.59	-1.75531	18.6264	0
	High	RFMQTFVLAPEGSVANK	1	1	1	38327552		0	2.6986e+08	0	3.227e-07	48.14	0.000751195	3	1894.99	4.92206	49.3324	1
	High	RFmQTFVLAPEGSVANK	2	1	1	38327552	M3(Oxidation)	0	3.07138e+08	0	1.117e-05	45.56	0.00166505	2	1910.98	2.75797	43.2002	1
	High	mVMEKPSPLLVGR	1	3	2	38327552;45359849	N-Term(Acetyl); M1(Oxidation)	0	1.36766e+08	0	0.008961	41.7	0.00276856	2	1514.81	0.740534	47.7685	0
	High	VLSNRPIMFR	3	1	1	38327552		0	4540240374	0	0.0003227	31.04	0.0249494	2	1232.7	2.96562	33.4391	0
	High	HVDAHATLNDGVVVQVMGLLSNNNQALRR	1	1	1	38327552		0	5.25906e+07	0	5.842e-06	24.06	0.131929	5	3141.65	4.71486	64.2214	1
	High	VPASQPRPESKPESQIPPQRPQR	23	1	1	38327552		0	1.44035e+09	0	0.001477	16.8	0.571422	5	2609.4	2.07142	14.8953	0
	High	INIPPQR	37	1	1	38327552		0	8.35398e+08	0.001	0.03809	34.35	0.00398501	2	837.499	5.43705	31.1302	0
	High	vmEKPSPLLVGR	1	3	2	38327552;45359849	N-Term(Acetyl); M2(Oxidation)	0	5.85055e+07	0.002	0.05399	34.64	0.00888097	2	1383.77	0.879117	41.5401	0
	High	VLSNRPImFR	4	1	1	38327552	M8(Oxidation)	0	2.42636e+08	0.004	0.09226	23	0.174664	2	1248.69	2.69852	27.3571	0
46367787	polyadenylate-binding protein 1 [Homo sapiens]	3439.83	55.19	3	25	35	118	4.66865e+09	636	70.6259	9.49561
	A4	Sequence	# PSMs	# Proteins	# Protein Groups	Protein Group Accessions	Modifications	ΔCn	Area	q-Value	PEP	IonScore	Exp Value	Charge	MH+ [Da]	ΔM [ppm]	RT [min]	# Missed Cleavages
	High	ITGMLLEIDNSELLHMLESPESLR	7	4	2	46367787;208431836		0	2.19233e+09	0	8.08e-14	144.21	2.25313e-13	3	2740.4	4.88579	70.9756	0
	High	ITGmLLEIDNSELLHMLESPESLR	3	4	2	46367787;208431836	M4(Oxidation)	0	4.97139e+08	0	6.139e-13	121.28	4.68064e-11	3	2756.4	5.61722	68.9957	0
	High	ITGmLLEIDNSELLHmLESPESLR	1	4	2	46367787;208431836	M4(Oxidation); M16(Oxidation)	0	117093966	0	1.738e-11	98.15	1.05568e-08	3	2772.39	4.2928	65.149	0
	High	SKVDEAVAVLQAHQAK	7	2	1	46367787		0	2.62601e+09	0	5.656e-10	97.39	5.65408e-09	2	1693.93	3.9777	36.0752	1
	High	SLGYAYVNFQQPADAER	2	4	2	46367787;208431836		0	650440594	0	5.627e-11	92.1	5.08999e-08	2	1928.92	2.76511	51.2216	0
	High	NPQQHLNAQPQVTMQQPAVHVQGQEPLTASmLASAPPQEQK	3	1	1	46367787	M31(Oxidation)	0	214588844	0	2.67e-12	89.58	7.44641e-08	4	4473.21	1.91335	44.4367	0
	High	IVATKPLYVALAQR	3	2	1	46367787		0	5031818522	0	1.444e-08	88.82	5.77368e-09	2	1542.94	2.2164	44.7612	0
	High	GYGFVHFETQEAAER	3	1	1	46367787		0	2492037613	0	3.462e-11	88	1.20056e-07	2	1740.8	3.34506	43.0525	0
	High	VDEAVAVLQAHQAK	2	2	1	46367787		0	9.14398e+08	0	9.351e-09	78.22	6.26749e-07	2	1478.8	2.27674	31.7938	0
	High	NPQQHLNAQPQVTMQQPAVHVQGQEPLTASMLASAPPQEQK	3	1	1	46367787		0	865458731	0	1.486e-12	75.87	1.59434e-06	4	4457.24	5.92812	49.5865	0
	High	LFPLIQAmHPTLAGK	6	2	1	46367787	M8(Oxidation)	0	1.07212e+09	0	4.257e-07	73.87	9.53725e-07	2	1652.93	3.84801	50.5655	0
	High	mNPSAPSYPmASLYVGDLHPDVTEAMLYEK	1	1	1	46367787	N-Term(Acetyl); M1(Oxidation); M10(Oxidation)	0	5.81064e+07	0	2.186e-11	72.22	7.54837e-06	3	3400.57	7.03442	64.183	0
	High	QAHLTNQYMQR	3	1	1	46367787		0	2.47121e+09	0	3.892e-05	72.14	4.07804e-06	3	1389.67	3.55202	16.0778	0
	High	LFPLIQAMHPTLAGK	7	2	1	46367787		0	5662464362	0	1.881e-07	68.93	2.32208e-06	2	1636.93	3.83667	60.6882	0
	High	FSPAGPILSIR	5	4	1	46367787		0	3041732300	0	6.122e-05	68.71	4.16544e-06	2	1157.67	5.26437	53.4544	0
	High	ALDTMNFDVIK	3	4	2	46367787;208431836		0	2434720340	0	7.491e-05	65.44	1.61454e-05	2	1266.64	2.61698	56.3607	0
	High	EFSPFGTITSAK	3	1	1	46367787		0	1.46451e+09	0	7.639e-06	64.58	1.93501e-05	2	1284.65	2.69256	52.4193	0
	High	NFGEDMDDER	1	2	1	46367787		0	180928459	0	7.867e-05	64.27	1.05125e-05	2	1227.46	3.55431	25.1299	0
	High	mNGMLLNDR	2	4	2	46367787;208431836	M1(Oxidation)	0	1.46198e+08	0	0.002377	63.09	2.26063e-05	2	1079.51	9.44652	25.916	0
	High	mNPSAPSYPMASLYVGDLHPDVTEAMLYEK	2	1	1	46367787	N-Term(Acetyl)	0	1.81732e+08	0	8.885e-12	61.63	9.06243e-05	3	3368.55	0.0959648	68.2624	0
	High	NLDDGIDDERLR	1	2	1	46367787		0	1.66503e+08	0	0.0001295	59.23	8.39971e-05	3	1430.7	5.72751	31.5416	1
	High	NPQQHLNAQPQVTmQQPAVHVQGQEPLTASmLASAPPQEQK	1	1	1	46367787	M14(Oxidation); M31(Oxidation)	0	0	0	1.9e-10	58.66	8.37288e-05	4	4489.24	9.23895	40.345	0
	High	RSLGYAYVNFQQPADAER	1	4	2	46367787;208431836		0	1.35823e+08	0	4.178e-08	57.11	0.00017304	3	2085.02	3.90552	43.9168	1
	High	AKEFTNVYIK	2	4	2	46367787;208431836		0	1978540680	0	0.0004293	56.43	6.90492e-05	2	1212.67	2.96855	29.0875	1
	High	KEFSPFGTITSAK	2	1	1	46367787		0	5.09403e+08	0	5.206e-06	56.29	9.32804e-05	3	1412.75	5.18279	42.1008	1
	High	SGVGNIFIK	2	3	1	46367787		0	2805342471	0	0.001474	56.05	7.00244e-05	2	934.54	4.18075	42.9914	0
	High	mNGmLLNDR	3	4	2	46367787;208431836	M1(Oxidation); M4(Oxidation)	0	1.0355e+08	0	0.001387	55.79	0.000110858	2	1095.5	3.25317	15.9125	0
	High	NFGEDMDDERLK	1	2	1	46367787		0	13324872	0	0.0001285	55.68	0.000157641	2	1468.64	2.99592	30.9329	1
	High	NFGEDmDDER	1	2	1	46367787	M6(Oxidation)	0	5.1243e+07	0	0.00019	55.02	7.52312e-05	2	1243.46	3.27851	12.0268	0
	High	mNGMLLNDRK	2	4	2	46367787;208431836	M1(Oxidation)	0	5.34957e+06	0	0.0003412	54.17	0.000211702	2	1207.6	4.90712	14.3222	1
	High	YQGVNLYVK	2	2	1	46367787		0	2731999937	0	0.0001889	53.68	0.000127922	2	1083.59	2.43986	37.0753	0
	High	NLDDGIDDER	2	2	1	46367787		0	3.99162e+08	0	0.0004123	52.82	0.000220451	2	1161.51	3.76398	23.4151	0
	High	MNGMLLNDRK	2	4	2	46367787;208431836		0	1.69361e+08	0	8.728e-05	51.63	0.000393003	2	1191.6	1.1154	22.0385	1
	High	QAHLTNQYmQR	2	1	1	46367787	M9(Oxidation)	0	9.50618e+08	0	3.507e-05	51.62	0.000438327	2	1405.67	3.27422	7.60249	0
	High	FGPALSVK	2	2	1	46367787		0	3.31167e+09	0	0.01057	51.44	0.000167246	2	818.481	4.45849	33.6901	0
	High	ALDTmNFDVIK	3	4	2	46367787;208431836	M5(Oxidation)	0	1.72316e+09	0	0.000196	51.02	0.000445943	2	1282.64	4.74056	47.0952	0
	High	GFGFVSFER	2	2	1	46367787		0	1.99238e+09	0	0.002391	46.62	0.00110845	2	1045.51	3.47221	56.9341	0
	High	MNGMLLNDR	2	4	2	46367787;208431836		0	9.95124e+08	0	0.001183	45.82	0.00127506	2	1063.51	3.77427	34.0731	0
	High	mNPSAPSYPMASLYVGDLHPDVTEAMLYEK	3	1	1	46367787	N-Term(Acetyl); M1(Oxidation)	0	4.72171e+07	0	3.772e-09	43.27	0.00565173	4	3384.56	2.54972	66.8766	0
	High	EREAELGAR	1	3	1	46367787		0	4.00638e+07	0	0.01708	36.77	0.00860445	3	1030.53	1.02799	6.36638	1
	High	KSGVGNIFIK	3	3	1	46367787		0	3.83797e+08	0	0.01631	33.51	0.00619462	3	1062.64	4.15301	30.2232	1
	High	ITRYQGVNLYVK	1	1	1	46367787		0	4.06212e+07	0	0.0001835	24.15	0.0763415	3	1453.82	4.58674	34.6221	1
	High	mNGmLLNDRK	1	4	2	46367787;208431836	M1(Oxidation); M4(Oxidation)	0	3.70768e+07	0	0.005199	23.93	0.268234	3	1223.59	2.37843	7.52483	1
	High	AVTEmNGR	1	6	2	46367787;208431836	M5(Oxidation)	0	2791829	0	0.01714	19.55	0.32998	2	893.415	0.207278	5.51014	0
	High	AAYYPPSQIAQLRPSPR	2	1	1	46367787		0	4.66608e+07	0	0.003804	14.21	1.45088	3	1915.03	4.72041	43.3863	0
	High	SKGFGFVSFER	1	2	1	46367787		0	4.21782e+07	0.001	0.03463	16.51	1.37811	3	1260.64	3.75173	47.0722	1
	High	EFTNVYIK	2	4	2	46367787;208431836		0	1.82652e+09	0.001	0.01831	13.46	1.55757	2	1013.53	3.20025	37.0557	0
	High	VMMEGGR	1	2	1	46367787		0	1123652856	0.003	0.07258	33.34	0.0169853	2	779.358	4.70932	8.62565	0
	High	ImWSQR	1	8	2	208431836;46367787	M2(Oxidation)	0	786048592	0.008	0.1355	21.87	0.246399	2	836.411	3.71741	19.1947	0
	High	IMWSQR	1	8	2	208431836;46367787		0	1.74563e+09	0.009	0.1458	31.32	0.0274131	2	820.416	3.69223	25.417	0
119395750	keratin, type II cytoskeletal 1 [Homo sapiens]	3249.94	54.35	1	35	43	111	5.48606e+09	644	65.999	8.11865
	A4	Sequence	# PSMs	# Proteins	# Protein Groups	Protein Group Accessions	Modifications	ΔCn	Area	q-Value	PEP	IonScore	Exp Value	Charge	MH+ [Da]	ΔM [ppm]	RT [min]	# Missed Cleavages
	High	GGGGGGYGSGGSSYGSGGGSYGSGGGGGGGR	3	1	1	119395750		0	2.15272e+08	0	2.091e-14	151.07	6.17095e-14	2	2383.96	2.96174	17.2427	0
	High	GSYGSGGSSYGSGGGSYGSGGGGGGHGSYGSGSSSGGYR	2	1	1	119395750		0	1.80209e+08	0	2.333e-16	109.74	1.00861e-09	3	3312.32	3.23385	23.092	0
	High	QISNLQQSISDAEQR	3	1	1	119395750		0	1.96372e+09	0	2.069e-09	94.25	2.85449e-08	2	1716.86	2.45389	42.5027	0
	High	SGGGFSSGSAGIINYQR	2	1	1	119395750		0	260506734	0	1.156e-07	93.61	3.49063e-08	2	1657.8	1.66522	40.5766	0
	High	WELLQQVDTSTR	3	1	1	119395750		0	4.32506e+09	0	9.223e-08	91.5	4.43174e-08	2	1475.75	3.47932	54.5101	0
	High	LDSELKNMQDMVEDYR	1	1	1	119395750		0	4.1023e+07	0	5.858e-07	91.38	7.21594e-08	3	1985.91	6.69047	58.1274	1
	High	THNLEPYFESFINNLR	6	1	1	119395750		0	5.08858e+09	0	7.633e-11	88.85	1.09661e-07	2	1993.99	4.29581	65.8717	0
	High	TNAENEFVTIKK	7	1	1	119395750		0	7.93837e+08	0	7.53e-06	86.93	8.61765e-08	2	1393.74	4.19979	26.9192	1
	High	LNDLEDALQQAKEDLAR	1	1	1	119395750		0	1.87889e+08	0	1.067e-08	86.73	1.27819e-07	3	1942	4.86829	62.7579	1
	High	FLEQQNQVLQTK	4	3	3	47132620;119395750;194018511		0	5.12119e+09	0	2.001e-07	83.61	2.09699e-07	2	1475.79	3.39445	33.8604	0
	High	NKLNDLEDALQQAK	4	1	1	119395750		0	854830367	0	3.829e-08	81.58	4.2188e-07	2	1599.84	2.9986	50.1484	1
	High	TNAENEFVTIK	3	1	1	119395750		0	2.32493e+09	0	2.379e-05	80.09	6.85643e-07	2	1265.64	4.0456	36.5888	0
	High	SLDLDSIIAEVK	2	1	1	119395750		0	4.25227e+09	0	1.944e-06	78.44	5.64282e-07	2	1302.72	6.04792	65.5953	0
	High	SLNNQFASFIDKVR	1	1	1	119395750		0	8.82049e+07	0	3.019e-06	75.64	1.24168e-06	3	1638.87	5.54673	59.6571	1
	High	KDVDGAYMTK	2	1	1	119395750		0	1.36525e+08	0	4.909e-05	74.89	1.81144e-06	2	1127.55	4.34594	9.17466	1
	High	TLLEGEESR	2	1	1	119395750		0	2.10054e+09	0	0.001526	72.69	2.75056e-06	2	1033.52	3.38411	19.6301	0
	High	SKAEAESLYQSK	4	1	1	119395750		0	1.08006e+09	0	4.947e-05	71.38	4.05737e-06	2	1340.67	4.15536	11.9779	1
	High	AEAESLYQSK	1	1	1	119395750		0	954935974	0	0.0004254	68.85	7.84506e-06	2	1125.55	3.25596	16.5877	0
	High	NKLNDLEDALQQAKEDLAR	1	1	1	119395750		0	2.02254e+08	0	9.392e-08	67.64	9.17756e-06	4	2184.14	5.15088	62.3667	2
	High	LNDLEDALQQAK	2	1	1	119395750		0	2.51467e+09	0	5.393e-07	66.79	1.23867e-05	2	1357.7	3.2346	47.2958	0
	High	SLNNQFASFIDK	2	1	1	119395750		0	3236546700	0	1.097e-05	66.13	1.43953e-05	2	1383.69	3.34798	56.2202	0
	High	LALDLEIATYR	3	10	2	119395750;125628632		0	2288215058	0	7.332e-06	63.06	1.47305e-05	2	1277.72	3.89924	60.7325	0
	High	QISNLQQSISDAEQRGENALK	1	1	1	119395750		0	8.32127e+07	0	1.538e-07	61.18	5.22024e-05	3	2329.18	4.11809	57.8632	1
	High	NMQDMVEDYR	3	1	1	119395750		0	985048315	0	7.663e-05	58.84	5.3553e-05	2	1300.53	3.47241	42.4502	0
	High	YEELQITAGR	4	2	2	119395750;119703753		0	4484805753	0	0.000126	58.59	7.42975e-05	2	1179.61	5.00128	34.8125	0
	High	NMQDmVEDYR	3	1	1	119395750	M5(Oxidation)	0	1.40534e+08	0	0.0004987	58.17	5.92094e-05	2	1316.53	3.86196	31.0209	0
	High	NKYEDEINKR	3	7	4	119395750;119703753;155969697;119395754		0	875601068	0	0.000194	54.83	0.0002593	2	1308.65	0.406108	10.2336	2
	High	LRSEIDNVKK	3	1	1	119395750		0	574998507	0	0.0001361	54.35	0.000112388	2	1201.69	0.82739	6.71496	2
	High	KQISNLQQSISDAEQR	1	1	1	119395750		0	1.19412e+08	0	2.234e-06	54.29	0.000230883	3	1844.95	3.9638	33.6201	1
	High	NmQDmVEDYR	2	1	1	119395750	M2(Oxidation); M5(Oxidation)	0	1.94454e+07	0	0.000587	52.74	0.00016522	2	1332.52	3.05125	16.5604	0
	High	AQYEDIAQK	2	1	1	119395750		0	2.70108e+09	0	0.003205	48.4	0.000687307	2	1065.52	2.87766	15.8974	0
	High	YEDEINKR	2	12	6	47132620;119395750;119703753;155969697;119395754;194018511		0	374977364	0	0.005839	47.57	0.000881048	2	1066.52	0.804687	6.92639	1
	High	GGSGGGGGGSSGGR	1	1	1	119395750		0	960176	0	0.001794	46.63	0.000788691	2	1006.43	4.16841	3.57806	0
	High	DYQELMNTK	3	1	1	119395750		0	2.81322e+09	0	0.005501	43.43	0.00231737	2	1141.53	5.03956	34.5614	0
	High	DYQELmNTK	2	1	1	119395750	M6(Oxidation)	0	9.42546e+07	0	0.003772	41.67	0.00344129	2	1157.52	4.51184	17.743	0
	High	SEIDNVKK	2	1	1	119395750		0	501406627	0	0.008899	40.79	0.00374323	2	932.506	0.879885	6.04293	1
	High	LRSEIDNVK	2	1	1	119395750		0	6.95269e+08	0	0.01569	38.67	0.00620749	2	1073.6	0.584348	10.2955	1
	High	DVDGAYmTK	1	1	1	119395750	M7(Oxidation)	0	2.26358e+08	0	0.01038	35.97	0.0109266	2	1015.45	6.52679	9.70237	0
	High	YEDEINK	1	13	6	47132620;119395750;119703753;155969697;119395754;194018511		0	1.32203e+07	0	0.009585	33.97	0.0141506	2	910.419	4.00978	9.43895	0
	High	THNLEPYFESFINNLRR	4	1	1	119395750		0	5.73854e+08	0	9.473e-05	28.8	0.0922121	4	2150.08	2.92819	63.3687	1
	High	NKYEDEINK	1	8	4	119395750;119703753;155969697;119395754		0	2.44827e+07	0	0.005884	26.71	0.223543	2	1152.56	2.51317	10.3538	1
	High	LLRDYQELMNTK	1	1	1	119395750		0	6.2348e+08	0	0.0004819	19.12	0.650884	3	1523.79	2.26219	42.3772	1
	High	SISISVAR	4	1	1	119395750		0	3831980516	0.001	0.02851	51.28	0.000210387	2	832.494	6.92149	28.2489	0
	High	IEISELNR	2	2	2	47132620;119395750		0	6.24841e+09	0.001	0.0342	34.36	0.0182486	2	973.536	4.85554	33.6308	0
	High	DVDGAYMTK	2	1	1	119395750		0	1.32003e+09	0.002	0.04185	36.15	0.0113444	2	999.448	3.07018	19.1248	0
	High	SEIDNVK	1	1	1	119395750		0	249838810	0.003	0.06838	24.88	0.151003	2	804.412	2.76426	8.53299	0
	High	HGDSVR	1	1	1	119395750		0	1.06727e+07	0.009	0.1464	36.23	0.0098628	2	670.328	1.13364	3.62639	0
208431836	polyadenylate-binding protein 4 isoform 3 [Homo sapiens]	2899.16	46.12	4	24	34	99	2.20186e+09	631	69.5348	9.5249
	A4	Sequence	# PSMs	# Proteins	# Protein Groups	Protein Group Accessions	Modifications	ΔCn	Area	q-Value	PEP	IonScore	Exp Value	Charge	MH+ [Da]	ΔM [ppm]	RT [min]	# Missed Cleavages
	High	NFGEEVDDESLKELFSQFGK	2	3	1	208431836		0	5.08524e+08	0	2.132e-13	152.96	5.01272e-14	2	2318.09	4.17469	66.918	1
	High	ITGMLLEIDNSELLHMLESPESLR	7	4	2	46367787;208431836		0	2.19233e+09	0	8.08e-14	144.21	2.25313e-13	3	2740.4	4.88579	70.9756	0
	High	ITGmLLEIDNSELLHMLESPESLR	3	4	2	46367787;208431836	M4(Oxidation)	0	4.97139e+08	0	6.139e-13	121.28	4.68064e-11	3	2756.4	5.61722	68.9957	0
	High	SKVDEAVAVLQAHHAK	4	3	1	208431836		0	1197350632	0	6.389e-10	113.48	1.57061e-10	2	1702.93	5.48326	31.2615	1
	High	ITGmLLEIDNSELLHmLESPESLR	1	4	2	46367787;208431836	M4(Oxidation); M16(Oxidation)	0	117093966	0	1.738e-11	98.15	1.05568e-08	3	2772.39	4.2928	65.149	0
	High	VDEAVAVLQAHHAK	3	3	1	208431836		0	2.11004e+08	0	4.319e-08	97.36	7.30024e-09	2	1487.8	2.86164	24.2614	0
	High	IVGSKPLYVALAQR	3	3	1	208431836		0	1.72464e+09	0	2.153e-08	93.3	3.1806e-09	2	1514.91	3.66026	43.08	0
	High	SLGYAYVNFQQPADAER	2	4	2	46367787;208431836		0	650440594	0	5.627e-11	92.1	5.08999e-08	2	1928.92	2.76511	51.2216	0
	High	GYAFVHFETQEAADK	3	3	1	208431836		0	7.53133e+08	0	2.811e-10	79.01	1.02618e-06	2	1712.8	2.57166	43.3194	0
	High	FSPAGPVLSIR	2	3	1	208431836		0	774630720	0	7.838e-05	75.71	9.80151e-07	3	1143.66	2.85737	48.6333	0
	High	KEFSPFGSITSAK	3	3	1	208431836		0	165599997	0	9.703e-08	74.07	1.83531e-06	2	1398.73	4.23677	41.6487	1
	High	NLDDTIDDEKLR	1	4	1	208431836		0	1.4679e+08	0	2.488e-06	70.88	5.86714e-06	3	1446.71	4.28608	33.1231	1
	High	NFGEEVDDESLK	1	3	1	208431836		0	7.43365e+07	0	5.681e-06	68.71	8.13573e-06	2	1381.62	4.3385	35.5435	0
	High	KAHLTNQYMQR	3	3	1	208431836		0	429004126	0	1.382e-06	66.81	1.32886e-05	2	1389.71	2.80559	7.98815	1
	High	ALDTMNFDVIK	3	4	2	46367787;208431836		0	2434720340	0	7.491e-05	65.44	1.61454e-05	2	1266.64	2.61698	56.3607	0
	High	mNGMLLNDR	2	4	2	46367787;208431836	M1(Oxidation)	0	1.46198e+08	0	0.002377	63.09	2.26063e-05	2	1079.51	9.44652	25.916	0
	High	LFPLIQTMHSNLAGK	3	3	1	208431836		0	549429704	0	3.393e-07	57.11	7.12002e-05	3	1669.91	2.67875	57.6553	0
	High	RSLGYAYVNFQQPADAER	1	4	2	46367787;208431836		0	1.35823e+08	0	4.178e-08	57.11	0.00017304	3	2085.02	3.90552	43.9168	1
	High	AKEFTNVYIK	2	4	2	46367787;208431836		0	1978540680	0	0.0004293	56.43	6.90492e-05	2	1212.67	2.96855	29.0875	1
	High	HLAPTGNAPASR	1	2	1	208431836		0	8.56704e+06	0	0.005946	56.29	0.000117364	2	1191.62	0.734792	6.42834	0
	High	mNGmLLNDR	3	4	2	46367787;208431836	M1(Oxidation); M4(Oxidation)	0	1.0355e+08	0	0.001387	55.79	0.000110858	2	1095.5	3.25317	15.9125	0
	High	FEQLKQER	2	3	1	208431836		0	3.46037e+07	0	0.0008049	54.26	0.000154676	2	1077.57	1.23858	8.68349	1
	High	mNGMLLNDRK	2	4	2	46367787;208431836	M1(Oxidation)	0	5.34957e+06	0	0.0003412	54.17	0.000211702	2	1207.6	4.90712	14.3222	1
	High	MNGMLLNDRK	2	4	2	46367787;208431836		0	1.69361e+08	0	8.728e-05	51.63	0.000393003	2	1191.6	1.1154	22.0385	1
	High	SGVGNVFIK	2	4	1	208431836		0	653065818	0	0.001444	51.48	0.000225455	2	920.523	3.21069	35.7297	0
	High	ALDTmNFDVIK	3	4	2	46367787;208431836	M5(Oxidation)	0	1.72316e+09	0	0.000196	51.02	0.000445943	2	1282.64	4.74056	47.0952	0
	High	YQGVNLYIK	2	3	1	208431836		0	1.0644e+09	0	0.0002515	50.81	0.000229454	2	1097.6	4.72144	43.0188	0
	High	GFGFVSYEKHEDANK	2	3	1	208431836		0	3.87777e+07	0	6.185e-07	49.22	0.000990901	3	1727.81	3.68658	30.9145	1
	High	NLDDTIDDEK	1	4	1	208431836		0	6.42387e+07	0	0.0001317	46.84	0.0011924	2	1177.52	0.98307	24.4542	0
	High	LFPLIQTmHSNLAGK	2	3	1	208431836	M8(Oxidation)	0	5.78243e+08	0	8.777e-07	46.01	0.000949815	2	1685.91	2.85364	46.9155	0
	High	MNGMLLNDR	2	4	2	46367787;208431836		0	9.95124e+08	0	0.001183	45.82	0.00127506	2	1063.51	3.77427	34.0731	0
	High	EFSPFGSITSAK	1	3	1	208431836		0	5.25078e+08	0	0.0001156	45.5	0.00143597	2	1270.63	2.16551	51.8781	0
	High	KAHLTNQYmQR	3	3	1	208431836	M9(Oxidation)	0	4.54584e+07	0	0.000174	45.07	0.00191993	3	1405.7	-0.305119	5.21573	1
	High	AHLTNQYMQR	2	3	1	208431836		0	1.63608e+08	0	0.0008977	38.66	0.00814825	2	1261.61	1.63854	13.7198	0
	High	AHLTNQYmQR	2	3	1	208431836	M8(Oxidation)	0	7.88079e+07	0	0.009925	38.36	0.00846842	3	1277.61	1.28802	6.96253	0
	High	GFGFVSYEK	2	3	1	208431836		0	8.01697e+08	0	0.003566	37.32	0.00991639	2	1033.5	2.58656	44.9516	0
	High	mNGmLLNDRK	1	4	2	46367787;208431836	M1(Oxidation); M4(Oxidation)	0	3.70768e+07	0	0.005199	23.93	0.268234	3	1223.59	2.37843	7.52483	1
	High	AVTEmNGR	1	6	2	46367787;208431836	M5(Oxidation)	0	2791829	0	0.01714	19.55	0.32998	2	893.415	0.207278	5.51014	0
	High	VmLEDGR	2	3	1	208431836	M2(Oxidation)	0	1.0485e+08	0.001	0.02455	46.98	0.000649449	2	835.399	1.8127	10.3568	0
	High	VMLEDGR	3	3	1	208431836		0	539503646	0.001	0.03533	43	0.00218518	2	819.406	3.91043	15.1391	0
	High	EFTNVYIK	2	4	2	46367787;208431836		0	1.82652e+09	0.001	0.01831	13.46	1.55757	2	1013.53	3.20025	37.0557	0
	High	ELFSQFGK	1	3	1	208431836		0	2.36558e+08	0.001	0.02711	10.13	3.8044	2	955.492	3.24584	44.2181	0
	High	EREAELGAK	2	3	1	208431836		0	6.55531e+06	0.005	0.1042	32.16	0.0293425	2	1002.52	-0.831722	5.67749	1
	High	GLPTTTQR	2	2	1	208431836		0	8.6799e+08	0.005	0.09434	25.56	0.143155	2	873.473	-6.87411	9.5646	0
	High	ImWSQR	1	8	2	208431836;46367787	M2(Oxidation)	0	786048592	0.008	0.1355	21.87	0.246399	2	836.411	3.71741	19.1947	0
	High	IMWSQR	1	8	2	208431836;46367787		0	1.74563e+09	0.009	0.1458	31.32	0.0274131	2	820.416	3.69223	25.417	0
195972866	keratin, type I cytoskeletal 10 [Homo sapiens]	2843.27	47.77	20	27	32	86	3.18781e+09	584	58.7656	5.21143
	A4	Sequence	# PSMs	# Proteins	# Protein Groups	Protein Group Accessions	Modifications	ΔCn	Area	q-Value	PEP	IonScore	Exp Value	Charge	MH+ [Da]	ΔM [ppm]	RT [min]	# Missed Cleavages
	High	NQILNLTTDNANILLQIDNAR	4	1	1	195972866		0	8.08206e+08	0	7.066e-14	166.72	7.69322e-16	2	2367.27	3.39558	65.9038	0
	High	TIDDLKNQILNLTTDNANILLQIDNAR	3	1	1	195972866		0	1.2307e+09	0	2.386e-13	127.27	4.18124e-12	3	3052.65	6.04619	71.2864	1
	High	ELTTEIDNNIEQISSYK	3	1	1	195972866		0	473740036	0	1.17e-10	123.7	3.47022e-11	2	1996.98	2.85976	59.8331	0
	High	GSLGGGFSSGGFSGGSFSR	2	1	1	195972866		0	6.42349e+08	0	9.571e-10	116.45	2.08234e-10	2	1707.78	2.87854	48.5026	0
	High	NVSTGDVNVEmNAAPGVDLTQLLNNMR	2	1	1	195972866	M11(Oxidation)	0	98526780	0	6.858e-11	116.09	2.50342e-10	3	2888.4	2.73119	67.1654	0
	High	QSLEASLAETEGR	1	1	1	195972866		0	7.71888e+08	0	3.497e-08	107.11	1.3102e-09	2	1390.69	3.35315	39.2891	0
	High	NVSTGDVNVEMNAAPGVDLTQLLNNMR	4	1	1	195972866		0	8.63208e+08	0	1.142e-08	103.75	4.06094e-09	4	2872.41	5.7099	69.0279	0
	High	NVQALEIELQSQLALK	10	1	1	195972866		0	1.25759e+09	0	1.007e-08	90.87	1.2236e-08	3	1797.02	3.65181	64.8219	0
	High	SKELTTEIDNNIEQISSYK	2	1	1	195972866		0	418352155	0	2.893e-08	89.1	1.0039e-07	3	2212.1	1.09203	56.5156	1
	High	ALEESNYELEGK	2	1	1	195972866		0	1562893378	0	9.019e-06	86.91	1.35361e-07	2	1381.65	2.84146	30.002	0
	High	VTmQNLNDR	1	7	3	24430192;195972866;15431310	M3(Oxidation)	0	3.27651e+08	0	0.0002658	85.08	1.55538e-07	2	1106.53	2.41815	7.01581	0
	High	ADLEMQIESLTEELAYLKK	5	1	1	195972866		0	1.24759e+09	0	2.291e-08	79.76	6.06085e-07	4	2224.15	2.81487	69.5267	1
	High	QSVEADINGLR	3	4	1	195972866		0	8.41826e+08	0	3.385e-05	76.79	1.02297e-06	2	1201.62	4.59958	38.9045	0
	High	SLLEGEGSSGGGGR	3	1	1	195972866		0	925355144	0	0.0001672	74.35	2.29368e-06	2	1262.6	4.64409	18.427	0
	High	ADLEmQIESLTEELAYLKK	2	1	1	195972866	M5(Oxidation)	0	1.2569e+08	0	1.812e-07	72.55	3.74402e-06	3	2240.15	6.32402	69.873	1
	High	VTMQNLNDR	1	7	3	24430192;195972866;15431310		0	2804618361	0	0.0006341	70.44	4.92037e-06	2	1090.53	2.71596	19.2375	0
	High	IRLENEIQTYR	2	1	1	195972866		0	2.52836e+09	0	4.096e-07	67.99	7.34703e-06	2	1434.77	2.85352	35.1051	1
	High	LENEIQTYR	2	1	1	195972866		0	1263881080	0	0.0001873	67.98	9.13928e-06	2	1165.59	3.93944	25.6439	0
	High	NHEEEMKDLR	3	1	1	195972866		0	2.20925e+08	0	0.0001026	62.21	3.60704e-05	3	1300.6	2.04532	7.89555	1
	High	RNVQALEIELQSQLALK	1	1	1	195972866		0	70164974	0	5.24e-07	57.63	1.88979e-05	3	1953.12	6.14899	59.331	1
	High	SQYEQLAEQNR	2	1	1	195972866		0	516019497	0	8.96e-05	53	0.000308731	2	1365.64	2.11491	22.8396	0
	High	KDAEAWFNEK	2	2	1	195972866		0	1.1026e+08	0	0.0002543	49.37	0.000598288	2	1237.59	4.37646	31.8181	1
	High	LKYENEVALR	2	1	1	195972866		0	3.69844e+09	0	0.001491	48.39	0.000430285	3	1234.69	6.36801	28.0118	1
	High	VLDELTLTK	1	1	1	195972866		0	1.66435e+09	0	0.005829	48.04	0.000478961	2	1031.6	6.23555	41.8833	0
	High	SQYEQLAEQNRK	3	1	1	195972866		0	1434541732	0	4.47e-06	47.58	0.00123342	2	1493.74	2.34262	15.0064	1
	High	RVLDELTLTK	2	1	1	195972866		0	121087904	0	0.0004735	43.25	0.00110244	2	1187.7	0.649668	37.0252	1
	High	VTMQNLNDRLASYLDKVR	1	3	3	24430192;195972866;15431310		0	1.51626e+07	0	3.552e-05	42.12	0.00258701	4	2136.14	6.6749	59.4019	2
	High	LASYLDKVR	2	7	4	4557701;24430192;195972866;15431310		0	5.59527e+07	0	0.002524	38.7	0.00306889	3	1064.62	5.29007	28.159	1
	High	DAEAWFNEK	1	4	1	195972866		0	1.48479e+09	0	0.003855	31.24	0.0310044	2	1109.49	3.12073	44.5489	0
	High	QSVEADINGLRR	4	3	1	195972866		0	2.06418e+09	0	0.01668	25.91	0.125275	3	1357.72	1.4198	32.8091	1
	High	LAADDFR	1	18	4	4557701;24430192;195972866;15431310		0	3060368604	0.001	0.03429	60.08	3.68646e-05	2	807.402	3.09	24.6062	0
	High	SEITELR	2	1	1	195972866		0	7.503e+08	0.001	0.02579	46	0.00126222	2	847.456	4.2512	22.639	0
	High	SEITELRR	4	1	1	195972866		0	1419480938	0.001	0.03252	23.64	0.194631	3	1003.56	5.87243	15.0452	1
	High	IKEWYEK	2	1	1	195972866		0	624496649	0.006	0.1133	28.4	0.0815951	2	995.523	3.443	20.2469	1
	High	TIDDLK	1	8	2	195972866;358001077		0	1.07011e+09	0.008	0.1378	44.42	0.00173477	2	704.385	3.32625	12.2985	0
61835148	fragile X mental retardation syndrome-related protein 1 isoform a [Homo sapiens]	2727.31	49.6	3	28	32	92	2.73887e+09	621	69.6779	6.15088
	A4	Sequence	# PSMs	# Proteins	# Protein Groups	Protein Group Accessions	Modifications	ΔCn	Area	q-Value	PEP	IonScore	Exp Value	Charge	MH+ [Da]	ΔM [ppm]	RT [min]	# Missed Cleavages
	High	KDELSDWSLAGEDDR	2	3	1	61835148		0	2.1075e+08	0	2.076e-08	137.5	1.52221e-12	2	1735.78	0.693949	45.7178	1
	High	VPGVTAIELDEDTGTFR	2	3	1	61835148		0	7.14966e+07	0	2.535e-12	121.29	5.38689e-11	2	1819.91	1.77963	57.0999	0
	High	RGPNYTSGYGTNSELSNPSETESER	1	3	1	61835148		0	208304544	0	1.564e-14	112.77	5.78383e-10	3	2732.22	4.74974	29.9779	1
	High	KVPGVTAIELDEDTGTFR	4	3	1	61835148		0	2763013206	0	2.213e-11	104.1	2.27591e-09	2	1948.01	2.54026	49.733	1
	High	EDLMGLAIGTHGSNIQQAR	3	3	1	61835148		0	1.56528e+09	0	3.36e-11	100.2	6.92847e-09	2	2011	0.0406989	49.0612	0
	High	IFYHPETTQLMILSASEATVK	3	3	1	61835148		0	1.40345e+09	0	4.408e-13	99.49	5.44309e-09	2	2379.24	6.28409	60.7935	0
	High	IEGDNENKLPR	4	3	1	61835148		0	5.88361e+08	0	1.937e-05	93.99	2.13877e-08	3	1284.66	3.68966	11.4669	1
	High	EDLmGLAIGTHGSNIQQAR	2	3	1	61835148	M4(Oxidation)	0	361282384	0	1.3e-09	93.41	4.12257e-08	2	2027.01	5.07832	38.909	0
	High	QLAAAFHEEFVVR	6	3	1	61835148		0	1300807449	0	6.657e-08	87.81	9.60347e-08	2	1516.8	3.17678	47.6728	0
	High	EISEGDEVEVYSR	3	2	1	61835148		0	1.96899e+08	0	1.131e-06	86.01	1.81944e-07	2	1511.69	4.36812	33.886	0
	High	AINGPTSASGDDISK	3	2	1	61835148		0	9.43337e+07	0	6.116e-07	83.8	2.81804e-07	2	1432.7	4.82346	16.2249	0
	High	ESIGNVQVLLEYHIAYLK	8	3	1	61835148		0	1.04266e+09	0	8.517e-10	82.43	1.4887e-07	2	2089.14	4.66432	64.5351	0
	High	GPNYTSGYGTNSELSNPSETESER	1	3	1	61835148		0	6.32905e+07	0	3.022e-08	78.2	1.58773e-06	3	2576.11	4.13131	34.6497	0
	High	DVHEDSLTVVFENNWQPER	1	2	1	61835148		0	474754113	0	3.537e-09	75.94	2.61432e-06	3	2314.08	2.67267	60.968	0
	High	VIQEIVDK	2	4	2	61835148;259013556		0	2.76993e+09	0	0.002213	65.21	1.4824e-05	2	943.55	3.84273	23.7772	0
	High	IYGESADAVKK	2	3	1	61835148		0	7.14277e+08	0	0.0001245	63.03	2.80226e-05	2	1180.63	4.56283	9.92686	1
	High	IYGESADAVK	2	3	1	61835148		0	1.25101e+09	0	0.0005374	58.78	7.78051e-05	2	1052.53	3.84172	17.2337	0
	High	RVNILSDMHLR	4	3	1	61835148		0	5.05763e+08	0	3.151e-06	58.52	4.49935e-05	3	1353.75	3.02612	40.3557	1
	High	VRIEGDNENKLPR	2	3	1	61835148		0	1.8903e+08	0	0.0004626	58.09	6.36479e-05	4	1539.83	5.00209	15.6969	2
	High	aELTVEVR	4	2	1	61835148	N-Term(Acetyl)	0	7.50006e+08	0	0.002836	55.84	0.000113237	2	958.523	3.18072	47.2443	0
	High	VNILSDMHLR	1	3	1	61835148		0	1.28682e+09	0	6.819e-05	55.2	0.000116117	3	1197.64	0.706793	48.8931	0
	High	IFYHPETTQLmILSASEATVK	1	3	1	61835148	M11(Oxidation)	0	252389256	0	9.669e-08	55.2	0.000182103	3	2395.23	1.83612	57.3311	0
	High	EDGMVPFVFVGTK	3	3	1	61835148		0	770307990	0	2.842e-06	52.98	0.000319219	2	1425.72	6.2996	62.6982	0
	High	RVNILSDmHLR	2	3	1	61835148	M8(Oxidation)	0	132099286	0	4.473e-05	49.81	0.00041162	3	1369.74	2.9156	24.248	1
	High	LPPPPDIK	5	2	1	61835148		0	2683677757	0	0.01788	46.86	0.000386368	2	876.525	6.53091	29.888	0
	High	QVPFNEVR	4	2	1	61835148		0	2413124938	0	0.007233	38.62	0.0074954	2	988.525	4.14029	29.3179	0
	High	GFIKDVHEDSLTVVFENNWQPER	1	2	1	61835148		0	9.93131e+07	0	2.254e-06	38.07	0.0128897	4	2759.35	3.60461	60.125	1
	High	EDGmVPFVFVGTK	2	3	1	61835148	M4(Oxidation)	0	290869559	0	0.0001731	34.96	0.0190056	2	1441.71	2.39046	56.9203	0
	High	LPPPPDIKK	3	2	1	61835148		0	5.92901e+08	0	0.002706	34.37	0.00429574	3	1004.62	3.31608	19.0836	1
	High	DVIEEHGPSEK	3	2	1	61835148		0	1.21494e+08	0	0.0007781	32.87	0.0317854	2	1239.59	4.25173	11.0732	0
	High	VNILSDmHLR	1	3	1	61835148	M7(Oxidation)	0	4.55122e+08	0	0.00176	29.17	0.0518136	3	1213.64	4.91249	31.5625	0
	High	VRIEGDNENK	1	3	1	61835148		0	5.62171e+07	0.001	0.02013	48.18	0.000792966	2	1173.59	1.21557	5.94794	1
	High	GSNGAFYK	2	8	4	61835148;259013556;4503765;297374791		0	3.52401e+08	0.001	0.03916	30.18	0.0332912	2	843.402	2.83708	11.5678	0
	High	AESQSR	1	3	2	61835148;259013556		0	394044	0.003	0.0628	42.41	0.00108221	2	677.324	3.98762	3.50442	0
	High	TKLmLmSR	1	3	1	61835148	M4(Oxidation); M6(Oxidation)	0	9.0417e+06	0.003	0.06729	37.46	0.00586878	3	1011.54	2.91172	9.56608	1
	High	LQIDEQLR	1	7	4	61835148;259013556;4503765;297374791		0	7.09485e+07	0.004	0.08492	22.43	0.202875	3	1014.56	4.70639	33.6566	0
	High	EVEQLR	1	3	1	61835148		0	1.22992e+09	0.009	0.149	34.22	0.0174462	2	773.418	3.60096	8.81999	0
47132620	keratin, type II cytoskeletal 2 epidermal [Homo sapiens]	2238.75	77.46	1	35	45	81	4.25521e+09	639	65.3932	8.00146
	A4	Sequence	# PSMs	# Proteins	# Protein Groups	Protein Group Accessions	Modifications	ΔCn	Area	q-Value	PEP	IonScore	Exp Value	Charge	MH+ [Da]	ΔM [ppm]	RT [min]	# Missed Cleavages
	High	VLYDAEISQIHQSVTDTNVILSMDNSR	2	1	1	47132620		0	544179686	0	4.147e-13	117.91	1.2257e-10	3	3048.51	5.52148	62.4871	0
	High	GGSSSGGGYGSGGGGSSSVK	1	1	1	47132620		0	1.90954e+07	0	2.87e-09	111.62	4.1147e-10	2	1588.68	0.190169	6.16525	0
	High	GSSSGGGYSSGSSSYGSGGR	2	1	1	47132620		0	3.7337e+07	0	6.487e-10	111.45	4.06053e-10	2	1740.71	3.07564	8.69722	0
	High	SISISVAGGGGGFGAAGGFGGR	5	1	1	47132620		0	421023457	0	2.537e-06	107.34	1.28321e-09	3	1838.92	4.75312	55.7631	0
	High	GGSGGGGSISGGGYGSGGGSGGR	2	1	1	47132620		0	2.77425e+07	0	5.643e-11	105.1	2.26673e-09	2	1741.76	4.01288	10.0354	0
	High	LNDLEEALQQAKEDLAR	1	1	1	47132620		0	4.97133e+07	0	5.697e-11	86.21	1.43479e-07	3	1956.01	5.66312	63.7854	1
	High	VDLLNQEIEFLK	2	1	1	47132620		0	1.01218e+09	0	2.438e-07	85.76	8.72038e-08	2	1460.81	5.94454	64.4178	0
	High	FLEQQNQVLQTK	4	3	3	47132620;119395750;194018511		0	5.12119e+09	0	2.001e-07	83.61	2.09699e-07	2	1475.79	3.39445	33.8604	0
	High	GFSSGSAVVSGGSR	4	1	1	47132620		0	709768563	0	0.0001816	77.62	1.07854e-06	2	1254.61	3.28906	20.7854	0
	High	MSGDLSSNVTVSVTSSTISSNVASK	1	1	1	47132620		0	52800602	0	4.76e-07	71.53	5.82495e-06	3	2458.2	2.83369	50.852	0
	High	NKLNDLEEALQQAKEDLAR	1	1	1	47132620		0	93951861	0	2.46e-07	71.4	3.61856e-06	4	2198.15	3.66281	62.8264	2
	High	NKLNDLEEALQQAK	2	1	1	47132620		0	351649779	0	3.228e-08	68.59	6.01851e-06	2	1613.86	9.08377	52.4846	1
	High	TAAENDFVTLK	1	1	1	47132620		0	755911776	0	3.343e-05	65.94	1.41731e-05	2	1208.62	3.20631	37.8652	0
	High	LNDLEEALQQAK	2	1	1	47132620		0	414261059	0	9.794e-08	65.65	1.56147e-05	2	1371.72	2.64938	50.0788	0
	High	YLDGLTAER	2	1	1	47132620		0	1396043545	0	0.0003889	65.25	1.53001e-05	2	1037.53	4.16747	34.3697	0
	High	LALDVEIATYR	1	9	4	47132620;119703753;155969697;119395754		0	2.50849e+08	0	6.206e-06	63.15	1.73092e-05	2	1263.7	3.0929	56.4207	0
	High	FGGFGGPGGVGGLGGPGGFGPGGYPGGIHEVSVNQSLLQPLNVK	1	1	1	47132620		0	3.99521e+08	0	3.257e-12	61.07	3.70101e-05	4	4092.09	3.71011	65.2997	0
	High	TAAENDFVTLKK	4	1	1	47132620		0	285566734	0	6.792e-05	60.32	4.00849e-05	2	1336.72	3.90411	26.9621	1
	High	YEELQVTVGR	2	1	1	47132620		0	541040139	0	0.0001291	58.87	6.51184e-05	2	1193.62	7.06924	35.9242	0
	High	TSQNSELNNMQDLVEDYKK	1	1	1	47132620		0	277111774	0	8.094e-07	55.87	0.000269174	3	2256.05	4.41189	51.8507	1
	High	LQGEIAHVKK	2	1	1	47132620		0	1.41386e+08	0	0.0002758	55.85	3.1852e-05	2	1122.66	0.75237	6.34502	1
	High	LLRDYQELMNVK	1	4	1	47132620		0	54529044	0	0.0001607	52.84	0.000245698	2	1521.81	1.31926	47.3552	1
	High	EIKIEISELNR	1	1	1	47132620		0	4.23378e+07	0	0.0001005	52.03	0.000199263	3	1343.76	3.46917	44.6686	1
	High	HGGGGGGFGGGGFGSR	3	1	1	47132620		0	8.36034e+08	0	4.336e-12	50.88	0.000478109	2	1320.59	2.69735	16.9875	0
	High	GGSISGGGYGSGGGK	1	1	1	47132620		0	2.90043e+08	0	5.108e-05	49.85	0.000613839	2	1197.56	4.9653	7.9273	0
	High	LQGEIAHVK	4	1	1	47132620		0	1.09993e+09	0	0.002354	47.64	0.000463183	2	994.573	4.59202	9.98114	0
	High	YEDEINKR	2	12	6	47132620;119395750;119703753;155969697;119395754;194018511		0	374977364	0	0.005839	47.57	0.000881048	2	1066.52	0.804687	6.92639	1
	High	VDPEIQNVK	1	1	1	47132620		0	765111034	0	0.004519	47.07	0.000610605	2	1041.56	4.09373	19.1751	0
	High	SKEEAEALYHSK	3	1	1	47132620		0	5.18721e+08	0	0.0001676	46.56	0.00140319	2	1391.68	3.18794	8.92659	1
	High	NVQDAIADAEQR	1	1	1	47132620		0	7.17731e+07	0	5.23e-05	45.22	0.00198401	3	1329.64	2.73624	35.6388	0
	High	AQYEEIAQR	2	6	3	47132620;119703753;155969697		0	5.88606e+08	0	0.001417	43.26	0.00223758	3	1107.55	2.66424	18.7683	0
	High	WELLQQMNVGTRPINLEPIFQGYIDSLKR	2	1	1	47132620		0	3.82868e+08	0	3.211e-09	38.99	0.00381703	5	3458.83	2.57212	70.2197	1
	High	LALDVEIATYRK	1	9	4	47132620;119703753;155969697;119395754		0	1.44142e+08	0	3.968e-05	38.51	0.00280448	3	1391.8	4.90404	47.1595	1
	High	KYEDEINKR	1	3	1	47132620		0	6.23071e+07	0	0.001703	37.27	0.0105843	3	1194.61	1.60184	6.6396	2
	High	DVDNAYmIK	1	1	1	47132620	M7(Oxidation)	0	39598557	0	0.006006	37.17	0.00987155	2	1084.5	5.39	25.8719	0
	High	YEDEINK	1	13	6	47132620;119395750;119703753;155969697;119395754;194018511		0	1.32203e+07	0	0.009585	33.97	0.0141506	2	910.419	4.00978	9.43895	0
	High	DYQELMNVK	2	4	1	47132620		0	5.17019e+08	0	0.004569	23.74	0.270085	2	1139.54	3.5591	42.6284	0
	High	NVQDAIADAEQRGEHALK	1	1	1	47132620		0	7.79754e+07	0	0.0001817	21.19	0.524245	4	1964.99	3.60059	49.3203	1
	High	HGDSLKEIK	1	1	1	47132620		0	29570354	0	0.003128	19.64	0.319409	3	1026.56	0.994839	6.04883	1
	High	NLDLDSIIAEVK	1	7	4	47132620;119703753;155969697;119395754		0	1.7316e+08	0	0.0001407	18.67	0.480843	3	1329.73	5.36022	65.5908	0
	High	LLRDYQELmNVK	1	4	1	47132620	M9(Oxidation)	0	2.33323e+07	0	0.0005865	17.45	0.947106	3	1537.81	5.55598	35.1598	1
	High	WELLQQMNVGTRPINLEPIFQGYIDSLK	1	1	1	47132620		0	7.554e+06	0	1.767e-05	5.61	10.3733	3	3302.74	4.61915	72.1902	0
	High	SLVGLGGTK	1	1	1	47132620		0	736068101	0.001	0.02496	43.41	0.00158017	2	831.497	4.06793	25.744	0
	High	IEISELNR	2	2	2	47132620;119395750		0	6.24841e+09	0.001	0.0342	34.36	0.0182486	2	973.536	4.85554	33.6308	0
	High	FASFIDKVR	1	19	6	47132620;226246665;119703753;155969697;119395754;194018511		0	3.72664e+06	0.003	0.07448	35.38	0.00789526	2	1082.6	2.13559	37.9318	1
	High	FASFIDK	2	20	6	47132620;226246665;119703753;155969697;119395754;194018511		0	1337753596	0.005	0.1024	38.88	0.00375317	2	827.433	3.51028	36.3662	0
34419635	heat shock 70 kDa protein 6 [Homo sapiens]	2188.33	19.75	1	1	17	76	4.51681e+10	643	70.9842	6.13818
	A4	Sequence	# PSMs	# Proteins	# Protein Groups	Protein Group Accessions	Modifications	ΔCn	Area	q-Value	PEP	IonScore	Exp Value	Charge	MH+ [Da]	ΔM [ppm]	RT [min]	# Missed Cleavages
	High	IINEPTAAAIAYGLDR	10	2	2	167466173;34419635		0	3.60103e+10	0	1.62e-08	101.6	2.87802e-09	2	1687.91	2.80479	58.5561	0
	High	ATAGDTHLGGEDFDNR	9	3	2	167466173;34419635		0	22523402445	0	1.504e-09	87.92	1.1688e-07	2	1675.74	2.77362	23.6892	0
	High	FELSGIPPAPR	11	2	2	167466173;34419635		0	3.43049e+08	0	1.002e-05	82.71	1.62882e-07	2	1183.65	3.06768	49.7865	0
	High	TTPSYVAFTDTER	7	6	4	5729877;13676857;167466173;34419635		0	47066335098	0	3.408e-06	80.13	6.50727e-07	2	1487.7	1.00496	39.1956	0
	High	FEELCSDLFR	2	2	2	167466173;34419635		0	111297568	0	2.467e-05	73.94	2.28261e-06	2	1258.58	3.20609	61.2377	0
	High	ARFEELCSDLFR	3	2	2	167466173;34419635		0	418941294	0	6.782e-06	72.49	3.66083e-06	3	1485.72	3.20298	61.5009	1
	High	VEILANDQGNR	5	7	5	34419635;5729877;13676857;167466173;16507237		0	37778076909	0	1.051e-05	69.33	6.79083e-06	2	1228.63	1.38939	19.6091	0
	High	ITITNDKGR	4	5	4	5729877;13676857;167466173;34419635		0	2858709065	0	0.005922	63.6	1.78098e-05	2	1017.57	1.43158	7.04574	1
	High	LLQDFFNGKELNK	1	4	3	5729877;13676857;34419635		0	5.84913e+07	0	1.963e-05	49.76	0.000422727	3	1565.84	5.00099	51.8252	1
	High	STLEPVEKALR	1	2	2	167466173;34419635		0	0	0	0.0007139	48.9	0.000379389	3	1242.71	4.64461	31.324	1
	High	LLQDFFNGK	4	4	3	5729877;13676857;34419635		0	1.70247e+10	0	0.002518	45.82	0.00131564	2	1081.57	4.2456	53.4818	0
	High	IINEPTAAAIAYGLDRR	1	1	1	34419635		0	104324953	0	2.5e-07	44.94	0.00108693	3	1844.01	2.50214	52.4572	1
	High	ARFEELCsDLFR	2	2	2	167466173;34419635	S8(Phospho)	0	3.62398e+08	0	0.0006846	43.38	0.0029802	3	1565.68	-1.26306	60.4739	1
	High	AmTKDNNLLGR	1	3	2	167466173;34419635	M2(Oxidation)	0	0	0	0.0003434	38.36	0.00760042	3	1248.64	4.52431	11.4957	1
	High	STLEPVEK	6	2	2	167466173;34419635		0	3.60252e+10	0	0.01143	37.82	0.00896189	2	902.487	4.36986	12.8439	0
	High	ANKITITNDK	1	2	2	167466173;34419635		0	1.46906e+07	0	0.002661	34.54	0.0131835	2	1117.62	2.77721	7.83188	1
	High	DNNLLGR	6	3	2	167466173;34419635		0	37166411408	0.001	0.03032	46.68	0.000659384	2	801.425	4.33102	23.1375	0
	High	FEELCsDLFR	1	2	2	167466173;34419635	S6(Phospho)	0	8.62371e+07	0.001	0.03542	11.96	2.76051	2	1338.54	-3.47713	65.0368	0
	High	ITITNDK	1	5	4	5729877;13676857;167466173;34419635		0	50659962268	0.008	0.1372	47.22	0.000876278	2	804.449	3.82255	10.651	0
30795212	insulin-like growth factor 2 mRNA-binding protein 3 [Homo sapiens]	1963.44	41.97	1	19	23	58	2.60706e+09	579	63.6656	8.86572
	A4	Sequence	# PSMs	# Proteins	# Protein Groups	Protein Group Accessions	Modifications	ΔCn	Area	q-Value	PEP	IonScore	Exp Value	Charge	MH+ [Da]	ΔM [ppm]	RT [min]	# Missed Cleavages
	High	TVNELQNLSSAEVVVPR	5	1	1	30795212		0	1296927500	0	8.537e-11	141.43	2.62959e-13	2	1855.01	8.1932	55.3827	0
	High	ITISPLQELTLYNPER	2	1	1	30795212		0	408890216	0	1.055e-09	129.78	3.90804e-12	2	1887.03	1.74295	65.1828	0
	High	VAYIPDEMAAQQNPLQQPR	2	1	1	30795212		0	5.6297e+08	0	1.712e-09	113.21	3.77726e-10	3	2169.08	3.02399	52.1081	0
	High	LYIGNLSENAAPSDLESIFK	3	1	1	30795212		0	4.89645e+08	0	9.884e-12	107.56	1.07688e-09	2	2181.12	4.80773	66.2164	0
	High	VAYIPDEmAAQQNPLQQPR	3	1	1	30795212	M8(Oxidation)	0	697794466	0	1.131e-08	103.89	3.7055e-09	2	2185.08	5.30721	45.5745	0
	High	LLVPTQFVGAIIGK	4	3	2	30795212;56118219		0	1083646855	0	4.793e-06	75.92	1.01064e-07	2	1455.9	1.36826	67.8423	0
	High	QALDKLNGFQLENFTLK	1	1	1	30795212		0	1.18764e+08	0	1.519e-06	71.2	2.70433e-06	3	1979.06	1.93549	60.9009	1
	High	LNGFQLENFTLK	2	1	1	30795212		0	454881984	0	4.312e-06	70.93	3.48322e-06	2	1423.77	6.21029	61.5523	0
	High	KIQEILTQVK	2	1	1	30795212		0	3.59653e+08	0	1.63e-05	68.41	1.24743e-06	2	1199.74	4.81224	31.4031	1
	High	mVIITGPPEAQFK	5	5	3	56237027;56118219;30795212	M1(Oxidation)	0	1554333685	0	1.003e-06	65.01	1.76996e-05	2	1446.77	2.50675	45.077	0
	High	ILAHNNFVGR	6	3	2	56237027;30795212		0	4.39674e+09	0	3.825e-05	62.09	1.47706e-05	2	1140.64	7.01382	19.8215	0
	High	ALQSGPPQSR	1	1	1	30795212		0	856247968	0	0.006467	60.29	3.48906e-05	2	1040.55	1.53098	7.04425	0
	High	IAPAEAPDAK	2	1	1	30795212		0	8.65374e+08	0	0.001008	51.81	0.000243235	2	982.524	3.212	9.60523	0
	High	SILEIMHK	1	1	1	30795212		0	3.7179e+08	0	0.009314	51.13	0.000174224	3	970.542	2.92926	36.8287	0
	High	IPVSGPFLVK	2	1	1	30795212		0	1.50312e+09	0	0.000198	50.77	0.000108879	2	1056.65	3.17596	49.4149	0
	High	VPSFAAGR	2	1	1	30795212		0	1.38689e+09	0	0.00958	48.28	0.000620378	2	804.44	4.49589	21.666	0
	High	MVIITGPPEAQFK	2	5	3	56237027;56118219;30795212		0	1921314842	0	2.572e-05	47.36	0.000822769	2	1430.77	1.88156	51.3428	0
	High	DQTPDENDQVVVK	2	1	1	30795212		0	1.22555e+08	0	0.01726	45.66	0.00193275	2	1486.71	4.52445	21.1438	0
	High	SILEImHK	2	1	1	30795212	M6(Oxidation)	0	6.26491e+07	0	0.01456	45.44	0.00127877	3	986.537	3.33418	22.2435	0
	High	IKEENFVSPK	1	1	1	30795212		0	1.7569e+08	0	0.002419	42.11	0.00269755	2	1190.65	3.91933	18.6738	1
	High	EENFVSPK	1	1	1	30795212		0	39259213	0	0.01578	41.88	0.00312642	2	949.466	3.52582	16.9451	0
	High	IQEILTQVK	1	1	1	30795212		0	648013977	0	0.002719	41.77	0.00184946	2	1071.65	4.01989	35.189	0
	High	FTEEIPLK	1	1	1	30795212		0	9.05654e+08	0	0.008152	38.2	0.00657642	2	976.539	3.74952	39.0287	0
	High	IELHGKPIEVEHSVPK	2	1	1	30795212		0	5.43801e+08	0	0.0008504	20.96	0.179175	4	1812.01	3.1631	25.6498	0
	High	AIEALSGK	2	1	1	30795212		0	775974152	0.001	0.03461	42.2	0.00264222	2	788.454	3.54723	16.0491	0
	High	LEAHIR	1	3	2	56118219;30795212		0	2.01747e+08	0.009	0.1472	41.47	0.00145778	2	738.427	1.12397	6.99024	0
55956899	keratin, type I cytoskeletal 9 [Homo sapiens]	1936.48	51.85	1	23	23	56	1.81818e+09	623	62.0268	5.23682
	A4	Sequence	# PSMs	# Proteins	# Protein Groups	Protein Group Accessions	Modifications	ΔCn	Area	q-Value	PEP	IonScore	Exp Value	Charge	MH+ [Da]	ΔM [ppm]	RT [min]	# Missed Cleavages
	High	GGSGGSHGGGSGFGGESGGSYGGGEEASGSGGGYGGGSGK	1	1	1	55956899		0	2.04056e+07	0	9.712e-14	148.92	1.18167e-13	3	3223.3	5.6683	21.9082	0
	High	GGSGGSYGGGGSGGGYGGGSGSR	2	1	1	55956899		0	128807373	0	3.176e-10	130.29	5.66388e-12	2	1791.73	1.78784	8.09894	0
	High	HGVQELEIELQSQLSK	2	1	1	55956899		0	2.08889e+09	0	1.386e-12	118.2	7.16671e-11	2	1837.97	2.72871	58.8383	0
	High	NYSPYYNTIDDLKDQIVDLTVGNNK	2	1	1	55956899		0	9.54921e+08	0	3.73e-12	117.9	1.5018e-10	3	2902.41	1.33391	68.0989	1
	High	SGGGGGGGLGSGGSIR	4	1	1	55956899		0	1.09121e+09	0	4.143e-08	97.3	1.05208e-08	2	1232.6	3.5122	12.7088	0
	High	SDLEMQYETLQEELMALK	2	1	1	55956899		0	2.59865e+08	0	6.143e-10	90.24	9.05076e-08	2	2171.03	2.00321	69.2102	0
	High	SDLEMQYETLQEELMALKK	2	1	1	55956899		0	6.16432e+08	0	2.579e-09	87.96	1.46999e-07	3	2299.13	3.63817	64.7947	1
	High	FSSSSGYGGGSSR	2	1	1	55956899		0	8.4442e+08	0	3.288e-06	86.01	1.29441e-07	2	1235.53	3.0408	9.57231	0
	High	SDLEmQYETLQEELMALKK	2	1	1	55956899	M5(Oxidation)	0	9.7938e+07	0	7.545e-09	83.43	4.11044e-07	3	2315.12	3.17309	64.7445	1
	High	EIETYHNLLEGGQEDFESSGAGK	1	1	1	55956899		0	623286346	0	1.805e-10	83.14	5.12465e-07	3	2510.14	3.57389	50.6547	0
	High	DIENQYETQITQIEHEVSSSGQEVQSSAK	1	1	1	55956899		0	5.03147e+07	0	1.289e-10	79.31	1.36092e-06	4	3264.53	4.43917	63.6239	0
	High	GGGGSFGYSYGGGSGGGFSASSLGGGFGGGSR	1	1	1	55956899		0	3.30273e+08	0	6.576e-11	76.36	2.60917e-06	3	2705.17	2.81169	57.5948	0
	High	VQALEEANNDLENK	2	1	1	55956899		0	3.51865e+08	0	3.557e-07	71.14	5.73002e-06	2	1586.77	3.04021	32.2331	0
	High	QGVDADINGLR	3	1	1	55956899		0	1.09618e+09	0	8.079e-06	68.47	6.08046e-06	2	1157.6	4.74418	33.5653	0
	High	DQIVDLTVGNNK	1	1	1	55956899		0	3.21731e+07	0	3.974e-05	67.94	9.19974e-06	2	1315.69	3.48535	40.4653	0
	High	STmQELNSR	2	1	1	55956899	M3(Oxidation)	0	8.38832e+07	0	0.002554	65.66	1.11781e-05	2	1081.5	2.72186	13.9094	0
	High	IKFEMEQNLR	3	1	1	55956899		0	1.88357e+09	0	0.0003141	60.27	5.12149e-05	3	1307.68	3.50531	36.6604	1
	High	QVLDNLTMEK	2	1	1	55956899		0	1482072689	0	0.0001067	53.38	0.000252789	2	1190.61	3.85976	38.3534	0
	High	QEYEQLIAK	1	1	1	55956899		0	1.33055e+09	0	0.0007513	51.6	0.000311324	2	1121.59	3.6242	32.5267	0
	High	QVLDNLTmEK	1	1	1	55956899	M8(Oxidation)	0	311241636	0	0.0002818	51.02	0.000449501	2	1206.61	5.29134	31.5989	0
	High	STMQELNSR	2	1	1	55956899		0	1.05021e+09	0	0.002217	48.24	0.000675608	2	1065.5	3.83318	14.0861	0
	High	IKFEmEQNLR	3	1	1	55956899	M5(Oxidation)	0	1.08974e+08	0	0.001375	45.04	0.00180007	2	1323.68	3.25697	24.9715	1
	High	QFSSSYLSR	2	1	1	55956899		0	2.8803e+08	0	0.002574	39.4	0.00616558	2	1074.53	3.919	31.3533	0
	High	IQDWYDKK	5	1	1	55956899		0	6.44381e+08	0	0.01375	34.78	0.0191113	2	1095.55	3.74395	20.8297	1
	High	FEmEQNLR	1	1	1	55956899	M3(Oxidation)	0	1.04679e+07	0	0.002967	34.57	0.0167587	2	1082.5	4.06107	15.5531	0
	High	mTLDDFR	3	1	1	55956899	M1(Oxidation)	0	1.87614e+08	0.001	0.02603	46.65	0.000777497	2	913.413	5.13156	29.5023	0
	High	MTLDDFR	2	1	1	55956899		0	1.45266e+09	0.001	0.03512	46.22	0.0013121	2	897.418	4.45363	42.4664	0
	High	IQDWYDK	1	1	1	55956899		0	476362360	0.002	0.04473	24.92	0.144948	2	967.457	5.05908	29.9412	0
13676857	heat shock-related 70 kDa protein 2 [Homo sapiens]	1914.45	21.44	1	1	17	63	53962565841	639	69.9779	5.74463
	A4	Sequence	# PSMs	# Proteins	# Protein Groups	Protein Group Accessions	Modifications	ΔCn	Area	q-Value	PEP	IonScore	Exp Value	Charge	MH+ [Da]	ΔM [ppm]	RT [min]	# Missed Cleavages
	High	IINEPTAAAIAYGLDK	5	5	3	5729877;13676857;16507237		0	5523461771	0	1.157e-08	107.61	6.60579e-10	2	1659.9	2.80658	57.419	0
	High	IINEPTAAAIAYGLDKK	9	3	2	5729877;13676857		0	21843381100	0	1.675e-09	99.41	2.29103e-09	2	1788	4.85888	49.7893	1
	High	STAGDTHLGGEDFDNR	6	3	2	5729877;13676857		0	7906108911	0	1.167e-09	82.72	3.74195e-07	2	1691.73	3.37497	23.7497	0
	High	TTPSYVAFTDTER	7	6	4	5729877;13676857;167466173;34419635		0	47066335098	0	3.408e-06	80.13	6.50727e-07	2	1487.7	1.00496	39.1956	0
	High	ARFEELNADLFR	5	3	2	5729877;13676857		0	6872318399	0	5.784e-07	74.06	2.63465e-06	2	1480.76	2.01959	51.6947	1
	High	VEIIANDQGNR	5	7	5	34419635;5729877;13676857;167466173;16507237		0	37778076909	0	1.051e-05	69.33	6.79083e-06	2	1228.63	1.38939	19.6091	0
	High	FEELNADLFR	2	3	2	5729877;13676857		0	9221364619	0	1.585e-05	68.51	1.00905e-05	2	1253.62	1.94363	57.6206	0
	High	ITITNDKGR	4	5	4	5729877;13676857;167466173;34419635		0	2858709065	0	0.005922	63.6	1.78098e-05	2	1017.57	1.43158	7.04574	1
	High	LLQDFFNGKELNK	1	4	3	5729877;13676857;34419635		0	5.84913e+07	0	1.963e-05	49.76	0.000422727	3	1565.84	5.00099	51.8252	1
	High	LLQDFFNGK	4	4	3	5729877;13676857;34419635		0	1.70247e+10	0	0.002518	45.82	0.00131564	2	1081.57	4.2456	53.4818	0
	High	VQVEYKGETK	1	3	2	5729877;13676857		0	421855792	0	0.0003214	39.62	0.00620484	2	1180.62	1.57287	8.46137	1
	High	RNTTIPTK	3	3	2	5729877;13676857		0	3.76984e+08	0	0.005702	37.06	0.00955409	3	930.537	0.793005	5.6501	1
	High	TFFPEEISSMVLTK	1	1	1	13676857		0	4.26468e+07	0	0.0002432	30.57	0.0570051	3	1628.83	5.78877	63.5308	0
	High	NTTIPTK	2	4	3	24234688;5729877;13676857		0	1.54001e+10	0.001	0.0289	49.15	0.000627552	2	774.439	4.06359	7.40625	0
	High	DNNLLGK	3	3	2	5729877;13676857		0	1.30902e+10	0.002	0.04272	35.1	0.0142463	2	773.418	3.67988	17.1469	0
	High	LIGDAAK	4	6	4	5729877;13676857;167466173;16507237		0	64161400157	0.003	0.07461	38.98	0.00591897	2	687.406	3.81909	8.20351	0
	High	ITITNDK	1	5	4	5729877;13676857;167466173;34419635		0	50659962268	0.008	0.1372	47.22	0.000876278	2	804.449	3.82255	10.651	0
38201710	probable ATP-dependent RNA helicase DDX17 isoform 1 [Homo sapiens]	1913.57	39.78	2	24	30	80	2.69929e+09	729	80.222	8.26514
	A4	Sequence	# PSMs	# Proteins	# Protein Groups	Protein Group Accessions	Modifications	ΔCn	Area	q-Value	PEP	IonScore	Exp Value	Charge	MH+ [Da]	ΔM [ppm]	RT [min]	# Missed Cleavages
	High	VLEEANQAINPK	3	2	1	38201710		0	788667527	0	2.859e-06	117.52	6.73526e-11	2	1325.71	3.46802	25.4384	0
	High	SSQSSSQQFSGIGR	3	2	1	38201710		0	6.00488e+08	0	6.895e-07	105.67	1.98115e-09	2	1455.69	3.59713	23.1937	0
	High	LIQLMEEIMAEKENK	1	2	1	38201710		0	1.68655e+08	0	4.951e-08	97.72	1.01088e-08	3	1818.94	1.95989	60.7568	1
	High	FVINYDYPNSSEDYVHR	2	2	1	38201710		0	1.40472e+09	0	3.335e-10	92.51	5.15603e-08	2	2117.97	4.26274	48.3532	0
	High	LIQLMEEImAEKENK	1	2	1	38201710	M9(Oxidation)	0	5.05291e+07	0	9.255e-07	74.55	2.30795e-06	3	1834.94	7.37502	52.5422	1
	High	QTLmWSATWPK	3	3	2	4758138;38201710	M4(Oxidation)	0	853776397	0	1.164e-05	73.3	2.74794e-06	2	1364.67	2.77248	53.6353	0
	High	ELAQQVQQVADDYGK	2	2	1	38201710		0	216053636	0	2.234e-07	71.34	5.46846e-06	2	1691.83	1.13236	49.4284	0
	High	DMVGIAQTGSGK	1	2	1	38201710		0	340041896	0	3.265e-05	64.84	1.89803e-05	2	1163.57	-0.116887	25.975	0
	High	LIQLMEEIMAEK	2	2	1	38201710		0	4.35634e+08	0	4.323e-05	64.1	2.00358e-05	2	1447.77	9.10363	65.6697	0
	High	APILIATDVASR	4	3	2	4758138;38201710		0	3.37938e+09	0	1.049e-06	63.36	7.51948e-06	2	1226.71	3.07947	44.5639	0
	High	QTLMWSATWPK	3	3	2	4758138;38201710		0	9.82105e+08	0	1.085e-05	62.88	3.04243e-05	2	1348.68	4.82771	58.9831	0
	High	MLDMGFEPQIR	2	7	3	4758138;301171467;38201710		0	1754930012	0	3.239e-05	62.19	3.86829e-05	2	1336.65	5.07702	55.9938	0
	High	MLDmGFEPQIR	4	7	3	4758138;301171467;38201710	M4(Oxidation)	0	689358608	0	2.25e-05	62.04	4.00111e-05	2	1352.64	5.4372	45.5775	0
	High	TLAYLLPAIVHINHQPYLER	2	2	1	38201710		0	1814306179	0	3.649e-09	61.9	1.07824e-05	4	2361.32	3.79528	61.5661	0
	High	DmVGIAQTGSGK	2	2	1	38201710	M2(Oxidation)	0	3.87848e+08	0	5.158e-05	56.9	0.00012179	2	1179.57	2.95374	12.5475	0
	High	APLPDLYPFGTMR	1	2	1	38201710		0	1.86161e+08	0	1.824e-06	56.88	0.000122762	2	1477.76	3.57286	62.741	0
	High	LTPYEVDELR	3	2	1	38201710		0	3.86291e+08	0	0.0009394	56.69	0.000116038	2	1234.64	8.26787	43.4305	0
	High	LIQLmEEImAEK	1	2	1	38201710	M5(Oxidation); M9(Oxidation)	0	29388820	0	3.373e-05	54.78	0.000217892	2	1479.75	4.89045	45.197	0
	High	LIDFLESGK	1	2	1	38201710		0	1.54027e+09	0	0.0005958	53.3	0.000178207	2	1021.56	3.29961	52.3668	0
	High	LmQLVDHR	3	2	1	38201710	M2(Oxidation)	0	2.55095e+08	0	0.006415	52.01	0.000200812	2	1027.54	3.51493	11.2868	0
	High	KWDLSELPK	2	2	1	38201710		0	6.99298e+07	0	0.0002986	51.95	0.000295516	2	1115.61	2.6937	44.9394	1
	High	GTAYTFFTPGNLK	2	2	1	38201710		0	6.16458e+08	0	7.669e-06	51.81	0.000384958	2	1416.72	1.6559	56.6821	0
	High	mLDmGFEPQIR	4	7	3	4758138;301171467;38201710	M1(Oxidation); M4(Oxidation)	0	904453454	0	2.222e-05	49.55	0.000695453	2	1368.63	2.48889	40.3619	0
	High	LIQLMEEImAEK	1	2	1	38201710	M9(Oxidation)	0	9.7642e+06	0	4.24e-05	48.25	0.000865572	2	1463.75	3.38805	60.0702	0
	High	NFYVEHPEVAR	3	2	1	38201710		0	1.44094e+09	0	1.156e-05	46.6	0.00127218	2	1360.67	2.24652	29.1287	0
	High	LMQLVDHR	1	2	1	38201710		0	7.3325e+08	0	0.004733	45.09	0.000954005	3	1011.54	4.02106	24.1937	0
	High	ESAAPAAAPTAEAPPPSVVTRPEPQALPSPAIR	2	2	1	38201710		0	2.99728e+08	0	6.722e-06	44.69	0.000879629	4	3246.74	7.49228	47.0223	0
	High	QLAEDFLR	2	2	1	38201710		0	1272472158	0	0.006709	44.4	0.00164656	2	991.525	4.39903	45.6067	0
	High	APLPDLYPFGTmR	1	2	1	38201710	M12(Oxidation)	0	217378868	0	8.173e-06	41.5	0.00443528	2	1493.75	2.68931	59.9378	0
	High	WDLSELPK	1	2	1	38201710		0	546585926	0	0.003452	41.02	0.00433687	2	987.519	4.46395	54.7419	0
	High	LTPYEVDELRR	2	2	1	38201710		0	1800134077	0	0.0005657	39.3	0.00635032	2	1390.74	3.09383	35.1783	1
	High	KFGNPGER	2	2	1	38201710		0	7.55256e+07	0	0.01156	38.12	0.00742329	2	904.465	1.63981	5.86056	1
	High	KKWDLSELPK	1	2	1	38201710		0	4.1033e+07	0	0.008827	30.44	0.0278324	3	1243.71	4.66347	35.5122	2
	High	TIIFVETKR	1	2	1	38201710		0	2.25379e+07	0	0.003359	29.14	0.0152983	3	1106.66	2.03404	30.5507	1
	High	FGNPGER	1	2	1	38201710		0	431965364	0.001	0.02269	36.36	0.00639286	2	776.371	2.77424	7.55316	0
	High	GLDVEDVK	2	3	2	4758138;38201710		0	841118482	0.001	0.02912	30.58	0.0465929	2	874.454	2.74094	25.913	0
	High	TIIFVETK	2	2	1	38201710		0	1167217522	0.001	0.02017	28.07	0.0289297	2	950.559	3.10458	40.1865	0
	High	KIVDQIRPDR	5	3	2	4758138;38201710		0	8.6675e+08	0.001	0.02836	20.67	0.164123	3	1239.72	1.52642	11.5814	1
	High	IVDQIRPDR	1	3	2	4758138;38201710		0	2.90419e+09	0.001	0.03848	18.46	0.320762	3	1111.63	4.39208	13.4033	0
4507555	thymopoietin isoform alpha [Homo sapiens]	1847.56	64.12	3	30	30	58	6.27221e+08	694	75.4456	7.66455
	A4	Sequence	# PSMs	# Proteins	# Protein Groups	Protein Group Accessions	Modifications	ΔCn	Area	q-Value	PEP	IonScore	Exp Value	Charge	MH+ [Da]	ΔM [ppm]	RT [min]	# Missed Cleavages
	High	AMQADISQAAQILSSDPSR	2	1	1	4507555		0	157725856	0	3.473e-09	130.69	6.96556e-12	2	1988.98	4.14692	58.9862	0
	High	AYEAAASALQIATHTAFVAK	2	1	1	4507555		0	3.43711e+08	0	2.194e-13	109.98	4.5057e-10	2	2034.07	3.56438	60.5164	0
	High	SELVANNVTLPAGEQR	2	3	1	4507555		0	1.9832e+08	0	8.686e-09	109.53	5.98376e-10	2	1697.89	3.44519	38.9941	0
	High	SSTPLPTISSSAENTR	4	3	1	4507555		0	390546331	0	1.452e-06	99.59	8.05571e-09	3	1647.83	5.65086	34.6879	0
	High	TVVSHSLTTLGLEVAK	2	1	1	4507555		0	529780377	0	2.111e-12	93.32	9.54451e-09	2	1654.94	1.88409	48.7182	0
	High	DSGSFVAFQNIPGSELMSSFAK	2	1	1	4507555		0	1.18676e+08	0	1.065e-12	78.73	1.27939e-06	2	2319.11	4.50421	69.3101	0
	High	EPTPVLGSGAAAAGR	1	3	1	4507555		0	6.96067e+07	0	1.094e-06	77.15	9.38705e-07	2	1353.71	1.90437	27.4918	0
	High	DVYVQLYLQHLTAR	2	3	1	4507555		0	3.17459e+08	0	5.152e-08	74.62	1.40128e-06	3	1718.93	3.5433	61.5143	0
	High	PEFLEDPSVLTK	1	3	1	4507555		0	4.44468e+08	0	1.864e-06	73.81	2.18977e-06	2	1374.72	4.04404	52.8167	0
	High	KDVYVQLYLQHLTAR	2	3	1	4507555		0	5.17683e+07	0	4.762e-09	72.78	1.56324e-06	3	1847.02	3.36404	52.9432	1
	High	GPPDFSSDEEREPTPVLGSGAAAAGR	2	3	1	4507555		0	1.16014e+08	0	3.37e-08	71.48	7.25438e-06	3	2570.22	3.6278	41.7927	1
	High	ALEESESSQLISPPLAQAIR	2	1	1	4507555		0	5.86247e+08	0	4.263e-07	70.45	3.85422e-06	3	2139.14	4.6009	58.7147	0
	High	SHISDQSPLSSK	4	1	1	4507555		0	3.33212e+08	0	1.565e-06	70.22	5.21407e-06	2	1285.65	5.91945	12.1066	0
	High	MAAHTMGNATVGR	2	1	1	4507555		0	1.23926e+08	0	8.919e-07	67.87	1.04025e-05	2	1316.62	-0.711836	9.41218	0
	High	LKSELVANNVTLPAGEQR	1	3	1	4507555		0	9.39788e+07	0	4.321e-07	62.12	1.55896e-05	3	1939.06	1.92722	37.1021	1
	High	QEDKDDLDVTELTNEDLLDQLVK	1	3	1	4507555		0	4.27465e+07	0	2.082e-07	61.6	6.83183e-05	3	2688.32	1.9936	65.3831	1
	High	DYVNSLLVQGGVGSLPGTSNSMPPLDVENIQK	1	1	1	4507555		0	8.07143e+07	0	1.249e-10	59.72	6.27159e-05	3	3328.7	6.95794	65.9861	0
	High	EPLVATNLPGR	3	1	1	4507555		0	7.46606e+08	0	9.541e-05	57.23	4.79709e-05	2	1166.66	4.30564	35.9334	0
	High	NRPPLPAGTNSK	4	3	1	4507555		0	4.03929e+08	0	5.752e-06	55.8	0.00011468	2	1251.68	1.94748	8.01849	0
	High	IDASELSFPFHESILK	1	1	1	4507555		0	5.48811e+08	0	4.368e-05	42.39	0.00333659	3	1832.95	5.12528	62.1115	0
	High	VIEEEWQQVDR	1	1	1	4507555		0	4.24839e+07	0	0.0001564	41.8	0.00462485	3	1430.7	3.05266	39.1247	0
	High	EATQILSVPK	1	1	1	4507555		0	4.89102e+08	0	0.0003103	39.92	0.00353451	2	1085.62	3.16081	35.4591	0
	High	QSQHDKIDASELSFPFHESILK	3	1	1	4507555		0	2.26023e+08	0	0.0003689	38.6	0.0106773	4	2556.29	5.0057	55.5294	1
	High	MAAHTmGNATVGR	2	1	1	4507555	M6(Oxidation)	0	3.44856e+07	0	0.0001825	37.97	0.010437	2	1332.62	0.456054	5.80161	0
	High	SSSSSSQPEHSAmLVSTAASPSLIK	1	1	1	4507555	M13(Oxidation)	0	36665027	0	4.51e-07	37.81	0.0160279	3	2505.22	2.78299	38.8283	0
	High	YGVNPGPIVGTTR	1	3	1	4507555		0	516205938	0	2.072e-05	36.72	0.0107152	2	1330.72	3.24227	35.6557	0
	High	DSGSFVAFQNIPGSELmSSFAK	1	1	1	4507555	M17(Oxidation)	0	75453023	0	2.198e-06	36.16	0.0256629	3	2335.1	5.28605	63.6346	0
	High	ETTTGYYK	1	1	1	4507555		0	1.9376e+08	0	0.01048	34.35	0.0139016	2	962.451	4.14233	9.83411	0
	High	THQALGILSK	1	1	1	4507555		0	9.42204e+07	0	0.0002062	32.23	0.00951474	2	1067.62	3.51061	24.3284	0
	High	FQETEFLSPPR	3	1	1	4507555		0	6.35858e+07	0	0.005169	29.79	0.0602437	3	1350.67	3.96669	48.0104	0
	High	DIVPFSELGTTPSGGGFFQGISFPEISTRPPLGSTELQAAK	1	1	1	4507555		0	236720053	0	1.732e-08	24.38	0.1811	4	4236.17	4.12683	70.1205	0
	High	LASTPFK	1	1	1	4507555		0	3.70054e+08	0.001	0.02349	41.68	0.00192554	2	763.438	4.18582	20.4439	0
301171467	ATP-dependent RNA helicase DDX3X isoform 2 [Homo sapiens]	1819.53	43.27	8	30	31	74	1.2169e+09	661	73.111	7.18115
	A4	Sequence	# PSMs	# Proteins	# Protein Groups	Protein Group Accessions	Modifications	ΔCn	Area	q-Value	PEP	IonScore	Exp Value	Charge	MH+ [Da]	ΔM [ppm]	RT [min]	# Missed Cleavages
	High	VGNLGLATSFFNER	2	3	1	301171467		0	921747597	0	6.704e-09	99.68	6.38882e-09	2	1524.79	3.90568	61.7218	0
	High	LEQELFSGGNTGINFEK	4	4	1	301171467		0	519631675	0	1.789e-08	98.39	1.13873e-08	2	1882.92	1.38225	55.983	0
	High	HVINFDLPSDIEEYVHR	2	4	1	301171467		0	523497946	0	1.034e-10	90.17	7.71694e-08	3	2083.03	3.45075	61.2332	0
	High	QYPISLVLAPTR	2	4	1	301171467		0	5.65352e+08	0	0.0002297	86.7	4.83179e-08	2	1357.79	4.0455	59.7375	0
	High	QSSGASSSSFSSSR	1	3	1	301171467		0	1.88456e+08	0	2.189e-07	85.02	1.69664e-07	2	1361.59	0.627374	7.35441	0
	High	VGSTSENITQK	1	4	1	301171467		0	5.7111e+08	0	6.615e-05	76.17	1.23068e-06	2	1163.6	5.10289	7.60548	0
	High	IVEQDTmPPK	3	4	1	301171467	M7(Oxidation)	0	7.23059e+07	0	0.0001994	76.17	1.27174e-06	2	1173.59	2.71508	9.73745	0
	High	IVEQDTMPPK	6	4	1	301171467		0	4.12223e+07	0	0.0008962	70.92	3.93221e-06	2	1157.59	5.10877	15.8806	0
	High	SPILVATAVAAR	3	4	1	301171467		0	9.74009e+08	0	7.442e-06	68.06	1.51625e-06	2	1168.71	4.26553	43.7567	0
	High	NINITKDLLDLLVEAK	1	3	1	301171467		0	1.01547e+07	0	2.027e-06	65.87	2.3941e-06	3	1812.06	7.06363	70.7226	1
	High	MLDMGFEPQIR	2	7	3	4758138;301171467;38201710		0	1754930012	0	3.239e-05	62.19	3.86829e-05	2	1336.65	5.07702	55.9938	0
	High	MLDmGFEPQIR	4	7	3	4758138;301171467;38201710	M4(Oxidation)	0	689358608	0	2.25e-05	62.04	4.00111e-05	2	1352.64	5.4372	45.5775	0
	High	DREEALHQFR	2	4	1	301171467		0	389861068	0	0.0004498	59.34	7.54354e-05	4	1300.65	4.48317	16.1719	1
	High	VVWVEESDKR	2	3	1	301171467		0	785105245	0	0.0001348	58.47	8.1215e-05	2	1246.65	2.98289	23.7419	1
	High	SFLLDLLNATGK	2	3	1	301171467		0	5.40557e+08	0	0.0002782	55.51	6.69232e-05	2	1291.73	4.49134	68.777	0
	High	YLVLDEADR	1	8	1	301171467		0	5.33785e+08	0	0.001669	54.79	0.000147859	2	1093.56	4.3118	38.3412	0
	High	KQYPISLVLAPTR	1	4	1	301171467		0	1.3538e+08	0	2.104e-05	52.14	7.48404e-05	3	1485.88	1.81919	48.9583	1
	High	DLLDLLVEAK	2	4	1	301171467		0	3.76689e+08	0	0.0001332	50.15	0.00031928	2	1128.66	4.36108	69.42	0
	High	HTmMFSATFPK	2	4	1	301171467	M3(Oxidation)	0	5.3861e+07	0	1.277e-05	50.01	0.000587645	2	1313.6	1.65433	36.4146	0
	High	mLDmGFEPQIR	4	7	3	4758138;301171467;38201710	M1(Oxidation); M4(Oxidation)	0	904453454	0	2.222e-05	49.55	0.000695453	2	1368.63	2.48889	40.3619	0
	High	DSLTLVFVETK	1	3	1	301171467		0	148683792	0	0.0001031	48.19	0.000544621	2	1251.69	3.80487	60.0914	0
	High	HTMMFSATFPK	1	4	1	301171467		0	1.4399e+08	0	0.0003001	46.73	0.00127076	3	1297.61	4.91868	43.8072	0
	High	HAIPIIK	2	4	1	301171467		0	352467932	0	0.006054	42.57	0.000154938	2	791.517	3.41849	19.2629	0
	High	SDYDGIGSR	1	3	1	301171467		0	3.36338e+08	0	0.004505	40.14	0.00464773	2	969.431	4.26203	16.1264	0
	High	QEVPSWLENmAYEHHYK	1	4	1	301171467	M10(Oxidation)	0	1.32416e+08	0	4.2e-07	37.88	0.0165292	4	2176.99	4.93554	43.8451	0
	High	RIVEQDTmPPK	1	4	1	301171467	M8(Oxidation)	0	1.43766e+07	0	0.004101	37.29	0.0101624	3	1329.69	3.33868	7.53675	1
	High	QEVPSWLENMAYEHHYK	2	4	1	301171467		0	216909896	0	3.179e-07	35.71	0.0290017	4	2160.99	5.78231	53.3312	0
	High	HTmmFSATFPK	2	4	1	301171467	M3(Oxidation); M4(Oxidation)	0	5.03233e+07	0	0.0004319	32.36	0.035717	2	1329.6	3.7145	29.4573	0
	High	DSLTLVFVETKK	1	3	1	301171467		0	2.79674e+07	0	0.0006981	32.19	0.0130453	3	1379.78	4.85793	50.8078	1
	High	ELAVQIYEEAR	1	4	1	301171467		0	72231508	0	0.002478	30.02	0.0546975	3	1320.69	4.7955	48.2866	0
	High	ELAVQIYEEARK	1	4	1	301171467		0	4.19153e+07	0	0.0004033	26.25	0.0982934	3	1448.78	5.27775	42.5437	1
	High	YTRPTPVQK	1	4	1	301171467		0	5.76846e+08	0	0.0005525	20.65	0.316415	3	1089.61	0.490735	6.33907	0
	High	GRSDYDGIGSR	1	3	1	301171467		0	4.3271e+06	0.001	0.02958	51.66	0.000427144	2	1182.56	5.58348	10.7773	1
	High	LVDMMER	2	4	1	301171467		0	5.36103e+08	0.001	0.02938	18.43	0.536873	2	893.424	2.78118	30.1884	0
	High	LVDMmER	3	4	1	301171467	M5(Oxidation)	0	143858072	0.003	0.06494	44.09	0.00127121	2	909.421	4.16265	16.3362	0
	High	EIQMLAR	1	4	1	301171467		0	499316960	0.003	0.06176	41.6	0.00269814	2	860.466	-0.251601	28.0921	0
	High	LVDmmER	1	4	1	301171467	M4(Oxidation); M5(Oxidation)	0	4.0226e+07	0.003	0.0606	29.17	0.0487266	2	925.412	0.681696	6.64405	0
	High	YIPPHLR	3	3	1	301171467		0	2.98443e+07	0.003	0.06906	20.03	0.236858	2	895.521	6.48358	17.323	0
	High	DAYSSFGSR	1	4	1	301171467		0	54470466	0.008	0.1388	35.11	0.0118394	2	989.437	4.47006	24.1591	0
56237027	insulin-like growth factor 2 mRNA-binding protein 1 isoform 1 [Homo sapiens]	1641.13	46.27	2	27	29	73	3.75317e+09	577	63.4412	9.20264
	A4	Sequence	# PSMs	# Proteins	# Protein Groups	Protein Group Accessions	Modifications	ΔCn	Area	q-Value	PEP	IonScore	Exp Value	Charge	MH+ [Da]	ΔM [ppm]	RT [min]	# Missed Cleavages
	High	ITISSLQDLTLYNPER	1	2	1	56237027		0	970492588	0	4.468e-11	135.2	1.30915e-12	2	1862.99	2.95187	63.3174	0
	High	LYIGNLNESVTPADLEK	2	2	1	56237027		0	700939818	0	5.018e-09	106.43	1.27178e-09	2	1875.98	3.57083	57.842	0
	High	VSYIPDEQIAQGPENGR	2	1	1	56237027		0	720841792	0	5.59e-10	105.37	2.44809e-09	2	1872.91	3.01292	42.677	0
	High	TVNELQNLTAAEVVVPR	3	2	1	56237027		0	3675359934	0	6.133e-08	96.05	6.09609e-09	2	1853.02	5.63925	59.4538	0
	High	QGsPVAAGAPAK	2	1	1	56237027	S3(Phospho)	0	4.6998e+08	0	7.305e-05	84.11	2.27456e-07	2	1133.54	3.83225	8.1656	0
	High	QGSPVAAGAPAK	1	1	1	56237027		0	7.8392e+08	0	1.055e-05	76.47	7.93492e-07	2	1053.57	2.8699	7.99736	0
	High	LLVPTQYVGAIIGK	2	1	1	56237027		0	3.18741e+09	0	1.796e-06	72.44	3.79159e-07	2	1471.89	3.65723	63.988	0
	High	LNGHQLENHALK	3	1	1	56237027		0	1.14347e+09	0	2.976e-07	69.26	5.84584e-06	2	1373.73	2.82159	11.2445	0
	High	mVIITGPPEAQFK	5	5	3	56237027;56118219;30795212	M1(Oxidation)	0	1554333685	0	1.003e-06	65.01	1.76996e-05	2	1446.77	2.50675	45.077	0
	High	ILAHNNFVGR	6	3	2	56237027;30795212		0	4.39674e+09	0	3.825e-05	62.09	1.47706e-05	2	1140.64	7.01382	19.8215	0
	High	TADEVPLK	1	1	1	56237027		0	2043117625	0	0.00412	60.25	3.22869e-05	2	872.476	3.96157	16.675	0
	High	IIGHFYASQmAQR	4	2	1	56237027	M10(Oxidation)	0	1.03289e+09	0	1.191e-06	59.81	6.93172e-05	3	1537.76	4.4613	24.1967	0
	High	AIETFSGKVELQGK	1	2	1	56237027		0	7.08843e+07	0	1.72e-05	57.57	6.26445e-05	3	1506.82	4.035	35.0078	1
	High	QQQVDIPLR	2	1	1	56237027		0	2.88205e+09	0	0.0007924	56.4	6.5977e-05	2	1096.61	3.36519	34.1359	0
	High	IIGHFYASQMAQR	2	2	1	56237027		0	2.26994e+09	0	1.93e-06	55.43	0.000189322	2	1521.77	3.98309	33.8177	0
	High	LKEENFFGPK	3	2	1	56237027		0	2.98379e+09	0	0.002194	50.83	0.000438626	2	1208.64	4.01325	32.6204	1
	High	DQTPDENDQVIVK	2	2	1	56237027		0	4.07176e+08	0	8.798e-06	50.39	0.00063348	2	1500.72	1.53726	25.0048	0
	High	IAPPETPDSK	4	2	1	56237027		0	2.24326e+09	0	0.0008402	49.75	0.000502616	2	1054.55	4.95874	16.093	0
	High	RLEIEHSVPK	4	2	1	56237027		0	1.09042e+09	0	1.406e-05	48.5	0.000397629	3	1207.68	3.80299	15.4793	1
	High	AIETFSGK	1	2	1	56237027		0	1602110927	0	0.0122	48.03	0.000686257	2	852.449	3.16598	17.2578	0
	High	MVIITGPPEAQFK	2	5	3	56237027;56118219;30795212		0	1921314842	0	2.572e-05	47.36	0.000822769	2	1430.77	1.88156	51.3428	0
	High	EEVKLETHIR	2	2	1	56237027		0	1.99122e+08	0	0.0005361	41.64	0.00237522	3	1253.69	1.06932	16.9133	1
	High	ISYSGQFLVK	1	2	1	56237027		0	1.33993e+09	0	0.0005801	40.27	0.00291784	2	1141.63	3.80412	44.7566	0
	High	IRDILAQVK	2	2	1	56237027		0	9.93466e+08	0	0.003477	39.02	0.00181079	3	1055.66	4.58544	32.1754	1
	High	MILEIMHK	2	1	1	56237027		0	631550637	0	0.00504	37.27	0.00710623	2	1014.55	4.63392	39.7275	0
	High	MILEImHK	3	1	1	56237027	M6(Oxidation)	0	151976716	0	0.01407	34.86	0.0155946	3	1030.54	1.51734	27.4796	0
	High	EENFFGPK	2	2	1	56237027		0	1.56662e+08	0	0.01754	34.65	0.0156645	2	967.46	8.63441	34.1389	0
	High	VSYIPDEQIAQGPENGRR	1	1	1	56237027		0	6.59044e+07	0	6.713e-05	25.57	0.20578	3	2029.02	4.40639	36.4665	1
	High	LEIEHSVPK	2	2	1	56237027		0	272201842	0	0.0007056	25.47	0.110253	2	1051.58	4.19168	19.2552	0
	High	LKEENFFGPKEEVK	1	2	1	56237027		0	3.63504e+07	0	0.0003517	23.38	0.243605	4	1693.9	9.30113	30.9115	2
	High	mILEImHK	1	1	1	56237027	M1(Oxidation); M6(Oxidation)	0	0	0.001	0.03846	15.31	1.67685	2	1046.55	9.25268	19.3319	0
	High	AEQEIMK	1	2	1	56237027		0	3.0149e+08	0.002	0.05509	29.12	0.0465966	2	848.421	3.64439	9.19996	0
	High	FASASIK	1	2	1	56237027		0	2002921285	0.004	0.08839	41.35	0.00133374	2	723.405	1.87105	11.8503	0
	High	LETHIR	1	2	1	56237027		0	5.06534e+08	0.008	0.1335	44.45	0.000768093	2	768.437	0.761171	6.86812	0
56118219	insulin-like growth factor 2 mRNA-binding protein 2 isoform b [Homo sapiens]	1555.4	44.24	2	19	22	47	1.27258e+09	556	61.8043	8.25049
	A4	Sequence	# PSMs	# Proteins	# Protein Groups	Protein Group Accessions	Modifications	ΔCn	Area	q-Value	PEP	IonScore	Exp Value	Charge	MH+ [Da]	ΔM [ppm]	RT [min]	# Missed Cleavages
	High	ITISSLQDLSIYNPER	2	2	1	56118219		0	1.4934e+08	0	4.008e-10	135.73	1.16944e-12	2	1848.98	4.17613	62.353	0
	High	LYIGNLSPAVTADDLR	2	2	1	56118219		0	2.69062e+08	0	6.818e-09	90.75	4.15649e-08	2	1717.92	5.34883	59.2424	0
	High	ISYIPDEEVSSPSPPQR	4	2	1	56118219		0	1.64188e+08	0	1.299e-06	89.74	8.45641e-08	3	1900.94	5.70142	43.1091	0
	High	IAPAEGPDVSER	2	2	1	56118219		0	302051600	0	3.302e-06	82.26	3.54198e-07	2	1240.62	2.84344	18.5236	0
	High	DQTPDENEEVIVR	1	2	1	56118219		0	3.81961e+07	0	5.936e-06	78.78	9.1512e-07	2	1543.73	4.44571	30.2746	0
	High	ILVPTQFVGAIIGK	4	3	2	30795212;56118219		0	1083646855	0	4.793e-06	75.92	1.01064e-07	2	1455.9	1.36826	67.8423	0
	High	IMEVDYSVSK	1	2	1	56118219		0	2.03111e+08	0	0.000118	75.02	1.62424e-06	2	1170.58	4.85105	34.5782	0
	High	KLPLAGQVLLK	3	2	1	56118219		0	3.80662e+08	0	1.276e-05	74.55	3.49921e-08	3	1179.79	2.6834	44.2136	1
	High	IIGHFFASQTAQR	4	2	1	56118219		0	8.12792e+08	0	1.511e-06	74.02	2.11018e-06	3	1475.78	3.01471	34.2938	0
	High	LKEENFFNPK	2	2	1	56118219		0	433482943	0	0.0003208	73.1	2.78194e-06	2	1265.66	4.91262	33.1763	1
	High	SGYAFVDYPDQNWAIR	1	2	1	56118219		0	1.28823e+08	0	5.436e-09	72.82	4.73552e-06	2	1901.89	5.6535	61.0396	0
	High	TVNELQNLTSAEVIVPR	1	2	1	56118219		0	2.7716e+07	0	3.455e-06	70.37	2.98458e-06	4	1883.03	3.36293	59.9515	0
	High	mVIITGPPEAQFK	5	5	3	56237027;56118219;30795212	M1(Oxidation)	0	1554333685	0	1.003e-06	65.01	1.76996e-05	2	1446.77	2.50675	45.077	0
	High	LAEEIPLK	2	2	1	56118219		0	602633540	0	0.001749	63.66	5.57532e-06	2	912.544	3.85231	34.4639	0
	High	ILAHNGLVGR	1	2	1	56118219		0	4.30989e+08	0	0.0001526	53.97	4.85049e-05	3	1049.63	3.49165	16.8463	0
	High	ImEVDYSVSK	1	2	1	56118219	M2(Oxidation)	0	2.18564e+07	0	0.0004015	52.77	0.000285889	2	1186.57	3.51579	25.7123	0
	High	YPQGVASQR	1	2	1	56118219		0	4.27639e+08	0	0.0002727	52.58	0.000246503	2	1005.52	4.45775	9.91912	0
	High	MVIITGPPEAQFK	2	5	3	56237027;56118219;30795212		0	1921314842	0	2.572e-05	47.36	0.000822769	2	1430.77	1.88156	51.3428	0
	High	LSGHQFENYSFK	2	2	1	56118219		0	4.12468e+08	0	0.000155	39.54	0.0068983	3	1456.69	3.11449	34.9091	0
	High	MILEIMQK	1	2	1	56118219		0	1.12552e+08	0	0.003936	30.04	0.0364131	2	1005.55	3.18264	49.7131	0
	High	AIETLSGK	1	2	1	56118219		0	3.5014e+08	0.001	0.02826	34.93	0.0119066	2	818.465	4.23634	13.3532	0
	High	QIDFPLR	1	2	1	56118219		0	696402921	0.001	0.03728	31.8	0.0346203	2	888.498	4.39727	45.7592	0
	High	MILEImQK	1	2	1	56118219	M6(Oxidation)	0	48042016	0.001	0.03498	17.31	0.810003	2	1021.54	-0.552885	36.8697	0
	High	EENFFNPK	1	2	1	56118219		0	3.00166e+07	0.003	0.06014	9.15	6.19039	2	1024.48	3.1732	34.9425	0
	High	LEAHIR	1	3	2	56118219;30795212		0	2.01747e+08	0.009	0.1472	41.47	0.00145778	2	738.427	1.12397	6.99024	0
4758138	probable ATP-dependent RNA helicase DDX5 [Homo sapiens]	1538.58	46.58	1	31	37	81	2.96418e+09	614	69.1047	8.92432
	A4	Sequence	# PSMs	# Proteins	# Protein Groups	Protein Group Accessions	Modifications	ΔCn	Area	q-Value	PEP	IonScore	Exp Value	Charge	MH+ [Da]	ΔM [ppm]	RT [min]	# Missed Cleavages
	High	QNFTEPTAIQAQGWPVALSGLDMVGVAQTGSGK	2	1	1	4758138		0	92652714	0	3.918e-12	119.81	7.72571e-11	3	3358.68	3.09226	68.1401	0
	High	QNFTEPTAIQAQGWPVALSGLDmVGVAQTGSGK	2	1	1	4758138	M23(Oxidation)	0	1.5866e+08	0	1.395e-12	96.67	1.81587e-08	3	3374.67	1.69062	65.7034	0
	High	TLSYLLPAIVHINHQPFLER	3	1	1	4758138		0	1.87356e+09	0	2.789e-10	88.53	2.20943e-08	3	2361.32	4.3137	62.3637	0
	High	TGTAYTFFTPNNIKQVSDLISVLR	1	1	1	4758138		0	1.12022e+07	0	1.019e-09	75.65	9.10744e-07	3	2685.43	1.44547	70.916	1
	High	QTLmWSATWPK	3	3	2	4758138;38201710	M4(Oxidation)	0	853776397	0	1.164e-05	73.3	2.74794e-06	2	1364.67	2.77248	53.6353	0
	High	FVINYDYPNSSEDYIHR	2	1	1	4758138		0	1.40469e+09	0	2.967e-07	64.24	3.5655e-05	3	2131.98	3.5296	50.7896	0
	High	APILIATDVASR	4	3	2	4758138;38201710		0	3.37938e+09	0	1.049e-06	63.36	7.51948e-06	2	1226.71	3.07947	44.5639	0
	High	QTLMWSATWPK	3	3	2	4758138;38201710		0	9.82105e+08	0	1.085e-05	62.88	3.04243e-05	2	1348.68	4.82771	58.9831	0
	High	MLDMGFEPQIR	2	7	3	4758138;301171467;38201710		0	1754930012	0	3.239e-05	62.19	3.86829e-05	2	1336.65	5.07702	55.9938	0
	High	MLDmGFEPQIR	4	7	3	4758138;301171467;38201710	M4(Oxidation)	0	689358608	0	2.25e-05	62.04	4.00111e-05	2	1352.64	5.4372	45.5775	0
	High	LLQLVEDR	1	1	1	4758138		0	2608966590	0	0.001943	59.41	3.78019e-05	2	985.572	4.22565	39.8241	0
	High	TTYLVLDEADR	3	1	1	4758138		0	1.23196e+09	0	9.842e-06	57.18	0.000111888	2	1295.65	4.84623	45.2458	0
	High	TAQEVETYR	1	1	1	4758138		0	539654331	0	0.0004477	56.06	0.00016958	2	1096.53	2.95265	12.5121	0
	High	QVSDLISVLR	2	1	1	4758138		0	1.72412e+09	0	0.0001681	50.23	0.000250857	2	1129.66	1.97966	58.4483	0
	High	mLDmGFEPQIR	4	7	3	4758138;301171467;38201710	M1(Oxidation); M4(Oxidation)	0	904453454	0	2.222e-05	49.55	0.000695453	2	1368.63	2.48889	40.3619	0
	High	KWNLDELPK	1	1	1	4758138		0	1.54471e+07	0	0.0056	47.56	0.000691029	3	1142.62	3.68201	42.1985	1
	High	LMEEIMSEK	1	1	1	4758138		0	3.4214e+08	0	0.0009508	45.81	0.00124782	2	1109.52	2.52579	37.1794	0
	High	NFYQEHPDLAR	2	1	1	4758138		0	2.08082e+09	0	6.381e-05	45.46	0.00187308	2	1389.66	4.01001	28.7441	0
	High	RTAQEVETYR	1	1	1	4758138		0	8.70708e+07	0	2.57e-06	44.63	0.00197485	2	1252.63	1.96344	8.58908	1
	High	EANQAINPK	2	1	1	4758138		0	8.62234e+08	0	0.00388	44.29	0.00128289	2	984.513	2.0261	6.62335	0
	High	DGWPAmGIHGDK	2	1	1	4758138	M6(Oxidation)	0	2.23906e+08	0	0.002104	42.67	0.00274433	3	1299.58	3.83742	24.8006	0
	High	TIVFVETK	2	1	1	4758138		0	1.16329e+09	0	0.0148	40.9	0.00163379	2	936.545	5.13284	35.3743	0
	High	LmEEIMSEK	1	1	1	4758138	M2(Oxidation)	0	5.02381e+07	0	0.001274	40.83	0.00473733	2	1125.52	3.97102	24.6706	0
	High	TGTAYTFFTPNNIK	3	1	1	4758138		0	8.56786e+08	0	0.0004529	37.6	0.0117562	2	1574.79	3.62951	53.4283	0
	High	LmEEImSEK	1	1	1	4758138	M2(Oxidation); M6(Oxidation)	0	1.00618e+08	0	0.001672	36.76	0.00986838	2	1141.52	4.19943	12.576	0
	High	WNLDELPK	1	1	1	4758138		0	462365212	0	0.007131	34.44	0.0140302	2	1014.53	3.88874	51.8402	0
	High	TAQEVETYRR	1	1	1	4758138		0	2.5147e+08	0	0.0009245	34.1	0.022409	3	1252.63	2.46432	7.71878	1
	High	GYSSLLKR	2	1	1	4758138		0	13881282	0	0.008631	32.54	0.0135118	3	923.533	2.4086	22.8656	1
	High	RGGFNTFR	1	1	1	4758138		0	3.88477e+07	0	0.007586	28.56	0.0635976	2	954.493	2.87101	15.9762	1
	High	DGWPAMGIHGDK	4	1	1	4758138		0	5.45864e+07	0	0.0007644	27.02	0.12423	2	1283.59	1.59843	37.6218	0
	High	TIVFVETKR	1	1	1	4758138		0	3.43711e+07	0	0.01117	23.81	0.0632184	3	1092.65	3.50744	25.9546	1
	High	RTAQEVETYRR	1	1	1	4758138		0	1.97748e+07	0	0.01548	18.95	0.776837	4	1408.73	-0.905299	6.56621	2
	High	QLAEDFLK	1	1	1	4758138		0	713650794	0.001	0.01891	46.69	0.000866799	2	963.517	2.48472	44.4887	0
	High	sGYSSDRDR	1	1	1	4758138	N-Term(Acetyl)	0	4.58255e+07	0.001	0.01826	31.35	0.0258321	2	1084.47	0.744903	6.75921	1
	High	GLDVEDVK	2	3	2	4758138;38201710		0	841118482	0.001	0.02912	30.58	0.0465929	2	874.454	2.74094	25.913	0
	High	KKWNLDELPK	1	1	1	4758138		0	3.33579e+07	0.001	0.02128	24.45	0.101037	3	1270.72	4.19999	32.0604	2
	High	DWVLNEFK	1	1	1	4758138		0	1.09943e+09	0.001	0.03369	24.32	0.191386	2	1050.53	5.84705	59.5206	0
	High	KIVDQIRPDR	5	3	2	4758138;38201710		0	8.6675e+08	0.001	0.02836	20.67	0.164123	3	1239.72	1.52642	11.5814	1
	High	IVDQIRPDR	1	3	2	4758138;38201710		0	2.90419e+09	0.001	0.03848	18.46	0.320762	3	1111.63	4.39208	13.4033	0
	High	RTTYLVLDEADR	1	1	1	4758138		0	1.09397e+07	0.002	0.04047	44.86	0.0018093	2	1451.76	4.20951	36.375	1
	High	GYSSLLK	1	1	1	4758138		0	1344661404	0.002	0.04304	38.51	0.00386145	2	767.432	3.01547	29.8301	0
	High	DRGFGAPR	1	1	1	4758138		0	1.01034e+08	0.002	0.05243	32.76	0.024338	2	875.451	2.659	8.68648	1
	High	sGYSSDR	1	1	1	4758138	N-Term(Acetyl)	0	4.47013e+07	0.002	0.04127	21.4	0.257537	2	813.341	4.4676	8.76684	0
	High	GGFNTFR	1	1	1	4758138		0	2.61225e+08	0.004	0.09203	37.82	0.00703736	2	798.392	2.80167	25.5222	0
32484977	angiomotin-like protein 2 [Homo sapiens]	1518.97	40	6	27	27	56	8.32267e+08	780	85.7836	7.29834
	A4	Sequence	# PSMs	# Proteins	# Protein Groups	Protein Group Accessions	Modifications	ΔCn	Area	q-Value	PEP	IonScore	Exp Value	Charge	MH+ [Da]	ΔM [ppm]	RT [min]	# Missed Cleavages
	High	QAGAPGGSSGSGGSPELSALR	2	1	1	32484977		0	2.31593e+08	0	2.794e-12	119.99	7.57242e-11	2	1842.9	2.28538	33.7964	0
	High	SVPSVFAAAAAGTQGWQGLSSSER	2	1	1	32484977		0	3.59934e+08	0	1.57e-10	112.01	5.02661e-10	3	2364.17	3.49027	62.7455	0
	High	QFAMDAAATAAAQR	1	1	1	32484977		0	243206886	0	1.581e-07	104.68	2.26882e-09	2	1422.68	3.16041	38.4038	0
	High	HSPQPSPSSSFNEGLLTGGHR	2	1	1	32484977		0	5.93499e+08	0	5.392e-13	102.34	4.80467e-09	3	2192.06	5.26543	34.841	0
	High	AELLEQALGNAQGR	2	1	1	32484977		0	225587106	0	2.448e-07	91.33	3.71416e-08	2	1469.77	1.85321	49.116	0
	High	LLAQSYEQQQEQEKLER	1	1	1	32484977		0	3.22535e+08	0	2.03e-09	89.61	8.21014e-08	3	2120.07	2.51056	30.4854	1
	High	QFAmDAAATAAAQR	2	1	1	32484977	M4(Oxidation)	0	8.98435e+07	0	8.489e-07	85.3	1.92862e-07	2	1438.68	2.50217	27.5667	0
	High	RAELLEQALGNAQGR	3	1	1	32484977		0	6.07287e+08	0	2.41e-05	82.21	2.49187e-07	2	1625.88	2.77332	42.7176	1
	High	TQEAQAGSQDMVAK	2	1	1	32484977		0	1.37341e+08	0	2.567e-07	77.76	1.11635e-06	2	1463.68	3.20452	10.5273	0
	High	AASLDSVATSR	4	1	1	32484977		0	5.28862e+08	0	8.976e-05	69.42	5.30867e-06	2	1077.56	4.28911	21.4386	0
	High	YGNLTETR	1	1	1	32484977		0	29756801	0	0.0006178	68.28	9.33168e-06	2	953.47	1.24276	14.0982	0
	High	EKEEQILALEADMTK	1	1	1	32484977		0	75763382	0	3.74e-06	66.63	1.38618e-05	3	1747.89	4.14898	51.2411	1
	High	TQEAQAGSQDmVAK	1	1	1	32484977	M11(Oxidation)	0	2.86012e+07	0	1.03e-06	64.62	2.13299e-05	2	1479.67	-0.405884	6.13374	0
	High	AAsLDSVATSR	1	1	1	32484977	S3(Phospho)	0	21785776	0	0.001306	63.79	2.08288e-05	2	1157.52	1.75883	27.5321	0
	High	LLAQSYEQQQEQEK	1	1	1	32484977		0	8.50204e+07	0	6.148e-07	57.61	0.000128995	2	1721.84	3.49288	24.3008	0
	High	LSEAHESLTR	2	1	1	32484977		0	9.04247e+08	0	8.155e-06	54.29	0.000166645	2	1142.58	3.89376	9.17616	0
	High	GSPHFQHAEVR	2	1	1	32484977		0	1.54817e+08	0	2.326e-05	51.92	0.00034191	2	1264.62	1.94665	6.90735	0
	High	TLLAIQQQALR	1	1	1	32484977		0	7.75265e+06	0	8.184e-05	47.47	0.000174584	3	1254.76	5.69242	46.5086	0
	High	APTEEPVVTAPPAAHAK	4	1	1	32484977		0	817081957	0	2.485e-07	46.5	0.00103205	3	1685.9	5.70533	21.922	0
	High	EKEEQILALEADmTK	1	1	1	32484977	M13(Oxidation)	0	21993131	0	9.77e-05	43.43	0.00335463	3	1763.88	4.36439	38.2145	1
	High	TRLEQELK	1	1	1	32484977		0	1.42268e+07	0	0.008612	43.36	0.001926	2	1016.58	3.12466	11.9126	1
	High	VLHAQILEK	3	1	1	32484977		0	7.75472e+08	0	0.0002773	41.39	0.000853174	2	1050.64	5.12321	21.5967	0
	High	LLQLSLER	1	1	1	32484977		0	173073396	0	0.007636	38.88	0.00347492	2	971.591	2.48727	47.4207	0
	High	GPPPQYPHVVLAHETTTAVTDPR	2	1	1	32484977		0	1.75418e+08	0	0.0001283	37.11	0.0125865	4	2483.27	2.70431	37.5661	0
	High	RLQDFNR	2	1	1	32484977		0	1.17518e+08	0	0.005624	35.7	0.0130539	2	948.5	-0.586668	10.3107	1
	High	NQQGPPLR	2	1	1	32484977		0	1.78803e+08	0	0.01152	35.64	0.0109023	2	909.493	3.3869	8.8944	0
	High	AIQGSLRPAK	3	1	1	32484977		0	5.91306e+08	0	0.0004233	33.1	0.00516717	3	1040.62	-0.296031	8.41006	0
	High	APSHMSSSHSFPQLAR	2	1	1	32484977		0	6.04036e+07	0	0.0001074	32	0.0435361	3	1739.84	4.91129	24.1683	0
	High	LESEIQR	1	1	1	32484977		0	443946340	0.001	0.0368	39.48	0.00681954	2	874.465	2.2643	10.0765	0
	High	APSHmSSSHSFPQLAR	1	1	1	32484977	M5(Oxidation)	0	6.09615e+06	0.002	0.04207	21.64	0.575125	3	1755.83	2.09651	18.5853	0
	High	REQLELR	1	1	1	32484977		0	1.61933e+07	0.008	0.1348	37.06	0.0073107	3	943.536	3.99448	13.1597	1
	High	EQLELR	1	6	1	32484977		0	4.14564e+08	0.009	0.1514	34.39	0.015612	2	787.433	2.80752	20.2151	0
375065852	MAGUK p55 subfamily member 5 isoform 2 [Homo sapiens]	1491.56	63.65	3	30	30	57	7.30125e+08	641	73.3758	6.29053
	A4	Sequence	# PSMs	# Proteins	# Protein Groups	Protein Group Accessions	Modifications	ΔCn	Area	q-Value	PEP	IonScore	Exp Value	Charge	MH+ [Da]	ΔM [ppm]	RT [min]	# Missed Cleavages
	High	SGLLHEGDEVLEINGIEIR	2	2	1	375065852		0	4.98774e+08	0	8.346e-16	129.36	6.37907e-12	2	2093.09	3.27485	60.4601	0
	High	VYESIGQYGGETVK	2	2	1	375065852		0	433776904	0	3.791e-08	105.33	2.30368e-09	2	1529.75	3.48183	34.8259	0
	High	HIQHTLVDSQSQEDISLLLQLVQNK	1	2	1	375065852		0	3.32149e+07	0	9.104e-13	96.65	5.48249e-09	3	2886.55	6.53935	66.9164	0
	High	NSDLKPYIIFIAPPSQER	2	2	1	375065852		0	387892296	0	2.595e-10	96.49	7.70773e-09	2	2088.13	8.81443	59.9076	0
	High	LDTEPQWVPSTWLR	2	2	1	375065852		0	1.03255e+08	0	5.902e-09	85.88	1.64877e-07	2	1727.88	1.59501	63.8875	0
	High	TGIDNPMFDTEEGIVLESPHYAVK	1	2	1	375065852		0	2.76919e+08	0	5.37e-12	85.26	3.1334e-07	3	2662.27	1.20445	61.4309	0
	High	ILEIEDLFSSLK	2	2	1	375065852		0	5.67465e+08	0	2.169e-06	79.56	3.16494e-07	2	1406.78	5.00882	70.0915	0
	High	NEmDSVIISR	1	2	1	375065852	M3(Oxidation)	0	1.48565e+08	0	0.0002642	77.87	9.4962e-07	2	1179.57	0.892482	23.9781	0
	High	GDILHVISQEDPNWWQAYR	2	2	1	375065852		0	409894800	0	5.073e-08	72.07	5.36431e-06	3	2327.13	3.80955	64.2169	0
	High	QAFEADIAAGK	2	2	1	375065852		0	3.42152e+08	0	0.0001498	65.18	1.51239e-05	2	1120.57	4.376	31.4001	0
	High	FASAVPHTTR	3	2	1	375065852		0	795773668	0	7.938e-05	64.25	1.92241e-05	3	1086.57	4.25448	11.196	0
	High	KQELDLNSSMR	2	2	1	375065852		0	182320730	0	6.434e-06	63.38	2.66564e-05	2	1320.66	3.56625	24.2208	1
	High	QELDLNSSMR	1	2	1	375065852		0	43143233	0	6.959e-05	60.86	4.39298e-05	2	1192.57	3.02749	32.5358	0
	High	NLYGTSIDSVR	1	2	1	375065852		0	4.63679e+08	0	5.913e-05	59.58	6.62576e-05	2	1224.63	3.94021	36.4435	0
	High	NPKPEELR	2	2	1	375065852		0	404187039	0	0.008165	58.68	4.09945e-05	2	982.53	-1.56063	6.83195	0
	High	NEMDSVIISR	2	2	1	375065852		0	3.07579e+08	0	0.0002725	56.11	0.000136903	2	1163.58	3.14391	37.1552	0
	High	LINKLDTEPQWVPSTWLR	1	2	1	375065852		0	2.88933e+08	0	1.441e-07	53.11	0.000155147	3	2196.19	4.66268	61.775	1
	High	EMEQNNGHYFDTAIVNSDLDK	1	2	1	375065852		0	1.02228e+08	0	6.62e-07	51.27	0.000811763	3	2440.08	2.62538	48.3486	0
	High	EGDEDNQPLAGLVPGK	2	2	1	375065852		0	1.72098e+08	0	1.51e-06	49.12	0.000918462	2	1638.8	0.666343	48.4344	0
	High	IHNAITVHmNK	2	2	1	375065852	M9(Oxidation)	0	1.04473e+08	0	4.146e-05	47.07	0.00107592	2	1293.67	0.565439	6.18813	0
	High	ASPPFPLISNAQDLAQEVQTVLKPVHHK	4	2	1	375065852		0	131129054	0	3.408e-07	44.29	0.00062748	5	3064.67	5.00046	68.3468	0
	High	KQELDLNSSmR	2	2	1	375065852	M10(Oxidation)	0	6.29847e+07	0	0.004463	41.56	0.00430809	3	1336.66	3.48213	13.0611	1
	High	GKDVNEVFDLLSDMHGTLTFVLIPSQQIKPPPAK	2	2	1	375065852		0	1.96027e+08	0	9.836e-05	38.66	0.00327427	4	3734.99	1.11858	70.0961	1
	High	EGQELTALLNTPHIQALLLAHDK	1	2	1	375065852		0	5.346e+08	0	3.682e-08	38.65	0.00299526	4	2525.38	3.53412	63.4778	0
	High	DIPLGATVR	2	2	1	375065852		0	8.27135e+08	0	0.01782	32.67	0.0112477	2	941.546	4.32111	34.4776	0
	High	FIEHGEFEK	2	2	1	375065852		0	2.85065e+08	0	0.0001068	31.88	0.0338263	2	1135.54	0.0144565	18.9594	0
	High	IHNAITVHMNK	2	2	1	375065852		0	3.18174e+08	0	5.477e-05	31.64	0.0320808	3	1277.68	3.07888	13.0156	0
	High	QTIEEDKEPEK	1	2	1	375065852		0	2.08865e+07	0	0.006586	18.4	0.940259	3	1345.65	1.40326	6.60366	1
	High	GKDVNEVFDLLSDmHGTLTFVLIPSQQIKPPPAK	1	2	1	375065852	M14(Oxidation)	0	47335352	0	0.002688	11.85	1.69161	5	3751	5.10188	65.4793	1
	High	ELGLSFQK	1	2	1	375065852		0	329011534	0.001	0.02049	35.67	0.0100277	2	921.508	4.59686	39.8895	0
	High	AYQELLR	1	2	1	375065852		0	5.35718e+08	0.002	0.05389	33.96	0.0142636	2	892.489	0.244149	30.6517	0
	High	DYHFVSR	2	2	1	375065852		0	2.04241e+08	0.002	0.05254	27.06	0.0873742	3	923.44	3.57354	19.1631	0
	High	ETVIHVK	1	2	1	375065852		0	149826664	0.004	0.08571	25.07	0.0490095	2	825.485	2.792	9.31241	0
	High	DFQNAFK	1	3	1	375065852		0	355538592	0.008	0.1373	20.2	0.403484	2	869.418	3.55436	33.5014	0
55953087	nucleolar GTP-binding protein 1 [Homo sapiens]	1457.4	56.78	1	34	34	68	9.09845e+08	634	73.9178	9.49561
	A4	Sequence	# PSMs	# Proteins	# Protein Groups	Protein Group Accessions	Modifications	ΔCn	Area	q-Value	PEP	IonScore	Exp Value	Charge	MH+ [Da]	ΔM [ppm]	RT [min]	# Missed Cleavages
	High	WQVVDTPGILDHPLEDR	2	1	1	55953087		0	7.2664e+08	0	2.254e-10	99.89	6.43597e-09	2	1990.01	3.5045	58.7882	0
	High	SLGVDMDDKDDAHYAVQAR	2	1	1	55953087		0	1.22067e+08	0	2.035e-09	89.84	1.00329e-07	4	2105.96	3.68496	32.8503	1
	High	NTIEMQAITALAHLR	2	1	1	55953087		0	847900918	0	1.372e-08	87.72	5.63762e-08	2	1681.92	6.07386	64.4148	0
	High	IFTDLQSEGFPVIETSTLTEEGVIK	2	1	1	55953087		0	337441358	0	1.458e-10	87.47	9.46335e-08	3	2753.43	5.20229	66.637	0
	High	DLELEMGDDYILDLQK	2	1	1	55953087		0	15948527	0	1.236e-08	84.77	2.9875e-07	2	1909.92	4.18083	66.3946	0
	High	EDSAPPSSVAR	2	1	1	55953087		0	7.80527e+07	0	3.492e-05	69.28	6.09636e-06	2	1115.54	2.37257	7.65662	0
	High	KLEELEKEEELR	1	1	1	55953087		0	62644125	0	2.474e-07	68.93	6.38411e-06	3	1544.82	-0.254378	27.2771	2
	High	NTIEmQAITALAHLR	2	1	1	55953087	M5(Oxidation)	0	173627637	0	1.372e-07	68.54	6.40311e-06	3	1697.9	2.35335	63.0581	0
	High	FTQQNYHDR	2	1	1	55953087		0	3.02774e+08	0	0.0001906	64.59	1.66991e-05	2	1208.54	0.0230212	6.37538	0
	High	ADVDVQPYAFTTK	2	1	1	55953087		0	358875126	0	3.888e-06	58.97	8.59468e-05	2	1454.71	-1.09581	44.0171	0
	High	LDDIHPFYADLMNILYDKDHYK	2	1	1	55953087		0	3.99582e+08	0	2.023e-11	56.38	0.000221514	4	2739.33	5.52473	66.2086	1
	High	ITVVPSAKDFIDLTLSK	1	1	1	55953087		0	16125211	0	3.433e-07	54.9	3.49481e-05	3	1847.06	6.57209	63.8205	1
	High	QSLEYLEQVR	1	1	1	55953087		0	509721537	0	7.662e-05	53.55	0.00022498	2	1264.66	3.67942	43.4959	0
	High	LALGQINIAK	2	1	1	55953087		0	8.92477e+08	0	0.000304	53.43	4.58481e-05	2	1040.65	5.37333	47.1639	0
	High	YWDLMNLSEK	1	1	1	55953087		0	3.02255e+08	0	0.0001682	49.74	0.00068851	2	1298.61	3.64046	61.1999	0
	High	ERPPFIPEGVVAR	3	1	1	55953087		0	5.15985e+08	0	0.0001287	45.22	0.000793604	2	1466.82	3.4528	44.4489	0
	High	SLFVGHMDYK	2	1	1	55953087		0	3.895e+08	0	0.001182	44.86	0.00213752	2	1196.58	4.22493	36.2216	0
	High	IAELSEDDQK	1	1	1	55953087		0	2.11339e+08	0	0.0001647	44.78	0.0015951	2	1147.55	1.91108	14.9489	0
	High	DDKERPPFIPEGVVAR	4	1	1	55953087		0	2.89886e+08	0	1.211e-05	44.49	0.00171059	4	1824.97	5.06523	43.8359	1
	High	DFIDLTLSK	1	1	1	55953087		0	5.17932e+08	0	0.006513	43.59	0.00180915	2	1051.57	2.56611	59.279	0
	High	NLVDNVAK	3	1	1	55953087		0	6.20681e+08	0	0.001356	43.44	0.00194293	2	872.487	4.38179	21.4116	0
	High	LDDIHPFYADLMNILYDK	1	1	1	55953087		0	4.54481e+07	0	5.46e-07	43.01	0.00443781	3	2196.07	3.01081	71.2633	0
	High	HDKIPEIWEGHNIADYIDPAIMK	3	1	1	55953087		0	2.32171e+08	0	1.251e-08	39.36	0.00933975	4	2705.34	-0.385814	61.2864	1
	High	TPTVIHK	1	1	1	55953087		0	8.09794e+07	0	0.012	37.75	0.00222442	2	795.473	0.992862	6.2695	0
	High	LPTIDPNTR	1	1	1	55953087		0	989156366	0	0.002333	37.59	0.00458966	2	1026.56	3.71318	30.4824	0
	High	YGDSLYR	1	1	1	55953087		0	2.9606e+08	0	0.00909	37.38	0.00667257	2	873.414	4.00786	21.5952	0
	High	LSQILTDFPK	1	1	1	55953087		0	459378041	0	0.0005567	36.45	0.00635233	2	1161.66	5.8532	51.415	0
	High	IPEIWEGHNIADYIDPAIMK	1	1	1	55953087		0	2.20057e+08	0	9.443e-08	34.55	0.0269027	3	2325.17	3.01448	65.1184	0
	High	YWDLmNLSEK	1	1	1	55953087	M5(Oxidation)	0	61460234	0	7.498e-05	33.95	0.0235791	2	1314.6	-0.15002	52.4223	0
	High	HDKIPEIWEGHNIADYIDPAImK	1	1	1	55953087	M22(Oxidation)	0	68533198	0	3.534e-09	26.51	0.174107	4	2721.35	6.86779	59.4886	1
	High	IPEIWEGHNIADYIDPAImK	1	1	1	55953087	M19(Oxidation)	0	6.95892e+07	0	3.688e-08	23.6	0.369729	3	2341.16	3.88843	63.0903	0
	High	HVFDMKPK	2	1	1	55953087		0	3.86874e+08	0	0.003127	19.38	0.478106	2	1001.53	4.3658	10.8155	0
	High	EQLELFQNIRPLFINKPLIVVANK	2	1	1	55953087		0	2.51633e+08	0	0.0001566	17.41	0.0698974	3	2836.65	0.942953	65.6881	0
	High	LDDIHPFYADLmNILYDKDHYK	1	1	1	55953087	M12(Oxidation)	0	37608425	0	1.15e-05	14.18	4.01996	5	2755.31	2.7036	62.6952	1
	High	YWDLMNLSEKHDK	1	1	1	55953087		0	1.38859e+07	0	0.005585	12.56	4.66718	4	1678.8	3.71916	48.3979	1
	High	ITVVPSAK	3	1	1	55953087		0	4.11126e+08	0.001	0.02385	46.37	0.000726625	2	814.506	2.79986	18.8942	0
	High	HVFDmKPK	2	1	1	55953087	M5(Oxidation)	0	1.55956e+08	0.001	0.02239	21.47	0.346803	3	1017.52	1.03358	5.76088	0
	High	VNEVLNR	1	1	1	55953087		0	6.31318e+08	0.002	0.05365	56.01	8.84657e-05	2	843.472	4.09856	11.4912	0
	High	LHLAIPTR	3	1	1	55953087		0	4.34428e+08	0.003	0.06147	42.8	0.000443462	3	920.571	3.39202	34.1207	0
	High	IRHFYMR	1	1	1	55953087		0	3.35338e+07	0.008	0.1394	7.62	6.27923	3	1022.54	3.80123	12.6466	1
14165435	heterogeneous nuclear ribonucleoprotein K isoform b [Homo sapiens]	1399.18	41.68	2	17	17	45	5.58837e+08	463	50.9444	5.5415
	A4	Sequence	# PSMs	# Proteins	# Protein Groups	Protein Group Accessions	Modifications	ΔCn	Area	q-Value	PEP	IonScore	Exp Value	Charge	MH+ [Da]	ΔM [ppm]	RT [min]	# Missed Cleavages
	High	IITITGTQDQIQNAQYLLQNSVK	3	2	1	14165435		0	4.37756e+08	0	3.305e-12	123.39	1.33319e-11	2	2589.39	1.74889	64.0807	0
	High	IILDLISESPIK	2	2	1	14165435		0	3.17541e+08	0	7.262e-07	94.05	4.60454e-09	2	1340.81	4.66192	63.5263	0
	High	ILSISADIETIGEILKK	6	2	1	14165435		0	406698495	0	0.0005277	74.21	1.70692e-07	3	1843.08	2.32798	72.0382	1
	High	LLIHQSLAGGIIGVK	2	2	1	14165435		0	239154017	0	4.309e-09	74.12	6.97064e-08	2	1518.94	5.05762	49.7665	0
	High	TDYNASVSVPDSSGPER	1	2	1	14165435		0	8.355e+07	0	2.245e-07	71.58	5.46637e-06	2	1780.81	4.19726	31.1183	0
	High	NTDEMVELR	2	2	1	14165435		0	163400776	0	0.0006094	65.86	1.47998e-05	2	1106.52	4.61961	31.2829	0
	High	NTDEmVELR	1	2	1	14165435	M5(Oxidation)	0	2.83193e+07	0	0.0008776	62.16	3.00723e-05	2	1122.51	0.710261	17.2442	0
	High	GSYGDLGGPIITTQVTIPK	1	2	1	14165435		0	1.96141e+08	0	5.291e-09	61.63	2.16083e-05	2	1917.04	3.45585	58.9254	0
	High	NLPLPPPPPPR	11	2	1	14165435		0	101410902	0	6.027e-05	61.53	9.7024e-06	2	1194.7	1.30077	41.01	0
	High	GGDLmAYDR	2	2	1	14165435	M5(Oxidation)	0	1.40272e+08	0	0.005159	55.12	0.000110739	2	1013.44	3.7846	16.8703	0
	High	VVLIGGKPDR	2	2	1	14165435		0	694163867	0	0.008701	50.72	7.41324e-05	3	1053.65	3.82643	17.2563	0
	High	RPAEDMEEEQAFK	1	2	1	14165435		0	3.8667e+07	0	2.571e-05	41.41	0.00505216	3	1579.71	4.16795	23.656	0
	High	IDEPLEGSEDR	1	2	1	14165435		0	5.52659e+07	0	3.486e-05	40.55	0.00559026	2	1259.58	2.36526	23.9106	0
	High	GGDLMAYDR	1	2	1	14165435		0	1.02038e+08	0	0.003192	38.29	0.0064193	2	997.444	3.09186	28.9898	0
	High	DLAGSIIGK	2	2	1	14165435		0	544590466	0	0.006536	36.68	0.0119097	2	873.506	2.74181	41.4642	0
	High	DYDDmSPR	2	2	1	14165435	M5(Oxidation)	0	3.43761e+07	0	0.01462	28.81	0.029461	2	1014.39	2.469	8.32024	0
	High	RPAEDMEEEQAFKR	1	2	1	14165435		0	1.40563e+07	0	2.242e-05	28.03	0.13489	4	1735.81	2.95028	18.64	1
	High	NAGAVIGK	1	2	1	14165435		0	2.27185e+08	0.001	0.02159	37.06	0.00745829	2	729.428	3.16637	7.58319	0
	High	GGDLMAYDRR	1	2	1	14165435		0	3.21757e+07	0.001	0.02801	35.55	0.015853	3	1153.55	2.91312	22.8108	1
	High	DYDDMSPR	1	2	1	14165435		0	1.83591e+07	0.002	0.05647	24.45	0.0856029	2	998.398	10.0088	18.929	0
	High	GGDLmAYDRR	1	2	1	14165435	M5(Oxidation)	0	7.60814e+07	0.006	0.1131	23.86	0.225516	3	1169.54	3.48975	12.5879	1
4503841	X-ray repair cross-complementing protein 6 [Homo sapiens]	1344.35	54.52	4	31	31	58	6.42789e+08	609	69.7991	6.63916
	A4	Sequence	# PSMs	# Proteins	# Protein Groups	Protein Group Accessions	Modifications	ΔCn	Area	q-Value	PEP	IonScore	Exp Value	Charge	MH+ [Da]	ΔM [ppm]	RT [min]	# Missed Cleavages
	High	TFNTSTGGLLLPSDTK	1	1	1	4503841		0	1.40208e+08	0	5.437e-09	106.47	1.3007e-09	2	1651.86	3.54476	49.5482	0
	High	IMLFTNEDNPHGNDSAK	1	1	1	4503841		0	2.33834e+08	0	1.141e-09	103.49	3.94659e-09	3	1902.87	3.08194	35.8352	0
	High	KQELLEALTK	4	1	1	4503841		0	1.50651e+08	0	3.01e-05	86.39	5.66001e-08	2	1172.69	2.14578	37.5962	1
	High	TFNTSTGGLLLPSDTKR	1	1	1	4503841		0	3.90593e+08	0	2.393e-07	80.58	3.88493e-07	3	1807.96	4.28623	43.5537	1
	High	DIISIAEDEDLR	2	1	1	4503841		0	1.46054e+08	0	8.317e-06	79.69	5.76195e-07	2	1388.7	4.68476	58.7851	0
	High	SDSFENPVLQQHFR	2	1	1	4503841		0	668454461	0	9.175e-08	77.67	1.38255e-06	2	1703.82	2.7078	44.4214	0
	High	NIYVLQELDNPGAK	2	1	1	4503841		0	2.12874e+08	0	3.129e-07	76.34	1.42732e-06	2	1573.83	2.76543	57.5154	0
	High	DIVISVGIYNLVQK	1	1	1	4503841		0	1.02087e+07	0	1.223e-06	75.9	3.82989e-07	2	1560.9	1.1426	65.2313	0
	High	VHFEESSKLEDLLR	2	1	1	4503841		0	1.23301e+08	0	6.277e-09	74.08	2.19457e-06	3	1701.89	4.7393	49.2406	1
	High	IQVTPPGFQLVFLPFADDKR	2	1	1	4503841		0	2.29469e+08	0	2.053e-10	68.77	2.9269e-06	3	2288.26	5.94301	68.797	1
	High	KPGGFDISLFYR	3	1	1	4503841		0	422848392	0	7.752e-06	64.21	1.83588e-05	2	1399.74	3.79627	59.1113	0
	High	ImLFTNEDNPHGNDSAK	1	1	1	4503841	M2(Oxidation)	0	9.59159e+07	0	2.135e-08	64.13	3.20685e-05	3	1918.87	5.9607	31.8196	0
	High	ImATPEQVGK	3	1	1	4503841	M2(Oxidation)	0	131333928	0	0.0002683	61.13	3.92004e-05	2	1089.57	4.1677	12.6334	0
	High	QIILEKEETEELKR	2	1	1	4503841		0	9.70887e+07	0	8.486e-06	57.65	5.23962e-05	4	1757.97	2.67105	30.0998	2
	High	ILELDQFK	1	1	1	4503841		0	6.33186e+08	0	0.004386	57.35	6.08375e-05	2	1005.56	2.91321	50.2606	0
	High	NLEALALDLmEPEQAVDLTLPK	1	1	1	4503841	M10(Oxidation)	0	3.90712e+07	0	3.701e-07	56.11	0.000102983	3	2439.28	4.84467	68.8383	0
	High	FDDPGLMLMGFKPLVLLK	2	1	1	4503841		0	1.77793e+08	0	1.895e-06	54.74	5.85862e-05	2	2034.13	7.72938	70.6382	0
	High	LGSLVDEFK	1	1	1	4503841		0	626728180	0	0.0007677	51.49	0.000313279	2	1007.55	4.88477	48.2896	0
	High	DLLAVVFYGTEK	1	1	1	4503841		0	2.40017e+07	0	7.194e-05	50.25	0.000348358	2	1354.73	5.34441	67.6695	0
	High	IMATPEQVGK	3	1	1	4503841		0	1.9918e+08	0	0.0004617	50.15	0.000469984	2	1073.57	3.92776	20.8083	0
	High	FDDPGLmLMGFKPLVLLK	2	1	1	4503841	M7(Oxidation)	0	83066894	0	8.806e-07	43.71	0.00123636	3	2050.12	3.53362	68.0714	0
	High	VHFEESSK	1	1	1	4503841		0	28634772	0	0.003801	43.66	0.00162093	2	962.458	0.687154	6.85182	0
	High	IISSDRDLLAVVFYGTEK	1	1	1	4503841		0	385641670	0	3.848e-07	41.77	0.00238168	3	2026.09	3.06488	64.688	1
	High	DTGIFLDLMHLK	2	1	1	4503841		0	3.07193e+08	0	0.0001367	40.1	0.00474449	3	1402.75	5.97711	66.0593	0
	High	ELVYPPDYNPEGK	2	1	1	4503841		0	40029850	0	1.893e-05	38.27	0.0112968	2	1520.72	-1.73115	41.7032	0
	High	EETEELKR	1	1	1	4503841		0	4.05264e+07	0	0.002787	37.77	0.00951686	3	1033.52	-0.615154	6.08	1
	High	DTGIFLDLmHLK	1	1	1	4503841	M9(Oxidation)	0	1.54329e+08	0	0.0001261	35.73	0.015049	3	1418.74	4.67559	60.5074	0
	High	RLGSLVDEFK	2	1	1	4503841		0	1.92685e+07	0	0.0083	31.79	0.0235418	3	1163.65	3.33937	41.7808	1
	High	FDDPGLmLmGFKPLVLLK	1	1	1	4503841	M7(Oxidation); M9(Oxidation)	0	6.9017e+07	0	0.0014	31.33	0.0259881	3	2066.12	4.25402	65.0552	0
	High	DSLIFLVDASK	1	1	1	4503841		0	3.26494e+08	0	9.317e-05	30.76	0.0331587	2	1207.66	4.52098	62.1526	0
	High	VEYSEEELK	1	1	1	4503841		0	6.6914e+07	0	0.00405	30.14	0.05708	2	1125.54	3.79785	24.1726	0
	High	NIPPYFVALVPQEEELDDQK	1	1	1	4503841		0	2.22699e+08	0	4.437e-07	28.08	0.120198	3	2344.18	3.01568	65.4397	0
	High	FTVPMLK	2	1	1	4503841		0	236794095	0.001	0.03643	33.46	0.0120368	2	835.477	2.83197	50.1331	0
	High	ALKPPPIK	1	1	1	4503841		0	6.708e+07	0.002	0.05777	16.31	0.0456073	2	863.571	-0.0169514	15.8699	0
	High	DKNSVNFK	1	1	1	4503841		0	2.94091e+07	0.005	0.09809	44.66	0.00139015	2	951.491	2.0813	7.72028	1
	High	LEDLLR	2	4	1	4503841		0	3.11189e+08	0.005	0.108	25.56	0.129257	2	758.444	4.34577	34.2073	0
118498359	ribosomal L1 domain-containing protein 1 [Homo sapiens]	1299.42	47.55	1	25	25	48	7.64768e+08	490	54.9389	10.1255
	A4	Sequence	# PSMs	# Proteins	# Protein Groups	Protein Group Accessions	Modifications	ΔCn	Area	q-Value	PEP	IonScore	Exp Value	Charge	MH+ [Da]	ΔM [ppm]	RT [min]	# Missed Cleavages
	High	SAALPIFSSFVSNWDEATK	2	1	1	118498359		0	9.27484e+07	0	5.381e-10	116.49	1.71433e-10	2	2070.03	5.39076	71.1867	0
	High	mEDSASASLSSAAATGTSTSTPAAPTAR	1	1	1	118498359	N-Term(Acetyl)	0	6.03725e+07	0	3.279e-09	102.66	6.42813e-09	3	2639.22	3.75135	48.1659	0
	High	SAALPIFSSFVSNWDEATKR	2	1	1	118498359		0	1.53927e+08	0	1.852e-09	100.33	6.53878e-09	3	2226.13	4.65713	68.7863	1
	High	mEDSASASLSSAAATGTSTSTPAAPTAR	1	1	1	118498359	N-Term(Acetyl); M1(Oxidation)	0	162435635	0	9.54e-09	93.89	4.81204e-08	3	2655.21	3.68996	41.0542	0
	High	LLSSFDFFLTDAR	2	1	1	118498359		0	359894370	0	3.623e-06	85.14	1.64274e-07	2	1531.78	3.68612	68.2	0
	High	SPNPSTPR	3	1	1	118498359		0	4.55268e+08	0	0.004629	67.47	6.02539e-06	2	855.433	0.845755	5.54519	0
	High	TPANEKVEIQK	2	1	1	118498359		0	5.77654e+07	0	3.116e-05	62.37	2.39883e-05	2	1256.69	2.38428	8.85015	1
	High	KVPVSVNLLSK	2	1	1	118498359		0	1.15559e+08	0	0.001055	58.58	7.34981e-06	2	1183.74	2.6398	36.2351	1
	High	QLDKEQVR	2	1	1	118498359		0	4.92754e+07	0	0.004061	56.86	9.63344e-05	2	1015.55	0.196927	5.65934	1
	High	RLLPSLIGR	2	1	1	118498359		0	1.73751e+08	0	4.544e-05	53.8	1.68832e-05	2	1024.67	2.63452	41.5068	1
	High	TASVLSKDDVAPESGDTTVK	1	1	1	118498359		0	4.7126e+07	0	1.549e-08	52.98	0.000369318	3	2020.01	2.61908	28.1255	1
	High	LLPSLIGR	1	1	1	118498359		0	6.99065e+08	0	0.006198	51.4	3.80329e-05	2	868.565	3.79315	46.7871	0
	High	IGHVGMQIEHIIENIVAVTK	2	1	1	118498359		0	9.04664e+07	0	9.454e-06	51.14	0.000142289	4	2201.22	5.60604	68.9178	0
	High	KALPASETPK	1	1	1	118498359		0	8.66629e+07	0	0.0009568	51.1	0.000161848	3	1041.6	1.16758	6.07852	1
	High	IGHVGmQIEHIIENIVAVTK	2	1	1	118498359	M6(Oxidation)	0	6.32932e+07	0	1.125e-06	50.37	0.000261266	4	2217.21	2.68379	68.0332	0
	High	DDVAPESGDTTVK	2	1	1	118498359		0	1.20775e+08	0	1.808e-05	49.84	0.000723157	2	1333.62	3.12166	13.2875	0
	High	VPVSVNLLSK	1	1	1	118498359		0	2.89429e+08	0	0.0001765	49.61	0.000166828	2	1055.65	3.30636	44.2938	0
	High	ATNESEDEIPQLVPIGK	4	1	1	118498359		0	2.54633e+08	0	5.454e-08	45.54	0.00200644	2	1839.94	2.37644	54.8672	0
	High	KKVPVSVNLLSK	1	1	1	118498359		0	59664186	0	5.886e-05	44.87	6.51673e-05	3	1311.84	4.07053	26.269	2
	High	LTLPHSIR	2	1	1	118498359		0	749616109	0	0.007832	36.2	0.00313048	3	936.566	3.32722	30.0585	0
	High	ALPASETPK	3	1	1	118498359		0	8.45622e+08	0	0.01103	33.83	0.0114678	2	913.501	2.44769	9.62697	0
	High	TVSQIISLQTLK	2	1	1	118498359		0	3.67303e+08	0	0.0003123	33.7	0.00326333	3	1330.8	4.43352	54.2588	0
	High	TVSQIISLQTLKK	1	1	1	118498359		0	1.28012e+08	0	0.0001443	31.46	0.00396545	3	1458.89	1.68096	44.8358	1
	High	DEPNSTPEK	1	1	1	118498359		0	2.29249e+06	0	0.006659	28.3	0.0536177	2	1016.45	-0.269444	5.61699	0
	High	GLSEKLPEKWESVK	1	1	1	118498359		0	1.13369e+07	0	0.0003873	24.36	0.147858	4	1629.89	1.0074	35.0351	2
	High	FFTTPSK	3	1	1	118498359		0	5.14368e+08	0.003	0.06001	56.83	6.01725e-05	2	827.433	3.6699	23.5858	0
	High	TEQFYR	1	1	1	118498359		0	3.26933e+08	0.008	0.1407	37.43	0.00627089	2	843.402	2.63184	16.4399	0
55956788	nucleolin [Homo sapiens]	1270.57	35.63	1	28	28	47	1.61518e+09	710	76.5684	4.70361
	A4	Sequence	# PSMs	# Proteins	# Protein Groups	Protein Group Accessions	Modifications	ΔCn	Area	q-Value	PEP	IonScore	Exp Value	Charge	MH+ [Da]	ΔM [ppm]	RT [min]	# Missed Cleavages
	High	TLVLSNLSYSATEETLQEVFEK	4	1	1	55956788		0	8.23763e+08	0	2.059e-11	112.94	3.22935e-10	2	2501.28	5.20729	70.0195	0
	High	GLSEDTTEETLKESFDGSVR	1	1	1	55956788		0	123501942	0	1.999e-07	106.86	2.09463e-09	3	2200.04	4.78149	50.2878	1
	High	VEGTEPTTAFNLFVGNLNFNK	2	1	1	55956788		0	734298880	0	1.924e-09	93.93	3.05657e-08	2	2312.17	5.05446	68.3192	0
	High	GFGFVDFNSEEDAK	1	1	1	55956788		0	5.64559e+08	0	3.634e-07	81.46	4.41916e-07	2	1561.68	2.40924	57.416	0
	High	TGISDVFAK	2	1	1	55956788		0	1.73325e+09	0	0.0003498	72.58	2.30768e-06	2	937.503	4.72876	41.2843	0
	High	GYAFIEFASFEDAK	1	1	1	55956788		0	3.78296e+08	0	4.689e-07	71.62	4.86189e-06	2	1594.75	4.98041	64.6054	0
	High	GLSEDTTEETLK	2	1	1	55956788		0	9.55924e+07	0	4.128e-05	71.45	4.66567e-06	2	1322.64	4.43645	26.0735	0
	High	QKVEGTEPTTAFNLFVGNLNFNK	1	1	1	55956788		0	3.00377e+08	0	1.628e-07	70.26	5.40174e-06	3	2568.32	2.22182	64.7415	1
	High	FGYVDFESAEDLEK	2	1	1	55956788		0	3.74295e+08	0	4.599e-06	64.63	2.38979e-05	3	1648.75	5.69172	59.2486	0
	High	NDLAVVDVR	1	1	1	55956788		0	1.441e+09	0	0.0005126	64.24	1.41641e-05	2	1000.55	4.55674	34.8578	0
	High	EAMEDGEIDGNK	1	1	1	55956788		0	3.60873e+07	0	1.087e-05	61.59	3.27297e-05	2	1307.55	3.05672	16.0081	0
	High	EVFEDAAEIR	2	1	1	55956788		0	8.0302e+08	0	0.0001232	58.3	7.60262e-05	2	1178.57	3.23963	38.6257	0
	High	EAmEDGEIDGNK	1	1	1	55956788	M3(Oxidation)	0	1.05483e+07	0	5.163e-05	57.3	8.24905e-05	2	1323.54	1.97356	7.84111	0
	High	GIAYIEFK	1	1	1	55956788		0	1583672270	0	0.01739	51.84	0.000140747	2	940.519	5.01956	48.1996	0
	High	SISLYYTGEK	2	1	1	55956788		0	1.20239e+09	0	0.001427	48.77	0.000715466	2	1160.59	4.32988	39.2048	0
	High	VTLDWAKPK	3	1	1	55956788		0	633387096	0	0.002235	46.27	0.000984319	2	1057.61	2.48273	32.7909	0
	High	ESFDGSVR	2	1	1	55956788		0	3.62457e+08	0	0.01223	44.65	0.00132137	2	896.414	3.73808	15.4001	0
	High	QGTEIDGR	1	1	1	55956788		0	4.41428e+08	0	0.007623	42.54	0.00195851	2	875.423	1.4861	6.93409	0
	High	NSTWSGESK	1	1	1	55956788		0	3.49206e+08	0	0.001954	40.78	0.0029079	2	995.446	2.96056	7.87896	0
	High	EAMEDGEIDGNKVTLDWAKPK	2	1	1	55956788		0	96083798	0	3.27e-05	40.6	0.00777335	4	2346.15	7.48181	46.5116	1
	High	AIRLELQGPR	1	1	1	55956788		0	2.382e+07	0	0.00289	29.54	0.0104503	3	1152.69	3.8539	33.8753	1
	High	ATFIKVPQNQNGK	1	1	1	55956788		0	2.24506e+07	0	0.0005477	20.29	0.317103	3	1444.8	3.73403	24.2584	1
	High	LELQGPR	4	1	1	55956788		0	1.52861e+09	0.001	0.03818	39.42	0.00160003	2	812.466	3.89371	21.0258	0
	High	VVVsPTKK	1	1	1	55956788	S4(Phospho)	0	9516550	0.001	0.02643	17.62	0.614085	2	937.512	0.10363	6.27546	1
	High	VTQDELK	1	1	1	55956788		0	936043823	0.003	0.07156	28.26	0.0853132	2	832.443	1.87791	7.80634	0
	High	VAVATPAK	1	1	1	55956788		0	1.19809e+08	0.004	0.08753	39.59	0.00119242	2	756.464	3.24336	7.62476	0
	High	ALVATPGK	2	1	1	55956788		0	65024880	0.005	0.1056	34.47	0.00387641	2	756.465	4.45363	12.5091	0
	High	VFGNEIK	2	1	1	55956788		0	1461069520	0.006	0.1127	20.86	0.27892	2	806.444	3.78437	21.0093	0
	High	ALVATPGKK	1	1	1	55956788		0	1.84513e+07	0.008	0.1417	20.24	0.131054	2	884.557	0.635459	7.05639	1
24497620	signal recognition particle subunit SRP68 isoform 1 [Homo sapiens]	1226.16	44.98	3	29	29	42	2.37652e+08	627	70.6856	8.55811
	A4	Sequence	# PSMs	# Proteins	# Protein Groups	Protein Group Accessions	Modifications	ΔCn	Area	q-Value	PEP	IonScore	Exp Value	Charge	MH+ [Da]	ΔM [ppm]	RT [min]	# Missed Cleavages
	High	IFLLGLADNEAAIVQAESEETKER	1	2	1	24497620		0	8.06767e+07	0	9.824e-13	133.98	1.94573e-12	3	2646.37	3.15046	65.0536	1
	High	LASAFTEEQAVLYNQR	2	2	1	24497620		0	9.05057e+07	0	4.588e-10	110.37	6.99769e-10	2	1839.93	2.59305	51.5567	0
	High	LEAQAYTAYLSGMLR	2	2	1	24497620		0	3.66895e+07	0	1.164e-09	95.6	1.83569e-08	2	1686.86	6.55264	64.2288	0
	High	SGGTEGLLAEK	1	2	1	24497620		0	1.62336e+08	0	1.365e-05	89.89	5.10262e-08	2	1061.55	3.6982	24.4572	0
	High	YANEVNSDAGAFK	1	3	1	24497620		0	1.59438e+08	0	7.934e-08	89.67	6.26868e-08	2	1385.64	2.72019	27.1478	0
	High	YLLLVLMDAER	2	2	1	24497620		0	6.37139e+07	0	1.244e-06	86.25	9.46178e-08	2	1335.74	3.95001	67.5635	0
	High	QAATmSEVEWR	1	2	1	24497620	M5(Oxidation)	0	1.18444e+07	0	4.557e-06	84.64	1.64564e-07	2	1323.61	4.00711	26.4905	0
	High	VSNLQYLHSYLTYIK	2	3	1	24497620		0	2.43807e+08	0	7.841e-10	79.46	4.16157e-07	2	1841.99	6.5774	60.2789	0
	High	QAATMSEVEWR	1	2	1	24497620		0	8.92278e+07	0	8.79e-07	70.3	5.15156e-06	2	1307.61	0.260712	37.7414	0
	High	DLPDVQELITQVR	2	3	1	24497620		0	127151986	0	2.721e-06	66.79	7.7168e-06	2	1525.83	6.60598	65.5252	0
	High	YLLLVLmDAER	1	2	1	24497620	M7(Oxidation)	0	3.28174e+07	0	1.979e-05	65.87	1.03011e-05	2	1351.74	7.21355	62.5007	0
	High	SGGTEGLLAEKLEALITQTR	1	2	1	24497620		0	17506100	0	3.274e-08	65.72	7.70261e-06	3	2087.14	0.990077	67.1834	1
	High	IFLLGLADNEAAIVQAESEETK	1	2	1	24497620		0	65270517	0	1.14e-09	64.29	1.95506e-05	3	2361.23	4.84167	67.9338	0
	High	ANKEFGDSLSLEILQIIK	1	2	1	24497620		0	2.2439e+07	0	5.921e-06	63.6	8.25015e-06	3	2018.13	4.86185	68.2015	1
	High	VTEELLTDNR	1	1	1	24497620		0	158297370	0	4.34e-05	60.07	5.20542e-05	2	1189.61	1.98609	29.8865	0
	High	WSEALVLYDR	1	3	1	24497620		0	141457154	0	6.513e-06	58.58	7.95998e-05	2	1251.64	4.21538	53.3569	0
	High	KWSEALVLYDR	1	3	1	24497620		0	5.58692e+07	0	0.0001047	48.16	0.000698098	3	1379.74	4.96494	46.8589	1
	High	DNKPLVER	2	3	1	24497620		0	109390647	0	0.01796	45.88	0.000606831	3	970.533	1.67641	7.51561	0
	High	VEEISPNIR	2	2	1	24497620		0	158476037	0	0.0007688	45.77	0.000972	2	1056.57	4.11728	27.1145	0
	High	AAIEAFNK	3	2	1	24497620		0	98740854	0	0.01063	44.08	0.00166498	2	863.463	0.865033	22.7941	0
	High	DYILEGEPGK	1	3	1	24497620		0	1.8789e+08	0	0.001322	39.98	0.00518382	2	1120.56	5.04709	34.8366	0
	High	KVTEELLTDNR	1	1	1	24497620		0	4.81934e+07	0	0.003223	37.37	0.00924403	3	1317.71	3.17292	23.8439	1
	High	TKLEAQAYTAYLSGMLR	1	2	1	24497620		0	5.57147e+07	0	6.884e-05	36.98	0.0111749	3	1916	2.1248	60.9695	1
	High	ALLQQQPEDDSKR	1	3	1	24497620		0	1.77549e+08	0	0.0001272	35.04	0.0176874	3	1527.78	5.34476	13.5502	1
	High	SPRPQDLIR	1	3	1	24497620		0	2.50868e+08	0	0.0004916	32.81	0.00989605	3	1081.61	2.3515	24.5425	0
	High	AWSYAMQLK	1	2	1	24497620		0	126260352	0	0.01033	25.36	0.161108	2	1097.55	4.0934	47.2731	0
	High	AWSYAmQLK	1	2	1	24497620	M6(Oxidation)	0	35331832	0	0.01075	17.01	0.898789	2	1113.55	5.3124	36.4116	0
	High	FEHQEWK	2	2	1	24497620		0	1.582e+08	0.001	0.02257	30.5	0.0369869	2	1003.47	2.80001	12.6754	0
	High	SGLTGYIK	1	3	1	24497620		0	208805858	0.002	0.05485	11.89	1.79582	2	838.471	4.42157	32.7577	0
	High	TVPVKIDK	1	2	1	24497620		0	3.91958e+07	0.003	0.06852	8.96	2.71903	3	899.56	4.31253	10.844	1
	High	DAIQVVR	1	3	1	24497620		0	2.18283e+08	0.005	0.09624	29.61	0.040367	2	800.466	4.71457	20.6616	0
	High	FHLLSR	1	2	1	24497620		0	6.2714e+07	0.008	0.1345	26.8	0.0739611	2	772.448	2.36713	25.5388	0
4757926	RNA-binding protein 39 isoform b [Homo sapiens]	1164.73	44.66	7	20	20	32	6.26357e+08	524	58.6203	10.1255
	A4	Sequence	# PSMs	# Proteins	# Protein Groups	Protein Group Accessions	Modifications	ΔCn	Area	q-Value	PEP	IonScore	Exp Value	Charge	MH+ [Da]	ΔM [ppm]	RT [min]	# Missed Cleavages
	High	GIAYVEFVDVSSVPLAIGLTGQR	3	4	1	4757926		0	2.51428e+08	0	4.033e-14	113.67	1.26069e-10	2	2391.3	1.67053	70.2544	0
	High	TDASSASSFLDSDELER	1	4	1	4757926		0	1.0632e+08	0	2.1e-09	103.03	4.02918e-09	2	1829.81	3.39967	50.6578	0
	High	LYVGSLHFNITEDMLR	1	7	1	4757926		0	2.6243e+08	0	5.024e-08	92.75	3.32068e-08	3	1907.98	4.80244	62.8065	0
	High	aDDIDIEAMLEAPYKK	2	4	1	4757926	N-Term(Acetyl)	0	56020369	0	2.428e-08	88.62	1.09099e-07	2	1863.91	3.88133	66.0503	1
	High	IESIQLMMDSETGR	2	4	1	4757926		0	1.43324e+08	0	1.265e-07	84.43	2.87021e-07	2	1609.77	5.63624	55.2312	0
	High	EPIDNLTPEER	1	4	1	4757926		0	26195470	0	8.162e-05	81.04	4.20282e-07	2	1312.64	3.15101	31.4046	0
	High	LYVGSLHFNITEDmLR	1	7	1	4757926	M14(Oxidation)	0	2.34336e+08	0	3.852e-06	78.74	9.6569e-07	3	1923.97	4.42348	59.5707	0
	High	aDDIDIEAMLEAPYK	1	4	1	4757926	N-Term(Acetyl)	0	8.63054e+06	0	9.461e-06	74.09	3.3379e-06	3	1735.81	1.48728	70.6168	0
	High	VLGVPIIVQASQAEK	4	4	1	4757926		0	394327145	0	1.455e-06	71.44	7.85985e-07	2	1551.91	2.05719	57.3448	0
	High	HGGVIHIYVDK	3	4	1	4757926		0	2.22568e+08	0	2.504e-08	69.95	4.00585e-06	2	1237.67	1.22358	22.0746	0
	High	NSAQGNVYVK	1	4	1	4757926		0	254382192	0	0.0001078	64.54	1.73144e-05	2	1079.55	1.46065	9.63889	0
	High	SKGIAYVEFVDVSSVPLAIGLTGQR	1	4	1	4757926		0	1.27896e+07	0	8.732e-07	62.65	1.02403e-05	3	2606.44	9.70545	66.5012	1
	High	ALEQLNGFELAGRPmK	1	4	1	4757926	M15(Oxidation)	0	1.44418e+08	0	6.227e-06	55.44	0.000141308	3	1789.94	5.40642	46.6899	0
	High	AAAmANNLQK	1	4	1	4757926	M4(Oxidation)	0	1.74778e+08	0	0.0006864	48.39	0.000757708	2	1047.53	2.1929	5.66382	0
	High	DLEEFFSTVGK	1	4	1	4757926		0	558599736	0	0.0001569	47.46	0.00101044	2	1271.62	3.49896	64.6286	0
	High	TGIDLGTTGR	1	4	1	4757926		0	663265851	0	0.0002909	47.02	0.00110625	2	990.525	3.17354	26.1651	0
	High	SPYSGPK	1	2	1	4757926		0	200258644	0	0.01608	38.2	0.00634939	2	735.369	2.03795	6.92367	0
	High	MITAAYVPLPTYHNLFPDSmTATQLLVPSR	1	4	1	4757926	M20(Oxidation)	0	1.08083e+08	0	0.0003155	36.86	0.010231	4	3363.73	6.34314	66.23	0
	High	IESIQLmmDSETGR	1	4	1	4757926	M7(Oxidation); M8(Oxidation)	0	1.85361e+07	0	0.001769	27.79	0.122926	3	1641.75	1.45203	32.7807	0
	High	KALEQLNGFELAGRPMK	1	4	1	4757926		0	8.89135e+06	0	0.01401	22.51	0.172522	4	1902.04	5.8091	43.5415	1
	High	GIFEPFGR	2	4	1	4757926		0	6.57205e+08	0.001	0.03444	27.47	0.0683116	2	922.482	4.05304	52.6508	0
	High	LQLmAR	1	4	1	4757926	M4(Oxidation)	0	144898943	0.004	0.08857	43.67	0.00168808	2	747.419	1.52902	14.5134	0
228008295	heterogeneous nuclear ribonucleoprotein Q isoform 4 [Homo sapiens]	1124.91	38.61	7	17	21	37	1.02827e+09	588	65.6416	8.60205
	A4	Sequence	# PSMs	# Proteins	# Protein Groups	Protein Group Accessions	Modifications	ΔCn	Area	q-Value	PEP	IonScore	Exp Value	Charge	MH+ [Da]	ΔM [ppm]	RT [min]	# Missed Cleavages
	High	LDEIYVAGLVAHSDLDER	1	5	1	228008295		0	207730822	0	2.126e-10	94.89	2.29795e-08	3	2015.02	5.35614	60.1645	0
	High	VAEKLDEIYVAGLVAHSDLDER	2	5	1	228008295		0	2.54245e+08	0	6.44e-12	93.6	2.71295e-08	3	2442.25	1.49232	59.2226	1
	High	AIEALKEFNEDGALAVLQQFK	2	5	1	228008295		0	1.1005e+08	0	5.691e-10	89.16	4.28326e-08	3	2334.25	5.74935	66.6597	1
	High	NLANTVTEEILEK	2	7	1	228008295		0	353423712	0	2.394e-06	85.62	1.25838e-07	2	1473.79	4.89179	60.7433	0
	High	DLFEDELVPLFEK	2	7	1	228008295		0	3.12133e+08	0	1.635e-07	82.76	3.44811e-07	2	1593.81	5.50432	70.3794	0
	High	EFNEDGALAVLQQFK	2	5	1	228008295		0	1.53901e+08	0	8.57e-08	80.02	6.55474e-07	2	1708.87	8.36489	65.7414	0
	High	TGYTLDVTTGQR	3	10	2	228008295;5031755		0	778048200	0	8.968e-07	71.97	3.48161e-06	2	1311.66	3.92169	33.6734	0
	High	KYGGPPPDSVYSGQQPSVGTEIFVGK	1	6	1	228008295		0	136187869	0	1.008e-07	71.95	4.6689e-06	3	2694.35	4.89947	49.4782	1
	High	LKDYAFIHFDER	2	7	1	228008295		0	136524861	0	4.114e-06	67.18	1.36486e-05	2	1553.77	-2.94258	44.7142	1
	High	LMMDPLTGLNR	1	7	1	228008295		0	140087201	0	2.74e-05	62.68	3.3045e-05	2	1260.65	4.35518	57.5231	0
	High	LMmDPLTGLNR	2	7	1	228008295	M3(Oxidation)	0	80833045	0	2.218e-05	56.81	0.000132886	2	1276.64	3.78967	48.0119	0
	High	AGPIWDLR	1	11	2	228008295;5031755		0	1.19923e+09	0	0.003249	55.32	8.21073e-05	2	927.507	2.71529	50.1361	0
	High	LmmDPLTGLNR	2	7	1	228008295	M2(Oxidation); M3(Oxidation)	0	146018117	0	0.0001234	54.76	0.000194836	2	1292.64	2.38823	38.507	0
	High	LYNNHEIR	1	7	1	228008295		0	4.65994e+07	0	0.002263	53.76	0.000197531	2	1058.54	3.43693	8.13223	0
	High	DLEGENIEIVFAKPPDQK	1	7	1	228008295		0	7.68858e+07	0	4.041e-06	51.49	0.000471869	3	2042.05	0.982069	57.5169	0
	High	DSDLSHVQNK	1	5	1	228008295		0	5.45541e+07	0	5.106e-06	48.83	0.000742961	2	1142.55	1.55482	6.83344	0
	High	ADGYNQPDSK	1	6	2	228008295;5031755		0	1.58364e+07	0	0.0001346	48.71	0.00051681	2	1094.48	0.530086	6.12483	0
	High	VTEGLTDVILYHQPDDK	1	7	1	228008295		0	3.955e+08	0	9.195e-08	47.48	0.00133719	3	1942.98	2.24107	50.3104	0
	High	DYAFIHFDER	2	7	1	228008295		0	73064167	0	0.0003999	41.72	0.00385952	2	1312.6	4.11436	52.3333	0
	High	TKEQILEEFSK	2	7	1	228008295		0	1.19549e+08	0	7.904e-05	39.85	0.0049428	2	1351.72	3.38986	37.7994	1
	High	LFVGSIPK	2	11	2	228008295;5031755		0	1107537732	0.001	0.03738	14.19	0.642096	2	860.526	2.66401	39.8545	0
	High	AFSQFGK	2	7	1	228008295		0	3.30001e+08	0.002	0.05689	22.42	0.134607	2	784.402	4.51305	21.189	0
	High	AIEALK	1	5	1	228008295		0	3.43699e+08	0.008	0.1348	42.09	0.00342381	2	644.399	1.17138	12.3806	0
51702526	neural Wiskott-Aldrich syndrome protein [Homo sapiens]	1110.56	53.47	1	19	19	51	9.4475e+08	505	54.7927	7.92822
	A4	Sequence	# PSMs	# Proteins	# Protein Groups	Protein Group Accessions	Modifications	ΔCn	Area	q-Value	PEP	IonScore	Exp Value	Charge	MH+ [Da]	ΔM [ppm]	RT [min]	# Missed Cleavages
	High	LLWEQELYNNFVYNSPR	2	1	1	51702526		0	2.32311e+08	0	5.767e-11	99.85	9.30593e-09	2	2185.09	6.58997	68.4723	0
	High	SVADGQESTPPTPAPTSGIVGALMEVMQK	2	1	1	51702526		0	1.39295e+08	0	4.338e-11	89.58	9.39062e-08	3	2898.43	3.12286	72.0644	0
	High	VTNVGSLLLTPQENESLFTFLGK	2	1	1	51702526		0	1.65097e+08	0	4.378e-09	77.99	3.59806e-07	3	2507.36	9.87353	71.0978	0
	High	GGPPPPPPPPHNSGPPPPPAR	7	1	1	51702526		0	964924752	0	2.667e-07	72.39	3.28469e-06	4	2017.05	4.98968	20.6586	0
	High	sSVQQQPPPPR	5	1	1	51702526	N-Term(Acetyl)	0	1.33263e+08	0	1.402e-05	70.22	5.54678e-06	2	1262.65	3.88691	14.471	0
	High	AVTDLLGR	3	1	1	51702526		0	5.82454e+08	0	0.003009	68.51	5.83446e-06	2	844.492	3.77579	37.9776	0
	High	AALLDQIR	2	1	1	51702526		0	941749975	0	0.009944	66.23	5.38404e-06	2	899.535	4.12795	38.6232	0
	High	FYGPQVNNISHTK	2	1	1	51702526		0	7.79028e+08	0	4.472e-06	62.87	3.03136e-05	2	1504.76	2.50069	28.2658	0
	High	ADIGTPSNFQHIGHVGWDPNTGFDLNNLDPELK	1	1	1	51702526		0	2.72151e+08	0	1.25e-07	57.73	0.000180293	4	3618.73	0.684328	62.744	0
	High	DALLDQIR	2	1	1	51702526		0	7.97758e+08	0	0.01369	44.98	0.00119927	2	943.525	4.42876	43.051	0
	High	NPEITTNR	2	1	1	51702526		0	4.62234e+08	0	0.01077	40.63	0.00322201	2	944.483	3.33871	8.0638	0
	High	VIYDFIEK	1	1	1	51702526		0	9.27574e+08	0	0.00989	38.81	0.00401144	2	1026.56	4.8008	48.2345	0
	High	GAPPPPPSR	1	1	1	51702526		0	95448479	0	0.01393	34.49	0.0185284	2	875.474	0.772561	6.15479	0
	High	APTAAPPPPPPSRPSVAVPPPPPNR	10	1	1	51702526		0	4.05241e+08	0	1.456e-06	33.76	0.00870904	3	2464.35	2.18852	32.5373	0
	High	KAVTDLLGR	2	1	1	51702526		0	164646857	0	0.01035	29.83	0.0287018	3	972.586	1.97891	29.5766	1
	High	QAPPPPPPSR	3	1	1	51702526		0	4.57574e+08	0	0.01685	28.49	0.0634276	2	1043.57	2.77741	7.36211	0
	High	TGGVEAVKNELR	1	1	1	51702526		0	5.67753e+07	0	4.31e-05	25.08	0.129305	3	1272.69	3.33043	25.0853	1
	High	RRDPPNGPNLPMATVDIK	2	1	1	51702526		0	5.44416e+07	0	3.942e-05	20.78	0.381871	4	1991.06	4.10458	38.6638	2
	High	IFDIKDGK	1	1	1	51702526		0	4.0056e+07	0.001	0.03385	24.96	0.126385	3	935.523	3.30186	24.5989	1
34328899	tyrosine-protein phosphatase non-receptor type 14 [Homo sapiens]	1102.63	31.09	1	34	34	51	2.73708e+08	1187	135.175	8.30908
	A4	Sequence	# PSMs	# Proteins	# Protein Groups	Protein Group Accessions	Modifications	ΔCn	Area	q-Value	PEP	IonScore	Exp Value	Charge	MH+ [Da]	ΔM [ppm]	RT [min]	# Missed Cleavages
	High	STILVELINKEETALFHTDDIENAK	2	1	1	34328899		0	1.13479e+08	0	2.506e-11	110.1	5.41389e-10	3	2843.46	-1.32377	68.7345	1
	High	AHSGILPAEAELmYINEVER	1	1	1	34328899	M13(Oxidation)	0	37467844	0	1.179e-09	92.95	4.02297e-08	3	2258.12	3.49186	60.1219	0
	High	IPNKPPPEYPGPR	3	1	1	34328899		0	6.12431e+07	0	8.396e-07	89.42	4.62294e-08	3	1461.79	4.51279	24.7586	0
	High	ANGIFSTAALPENAER	1	1	1	34328899		0	48723325	0	1.907e-07	81.87	4.0308e-07	2	1660.83	3.53748	48.4555	0
	High	YVSGSSPDLVTR	1	1	1	34328899		0	5.979e+07	0	1.676e-05	77.83	1.03752e-06	2	1280.65	4.74063	25.7759	0
	High	RPLMLAALNGLSVAR	1	1	1	34328899		0	103016781	0	2.795e-09	77.56	1.55218e-07	3	1581.94	6.54267	58.9936	0
	High	LAGLAVQADFGDYNQFDSQDFLR	1	1	1	34328899		0	2.43883e+07	0	1.711e-09	74.85	3.36015e-06	3	2590.23	4.43386	65.8241	0
	High	YVSGSsPDLVTR	2	1	1	34328899	S6(Phospho)	0	2.9911e+07	0	1.34e-05	73.37	2.92493e-06	2	1360.62	3.54838	30.1762	0
	High	NLNIINTHAYNQPEDLVYSQPEmR	1	1	1	34328899	M23(Oxidation)	0	7.99141e+07	0	1.49e-06	63.75	4.66818e-05	3	2875.37	-1.04401	53.1057	0
	High	HSLEVMNSMVR	2	1	1	34328899		0	9.44973e+07	0	2.996e-06	62.39	3.54135e-05	2	1302.63	2.30343	32.622	0
	High	ERPVSEmFSLEDSIIER	1	1	1	34328899	M7(Oxidation)	0	4.80411e+07	0	4.168e-08	60.99	6.46879e-05	3	2053	5.26241	53.0889	0
	High	RGILHTDSQSQSLR	1	1	1	34328899		0	1.06328e+07	0	1.713e-06	57.86	7.79943e-05	3	1597.85	3.09281	11.447	1
	High	GILHTDSQSQSLR	2	1	1	34328899		0	2.77674e+08	0	2.245e-06	57.76	8.08997e-05	2	1441.75	5.7548	18.8318	0
	High	HPYTVPYGPQGVYSNK	2	1	1	34328899		0	163561705	0	0.0007409	56.22	0.000181474	2	1806.88	-1.73564	34.9911	0
	High	WNDMGNITHNK	2	1	1	34328899		0	1.03724e+08	0	0.000191	51.92	0.000397181	3	1329.6	3.21086	23.2153	0
	High	KLEEGMVFTEYEQIPK	1	1	1	34328899		0	6.21307e+07	0	3.343e-05	50.8	0.000588473	3	1940.98	4.75916	53.8982	1
	High	LVSPSDQR	1	1	1	34328899		0	3.07392e+08	0	0.00692	50.11	0.000395846	2	901.476	2.96927	7.59064	0
	High	HLLSGQER	1	1	1	34328899		0	3.96527e+07	0	0.00999	46.4	0.000883129	2	939.502	1.8485	6.60067	0
	High	LDGFGQEIFPVK	1	1	1	34328899		0	1.81879e+08	0	9.927e-06	45.99	0.000991965	2	1349.73	12.1778	59.372	0
	High	VEVPMMLR	1	1	1	34328899		0	7.56358e+07	0	0.005832	44.01	0.00198397	2	974.52	3.8006	49.0734	0
	High	WNDmGNITHNK	1	1	1	34328899	M4(Oxidation)	0	4.12689e+07	0	0.001376	42.54	0.00337376	3	1345.6	4.25281	10.6873	0
	High	WVELEKPLK	1	1	1	34328899		0	6.64036e+07	0	0.0003985	35.79	0.00531221	3	1141.67	6.35614	35.3029	0
	High	MAGLEAQK	1	1	1	34328899		0	6.0721e+07	0	0.01247	34.38	0.0145719	2	847.435	0.336989	11.5873	0
	High	HSAIIVPSYRPTPDYETVMR	2	1	1	34328899		0	2.36056e+08	0	9.126e-06	31.94	0.0418387	4	2332.19	6.56263	45.9781	0
	High	ETHYFGLWFLSK	2	1	1	34328899		0	135176025	0	6.335e-05	29.45	0.0707679	2	1527.77	2.62877	64.8694	0
	High	RQPTWSR	1	1	1	34328899		0	15124181	0	0.00846	29.24	0.061349	2	930.494	3.54616	7.66112	1
	High	WVELEKPLKK	3	1	1	34328899		0	5.54937e+07	0	0.0005735	25.86	0.0451387	2	1269.75	-2.46956	25.8493	1
	High	STILVELINK	1	1	1	34328899		0	1.92205e+07	0	0.001073	24.32	0.0608367	2	1129.69	2.62484	58.6641	0
	High	HSAIIVPSYRPTPDYETVmR	1	1	1	34328899	M19(Oxidation)	0	6.59475e+07	0	1.416e-05	18.93	0.906442	4	2348.18	4.10876	39.6835	0
	High	SLHLPMAR	2	1	1	34328899		0	3.5721e+07	0.001	0.0254	32.48	0.0169481	3	924.511	3.19671	30.6093	0
	High	EETALFHTDDIENAK	1	1	1	34328899		0	3.25854e+07	0.001	0.02875	12.55	4.7363	3	1732.81	7.15785	38.268	0
	High	YNVLSK	1	1	1	34328899		0	9.9105e+07	0.003	0.06853	42.16	0.00110681	2	723.407	4.2611	16.5408	0
	High	VELIPTK	1	1	1	34328899		0	222747992	0.003	0.06959	33.94	0.00722525	2	799.495	2.82079	29.4358	0
	High	ADYIPSHR	2	1	1	34328899		0	1.19754e+08	0.004	0.08216	21.97	0.245873	3	958.478	4.13229	12.2442	0
	High	QPTWSR	1	1	1	34328899		0	6.96741e+07	0.005	0.1101	43.64	0.00179709	2	774.392	3.45312	12.7117	0
	High	VPMDER	1	1	1	34328899		0	7.20705e+07	0.008	0.141	33.8	0.0133398	2	746.351	1.72402	7.14238	0
	High	SVSNGALR	1	1	1	34328899		0	42855704	0.008	0.1394	28.09	0.0873218	2	803.438	1.70616	7.2398	0
5454064	RNA-binding protein 14 isoform 1 [Homo sapiens]	1035.81	32.44	5	25	25	53	8.82262e+08	669	69.4489	9.67139
	A4	Sequence	# PSMs	# Proteins	# Protein Groups	Protein Group Accessions	Modifications	ΔCn	Area	q-Value	PEP	IonScore	Exp Value	Charge	MH+ [Da]	ΔM [ppm]	RT [min]	# Missed Cleavages
	High	KGPGLAVQSGDK	2	1	1	5454064		0	3.16592e+08	0	1.448e-07	80.63	2.95387e-07	2	1156.63	2.21319	7.76126	1
	High	TQSSASLAASYAAQQHPQAAASYR	2	1	1	5454064		0	630064909	0	4.618e-09	79.17	1.15188e-06	3	2465.19	2.34916	34.2666	0
	High	LSESQLSFR	1	1	1	5454064		0	6.76256e+08	0	0.0005168	70.8	4.72026e-06	2	1066.56	4.11155	36.4941	0
	High	TQPMTAQAASYR	3	1	1	5454064		0	265800055	0	3.068e-05	68.96	8.48744e-06	2	1324.64	4.37352	21.389	0
	High	RLPDAHSDYAR	3	1	1	5454064		0	3.011e+08	0	6.677e-06	66.02	1.71149e-05	2	1300.64	3.85456	9.14569	1
	High	AQPSVSLGAPYR	3	1	1	5454064		0	665691376	0	7.509e-05	63.49	2.28334e-05	2	1245.66	2.51229	34.4303	0
	High	TQPmTAQAASYR	3	1	1	5454064	M4(Oxidation)	0	1.86837e+08	0	5.154e-05	61.79	4.68518e-05	2	1340.63	3.83478	10.7636	0
	High	LAELSDYR	2	1	1	5454064		0	338234508	0	0.00561	60.06	5.0103e-05	2	966.495	5.81094	30.5611	0
	High	ASYVAPLTAQPATYR	3	1	1	5454064		0	4.58039e+08	0	5.165e-07	58.88	7.38986e-05	2	1608.84	3.93242	41.1911	0
	High	RINVELSTK	2	2	1	5454064		0	3.89652e+07	0	0.003449	52.24	0.000139109	3	1059.62	3.56654	19.2656	1
	High	YSGSYNDYLR	1	1	1	5454064		0	203268936	0	0.000144	51.76	0.000345739	2	1237.55	1.7643	35.5047	0
	High	GPGLAVQSGDK	1	1	1	5454064		0	130610908	0	7.005e-05	49.46	0.000355574	2	1028.54	3.4376	12.4151	0
	High	AQPSVSLGAAYR	1	1	1	5454064		0	623753202	0	0.0001799	48.57	0.000640073	2	1219.65	4.68819	33.2477	0
	High	AIEALHGHELRPGR	5	5	1	5454064		0	9.76185e+08	0	0.0008235	47.27	0.000596248	3	1555.85	3.79735	15.8531	0
	High	INVELSTK	1	2	1	5454064		0	377738845	0	0.008097	46.44	0.00103733	2	903.518	3.47142	26.1003	0
	High	AQPSASLGVGYR	2	1	1	5454064		0	727200212	0	0.0003125	46.08	0.00119973	2	1205.63	2.02968	29.3149	0
	High	RLAELSDYR	1	1	1	5454064		0	1.24007e+07	0	0.004422	44.85	0.00180692	3	1122.59	2.58507	25.8131	1
	High	QPTPPFFGR	2	1	1	5454064		0	9.43401e+08	0	0.002223	43.84	0.00219535	2	1046.54	1.706	43.6466	0
	High	ASYDDPYKK	2	1	1	5454064		0	200620573	0	0.003934	41.22	0.00369618	2	1086.51	2.63947	9.49204	1
	High	QFAFVHMR	3	5	1	5454064		0	3.45226e+08	0	0.008183	39.05	0.00551942	2	1035.52	3.77554	38.1446	0
	High	DYAFVHMEK	2	2	1	5454064		0	1.79687e+08	0	0.0007872	36.47	0.0132549	3	1139.52	3.61131	36.4101	0
	High	ASYDDPYK	1	1	1	5454064		0	21545472	0	0.008505	34.25	0.0119704	2	958.42	4.5199	16.9752	0
	High	LAELSDYRR	2	1	1	5454064		0	3.7198e+08	0	0.005304	32.18	0.0320225	2	1122.59	3.16793	23.095	1
	High	AAIAQLNGK	1	2	1	5454064		0	351705991	0	0.004655	29.23	0.0277005	2	885.519	3.73904	16.321	0
	High	DYAFVHmEK	2	2	1	5454064	M7(Oxidation)	0	3.83495e+07	0.003	0.06941	22.38	0.282111	3	1155.52	3.78912	24.2238	0
	High	LSESQLSFRR	1	1	1	5454064		0	1.29822e+07	0.003	0.07241	6.24	11.5396	3	1222.65	0.343292	29.0217	1
	High	AAQMHSGYQR	1	1	1	5454064		0	1.93299e+06	0.005	0.09568	37.31	0.0103573	2	1148.52	-4.08622	6.03996	0
15149476	arginine--tRNA ligase, cytoplasmic [Homo sapiens]	961.521	45.45	1	27	27	43	3.52685e+08	660	75.3309	6.68311
	A4	Sequence	# PSMs	# Proteins	# Protein Groups	Protein Group Accessions	Modifications	ΔCn	Area	q-Value	PEP	IonScore	Exp Value	Charge	MH+ [Da]	ΔM [ppm]	RT [min]	# Missed Cleavages
	High	VEIAGPGFINVHLR	2	1	1	15149476		0	328765980	0	4.413e-07	101.9	1.69161e-09	2	1521.85	0.39054	54.0094	0
	High	LNHVGDWGTQFGMLIAHLQDK	2	1	1	15149476		0	1.03082e+08	0	1.343e-10	78.6	9.94567e-07	3	2380.2	4.808	65.6074	0
	High	SDGGYTYDTSDLAAIK	2	1	1	15149476		0	9.27824e+07	0	4.925e-07	78.25	1.23664e-06	2	1676.77	3.28853	46.8422	0
	High	IYDALDVSLIER	2	1	1	15149476		0	159034418	0	7.819e-06	77.25	7.29914e-07	3	1406.76	4.53171	60.2974	0
	High	DFVSEQLTSLLVNGVQLPALGENKK	2	1	1	15149476		0	5.19437e+07	0	9.437e-07	76.38	5.18975e-07	4	2699.47	4.25708	71.8027	1
	High	GNTAAYLLYAFTR	2	1	1	15149476		0	1.39507e+08	0	1.601e-06	72.5	3.30657e-06	2	1460.76	7.47996	66.4206	0
	High	LANIDEEmLQK	1	1	1	15149476	M8(Oxidation)	0	92354443	0	4.064e-05	58.55	8.42708e-05	2	1319.66	2.92546	29.6103	0
	High	KDFVSEQLTSLLVNGVQLPALGENKK	1	1	1	15149476		0	1.79585e+07	0	8.065e-08	56.99	3.17978e-05	4	2827.57	3.20104	67.0082	2
	High	LNDYIFSFDK	1	1	1	15149476		0	2.22156e+08	0	6.972e-05	55.91	0.00015669	2	1261.62	4.40294	59.7512	0
	High	LFEFAGYDVLR	2	1	1	15149476		0	255945160	0	7.833e-05	55.6	0.000141843	2	1329.69	6.65812	63.8175	0
	High	YADLSHNR	2	1	1	15149476		0	43595256	0	0.002	53.19	0.000224275	2	975.466	1.61626	6.80601	0
	High	NMINIISR	2	1	1	15149476		0	2.39206e+08	0	0.01636	49.62	0.000524437	2	960.534	4.22227	43.0587	0
	High	STIIGESISR	1	1	1	15149476		0	3.18348e+08	0	0.0005474	48.25	0.000600739	2	1062.58	3.23152	31.423	0
	High	LANIDEEMLQK	2	1	1	15149476		0	9.76469e+07	0	1.285e-05	47.43	0.00105268	2	1303.66	2.71262	41.6502	0
	High	VIVDFSSPNIAK	1	1	1	15149476		0	2.54928e+08	0	3.603e-05	44.81	0.0010324	2	1289.72	4.4231	47.0375	0
	High	VFHAGFGVVLGEDK	1	1	1	15149476		0	147545956	0	1.033e-05	43.45	0.00228187	3	1474.77	3.15502	48.6106	0
	High	LmDLLGEGLK	1	1	1	15149476	M2(Oxidation)	0	0	0	0.0006196	41.87	0.0030296	2	1104.6	5.61352	48.2118	0
	High	LQEVFGHAIK	2	1	1	15149476		0	3.50412e+08	0	0.0007351	38.77	0.00361715	2	1141.64	3.14543	32.4323	0
	High	EIAENITK	1	1	1	15149476		0	2.08783e+08	0	0.008431	36.11	0.0153066	2	917.498	4.45898	15.6759	0
	High	AAYPDLENPPLLVTPSQQAK	1	1	1	15149476		0	2.09294e+08	0	1.297e-06	34.6	0.0151697	3	2152.14	3.10191	58.0035	0
	High	LLQQEEEIK	1	1	1	15149476		0	2.90683e+08	0	0.00712	33.9	0.0195746	2	1129.61	3.50376	24.0057	0
	High	EMHVGHLR	1	1	1	15149476		0	8.83515e+07	0	0.002735	27.02	0.092552	3	978.496	1.83784	7.75207	0
	High	GFDILGIKPVQR	2	1	1	15149476		0	3.78878e+08	0	1.248e-05	26.89	0.0411335	3	1342.79	4.72166	52.9051	0
	High	MLDDRGNTAAYLLYAFTR	1	1	1	15149476		0	1.17379e+07	0	0.007191	16.27	1.85416	3	2091.04	5.54577	66.5638	1
	High	GESFYQDR	1	1	1	15149476		0	71474173	0.001	0.03343	42.76	0.00193857	2	1001.44	4.78218	19.0018	0
	High	FPEILQK	1	1	1	15149476		0	2.6128e+08	0.001	0.02001	10.72	3.46092	2	874.506	2.81714	40.7963	0
	High	GFVQVDDGRK	2	1	1	15149476		0	198530380	0.002	0.0572	49.71	0.000524906	2	1120.58	5.46572	15.5091	1
	High	ILLDHEK	1	1	1	15149476		0	38918829	0.002	0.05889	26.67	0.0467154	2	867.497	3.55886	11.523	0
	High	NmINIISR	2	1	1	15149476	M2(Oxidation)	0	1.29498e+08	0.003	0.061	36.04	0.0101172	2	976.533	8.54777	28.8089	0
162329583	cleavage and polyadenylation specificity factor subunit 6 [Homo sapiens]	940.131	21.42	1	12	12	49	2.33671e+09	551	59.1734	7.15186
	A4	Sequence	# PSMs	# Proteins	# Protein Groups	Protein Group Accessions	Modifications	ΔCn	Area	q-Value	PEP	IonScore	Exp Value	Charge	MH+ [Da]	ΔM [ppm]	RT [min]	# Missed Cleavages
	High	TPLSEAEFEEIMNR	2	1	1	162329583		0	1.27967e+09	0	3.736e-10	117.46	1.37477e-10	2	1665.78	3.16727	60.5425	0
	High	GFALVGVGSEASSK	3	1	1	162329583		0	1946463128	0	3.268e-07	86.78	1.21214e-07	2	1308.68	3.1788	44.4336	0
	High	TPLSEAEFEEImNR	3	1	1	162329583	M12(Oxidation)	0	2.51794e+08	0	6.324e-06	72.16	4.75258e-06	3	1681.78	3.28566	49.7772	0
	High	QFLSQFEmQSR	3	1	1	162329583	M8(Oxidation)	0	601860445	0	1.285e-05	66.93	1.28758e-05	2	1416.67	5.82696	45.9935	0
	High	GAAPNVVYTYTGKR	1	1	1	162329583		0	141040937	0	0.0002914	65.14	1.40391e-05	3	1496.79	4.40186	30.1502	1
	High	QFLSQFEMQSR	2	1	1	162329583		0	438896506	0	2.346e-05	61.61	4.82478e-05	2	1400.67	4.87764	51.1165	0
	High	AISSSAISR	2	1	1	162329583		0	2.54439e+09	0	0.0003962	53.72	0.000175792	2	891.492	2.49524	11.8366	0
	High	GAAPNVVYTYTGK	2	1	1	162329583		0	1281864514	0	2.731e-05	52.81	0.000249496	3	1340.69	3.4462	35.793	0
	High	KLMDLLPK	5	1	1	162329583		0	405581840	0	0.001655	52	0.000158686	2	957.582	1.5041	45.0371	1
	High	DRHDDYYR	2	1	1	162329583		0	2.97401e+08	0	0.004354	50.59	0.000401567	2	1139.49	0.442985	6.5267	1
	High	DYMDTLPPTVGDDVGK	6	1	1	162329583		0	2.26332e+08	0	1.021e-06	50.24	0.000735699	2	1722.8	4.70601	50.9472	0
	High	DYmDTLPPTVGDDVGK	4	1	1	162329583	M3(Oxidation)	0	16756882	0	6.664e-06	44.38	0.00302746	2	1738.79	2.8835	43.6618	0
	High	LmDLLPK	1	1	1	162329583	M2(Oxidation)	0	218466156	0	0.01428	40.96	0.0040605	2	845.483	3.38563	36.3128	0
	High	GPPPTDPYGRPPPYDR	6	1	1	162329583		0	2519279938	0	8.936e-05	16.24	1.95614	3	1781.87	2.97924	28.3412	0
	High	LMDLLPK	2	1	1	162329583		0	1059777312	0.001	0.01862	46.89	0.000985363	2	829.488	3.72223	48.4707	0
	High	KLmDLLPK	2	1	1	162329583	M3(Oxidation)	0	1.26964e+08	0.001	0.01995	15.36	0.746599	2	973.58	5.0724	33.6931	1
	High	GDYGPPGR	3	1	1	162329583		0	1.43286e+09	0.002	0.05492	22.02	0.212912	2	818.383	5.09184	9.45405	0
32967266	merlin isoform 2 [Homo sapiens]	897.555	43.22	6	30	31	43	2.63544e+08	590	69.0456	6.72705
	A4	Sequence	# PSMs	# Proteins	# Protein Groups	Protein Group Accessions	Modifications	ΔCn	Area	q-Value	PEP	IonScore	Exp Value	Charge	MH+ [Da]	ΔM [ppm]	RT [min]	# Missed Cleavages
	High	IAQDLEMYGVNYFAIR	2	5	1	32967266		0	3.99482e+07	0	2.454e-10	95.31	2.07287e-08	2	1902.95	4.05227	64.168	0
	High	SEETADLLAEK	1	5	1	32967266		0	9.97098e+07	0	8.059e-05	88.87	7.69227e-08	2	1205.59	2.52794	32.2133	0
	High	AAEAEQEMQR	1	5	1	32967266		0	3.84859e+07	0	2.89e-05	77.73	9.3941e-07	2	1162.52	2.95164	7.81852	0
	High	KADSLEVQQMK	2	5	1	32967266		0	61293849	0	3.232e-06	76.46	1.29353e-06	2	1276.66	4.32822	16.2431	1
	High	VINLYQMTPEMWEER	2	5	1	32967266		0	5.95194e+07	0	2.607e-08	71.52	6.52193e-06	2	1938.91	2.92797	64.3812	0
	High	EEATmANEALMR	1	5	1	32967266	M5(Oxidation)	0	1.29248e+07	0	4.727e-05	67.96	9.22145e-06	2	1381.61	2.72005	24.1922	0
	High	IAQDLEmYGVNYFAIR	1	5	1	32967266	M7(Oxidation)	0	21251034	0	4.008e-06	66.01	1.93472e-05	3	1918.95	6.59775	62.0522	0
	High	VLEAEVLALK	1	5	1	32967266		0	270728980	0	7.768e-05	62.82	9.55985e-06	2	1084.67	5.17801	51.1315	0
	High	ETALDILHNENSDR	1	5	1	32967266		0	5.77638e+07	0	7.765e-05	57.56	0.00013005	3	1626.78	4.32295	42.432	0
	High	GTELLLGVDALGLHIYDPENR	1	5	1	32967266		0	1.03628e+08	0	2.453e-08	56.99	8.76939e-05	3	2295.21	6.96323	66.585	0
	High	EEATMANEALMR	1	5	1	32967266		0	93931761	0	1.16e-05	53.23	0.000265237	2	1365.62	2.60385	34.9244	0
	High	HLQEQLNELKTEIEALK	1	5	1	32967266		0	4.58188e+07	0	2.662e-09	53.18	0.000161081	3	2036.11	2.81669	60.9221	1
	High	ISFPWNEIR	1	5	1	32967266		0	2.03843e+08	0	0.002198	51.41	0.000381622	2	1161.61	5.13105	61.6547	0
	High	HLQEQLNELK	2	5	1	32967266		0	5.55036e+07	0	8.826e-06	49.51	0.00055748	2	1251.67	0.792792	24.439	0
	High	RVINLYQMTPEMWEER	1	5	1	32967266		0	3.86545e+07	0	5.331e-10	49.21	0.00108795	3	2095.02	5.21613	60.1477	1
	High	ITAWYAEHR	2	5	1	32967266		0	1.92949e+08	0	0.002222	45.65	0.00147843	2	1146.57	1.94961	26.2507	0
	High	GFLAQEELLPK	2	5	1	32967266		0	316059596	0	0.0001964	45.6	0.00103421	2	1244.69	3.877	54.2833	0
	High	ETWFFGLQYTIK	1	4	1	32967266		0	2.22862e+07	0	1.926e-05	43.98	0.00230968	2	1532.78	3.5359	67.468	0
	High	EEPVTFHFLAK	2	4	1	32967266		0	149474916	0	7.664e-05	43.24	0.00254905	2	1317.69	7.83042	48.0332	0
	High	ADSLEVQQmK	1	5	1	32967266	M9(Oxidation)	0	6.98684e+06	0	0.0002757	41.42	0.00395167	2	1164.56	3.0311	11.5346	0
	High	VLDHDVSKEEPVTFHFLAK	2	3	1	32967266		0	133684788	0	1.661e-05	38.11	0.0075872	4	2211.16	5.69109	45.4004	1
	High	VLDHDVSK	1	3	1	32967266		0	9.16241e+07	0	0.0067	36.77	0.00637445	3	912.479	0.856934	5.97233	0
	High	NISYSDKEFTIKPLDK	2	5	1	32967266		0	43201664	0	6.233e-06	35.76	0.0135916	4	1898	3.46249	42.1971	1
	High	EFTIKPLDK	2	5	1	32967266		0	3.58972e+07	0	0.008295	32.05	0.0189304	2	1090.62	7.13044	34.2088	0
	High	YGDYDPSVHK	1	5	1	32967266		0	92324144	0	0.001407	30.69	0.0460674	3	1180.53	4.13557	13.4987	0
	High	YGDYDPSVHKR	1	5	1	32967266		0	38893929	0	0.00019	20.39	0.54664	3	1336.63	3.54984	8.25957	1
	High	AQITEEEAK	1	5	1	32967266		0	7.67475e+07	0	0.01042	17.81	0.764966	2	1018.51	3.16945	7.45171	0
	High	LSMEIEK	1	5	1	32967266		0	36533616	0.001	0.03537	27.05	0.0784038	2	849.44	1.46764	27.5259	0
	High	MSFSSLKR	1	6	1	32967266		0	1.59349e+07	0.001	0.03491	7.87	5.6177	3	955.506	3.1442	24.4104	1
	High	TEIEALK	1	11	2	32967266;375493532		0	1.38489e+08	0.002	0.05536	38.64	0.00552562	2	803.453	2.99259	20.1207	0
	High	MSFSSLK	1	6	1	32967266		0	7.88121e+07	0.004	0.08522	24.63	0.103133	2	799.405	3.90861	33.7371	0
	High	EFTIKPLDKK	1	5	1	32967266		0	4.3542e+06	0.005	0.09418	10.72	1.38945	3	1218.71	3.7663	24.9546	1
	High	KIDVFK	1	5	1	32967266		0	2.26823e+07	0.007	0.1252	30.18	0.0108892	2	749.457	1.99956	17.5539	1
5031755	heterogeneous nuclear ribonucleoprotein R isoform 2 [Homo sapiens]	843.965	30.81	4	15	19	34	1.02827e+09	633	70.8993	8.1333
	A4	Sequence	# PSMs	# Proteins	# Protein Groups	Protein Group Accessions	Modifications	ΔCn	Area	q-Value	PEP	IonScore	Exp Value	Charge	MH+ [Da]	ΔM [ppm]	RT [min]	# Missed Cleavages
	High	NLATTVTEEILEK	2	4	1	5031755		0	4.23734e+08	0	1.16e-05	85.63	1.21309e-07	2	1460.79	4.44128	63.889	0
	High	DLYEDELVPLFEK	2	4	1	5031755		0	229141226	0	4.811e-07	82.3	4.08657e-07	2	1609.81	6.72197	66.5259	0
	High	STAYEDYYYHPPPR	3	4	1	5031755		0	3.84897e+08	0	4.604e-08	82.3	4.76375e-07	2	1758.78	3.26494	34.3924	0
	High	TGYTLDVTTGQR	3	10	2	228008295;5031755		0	778048200	0	8.968e-07	71.97	3.48161e-06	2	1311.66	3.92169	33.6734	0
	High	LMMDPLSGQNR	2	4	1	5031755		0	2.04758e+08	0	4.221e-05	66.75	1.34735e-05	2	1261.6	0.773669	44.1367	0
	High	TKENILEEFSK	2	4	1	5031755		0	145339890	0	7.789e-06	66.19	1.35125e-05	2	1337.7	1.61899	43.9684	1
	High	VTEGLVDVILYHQPDDK	1	2	1	5031755		0	331812729	0	9.763e-08	57.15	0.000108423	3	1941	3.41298	59.9741	0
	High	AGPIWDLR	1	11	2	228008295;5031755		0	1.19923e+09	0	0.003249	55.32	8.21073e-05	2	927.507	2.71529	50.1361	0
	High	DYAFVHFEDR	2	4	1	5031755		0	1.358e+08	0	4.895e-05	54.49	0.000215868	2	1298.58	3.332	47.858	0
	High	YGGPPPDSVYSGVQPGIGTEVFVGK	1	4	1	5031755		0	150556819	0	3.462e-07	50.26	0.000695115	3	2507.25	2.77682	59.1999	0
	High	LmmDPLSGQNR	2	4	1	5031755	M2(Oxidation); M3(Oxidation)	0	1.27756e+08	0	0.0002556	50.2	0.000515219	2	1293.6	3.99245	21.2694	0
	High	ADGYNQPDSK	1	6	2	228008295;5031755		0	1.58364e+07	0	0.0001346	48.71	0.00051681	2	1094.48	0.530086	6.12483	0
	High	LKDYAFVHFEDR	2	4	1	5031755		0	2.75787e+08	0	5.239e-05	46.11	0.0018221	4	1539.76	2.6582	41.1318	1
	High	LmMDPLSGQNR	1	4	1	5031755	M2(Oxidation)	0	4.55125e+07	0	0.0001001	44.8	0.00180963	2	1277.6	0.731146	35.6403	0
	High	TLIEAGLPQK	1	2	1	5031755		0	132015424	0	0.001975	42.76	0.000937504	2	1069.63	5.41097	35.3591	0
	High	ENILEEFSK	2	4	1	5031755		0	178220020	0	0.01734	41.44	0.003449	2	1108.56	4.66126	55.6718	0
	High	VTEGLVDVILYHQPDDKK	1	2	1	5031755		0	4.49186e+07	0	3.871e-05	36.18	0.0111579	4	2069.1	3.43152	54.2013	1
	High	AMDEMNGK	1	4	1	5031755		0	4.90982e+07	0	0.01619	18.66	0.29203	2	895.367	2.15169	7.65811	0
	High	EFNEEGALSVLQQFK	1	2	1	5031755		0	1.14838e+07	0	0.0008592	12.38	4.16229	3	1738.87	3.57904	65.2056	0
	High	SFSEFGK	1	4	1	5031755		0	2.5424e+08	0.001	0.02298	24.77	0.115699	2	801.381	4.12885	25.2631	0
	High	LFVGSIPK	2	11	2	228008295;5031755		0	1107537732	0.001	0.03738	14.19	0.642096	2	860.526	2.66401	39.8545	0
109948283	pumilio domain-containing protein KIAA0020 [Homo sapiens]	843.183	38.43	3	25	25	43	2.63803e+08	648	73.5383	9.64209
	A4	Sequence	# PSMs	# Proteins	# Protein Groups	Protein Group Accessions	Modifications	ΔCn	Area	q-Value	PEP	IonScore	Exp Value	Charge	MH+ [Da]	ΔM [ppm]	RT [min]	# Missed Cleavages
	High	NMLTEELYGNTFQLYK	2	1	1	109948283		0	1.00978e+08	0	3.283e-09	95.07	2.51582e-08	2	1963.95	1.0657	64.7676	0
	High	ELLESISPALLSYLQEHAQEVVLDK	2	1	1	109948283		0	1.85721e+08	0	4.672e-13	91.85	1.96592e-08	3	2824.51	3.62242	70.2666	0
	High	HAEASAIVEYAYNDK	3	1	1	109948283		0	192466128	0	1.105e-08	87.51	1.31467e-07	2	1680.79	2.6941	38.7398	0
	High	EAVVYLAHTHDGAR	3	1	1	109948283		0	1.50766e+08	0	3.913e-05	72.83	3.58321e-06	2	1538.77	2.20329	18.5493	0
	High	FLmYGSKPQIAEIIR	1	1	1	109948283	M3(Oxidation)	0	5.06878e+07	0	3.038e-08	72.72	1.59567e-06	3	1781.98	8.09001	51.1058	0
	High	VLEVQPEKLELIMDEMK	1	1	1	109948283		0	1.42347e+08	0	8.371e-08	72.02	2.97072e-06	3	2044.08	3.578	63.9073	1
	High	VFLDFFTYAPPK	2	1	1	109948283		0	1.97672e+08	0	2.604e-06	70.32	4.83063e-06	2	1444.76	3.86928	66.7972	0
	High	VLLYLLSPR	1	1	1	109948283		0	1.91301e+08	0	0.0005469	57.71	1.22839e-05	2	1073.68	4.67935	61.0123	0
	High	FLMYGSKPQIAEIIR	1	1	1	109948283		0	9.3743e+07	0	8.567e-08	57.2	5.51631e-05	3	1765.97	4.07423	56.6733	0
	High	TNYDIVVR	1	1	1	109948283		0	263961458	0	0.004013	53.67	0.000169667	2	979.527	5.96879	32.0953	0
	High	NmLTEELYGNTFQLYK	1	1	1	109948283	M2(Oxidation)	0	3.35237e+07	0	5.892e-06	48.33	0.00127797	3	1979.95	6.54705	62.3282	0
	High	DGELHIAEHPAGHLVLK	3	1	1	109948283		0	246067672	0	0.0007987	46.19	0.000932893	4	1835.98	4.18751	33.5531	0
	High	TLVEHVGMK	2	1	1	109948283		0	157402515	0	0.003199	43.28	0.00128516	3	1013.55	3.4159	17.223	0
	High	TIAFAHDSTR	2	1	1	109948283		0	2.25769e+08	0	0.0008532	42.88	0.00275132	3	1118.56	0.83842	14.2026	0
	High	LRSEMIEAIR	1	1	1	109948283		0	30792315	0	0.003841	40.66	0.00386986	3	1217.67	4.39173	32.1092	1
	High	QILTPMAQK	1	1	1	109948283		0	188043851	0	0.002595	31.62	0.0259966	2	1029.58	4.7796	26.9788	0
	High	EIIEVLQK	1	1	1	109948283		0	216044670	0	0.008642	30.24	0.0363355	2	971.581	4.37143	39.3668	0
	High	SEMIEAIR	1	1	1	109948283		0	153464654	0	0.01303	30.2	0.0465081	2	948.485	3.18467	31.844	0
	High	VLEVQPEK	2	1	1	109948283		0	164066960	0	0.01605	29.69	0.0220705	2	941.533	2.45136	16.7645	0
	High	KVLLYLLSPR	2	1	1	109948283		0	70055033	0	0.0002666	23.34	0.0101958	2	1201.77	2.65755	52.5851	1
	High	KQAFEELRDDLVELSK	2	1	1	109948283		0	3.00248e+07	0	1.607e-05	18.1	0.740334	3	1920.02	4.53387	61.1404	2
	High	QAFEELRDDLVELSK	1	1	1	109948283		0	116965598	0	0.0006685	9.56	6.8666	3	1791.92	2.6436	62.6571	1
	High	SLIPTLEK	2	3	1	109948283		0	236221939	0.001	0.02198	32.57	0.0194226	2	900.543	2.89811	44.3288	0
	High	WLIEQDKK	1	1	1	109948283		0	1.47157e+08	0.001	0.02817	16.48	0.924361	3	1059.59	7.58073	25.329	1
	High	QILTPmAQK	1	1	1	109948283	M6(Oxidation)	0	74642842	0.001	0.02574	8.63	6.55281	2	1045.57	3.26537	15.7589	0
	High	GIEILLEK	1	1	1	109948283		0	2.81381e+08	0.002	0.05281	30.29	0.0253495	2	914.56	4.7508	50.8292	0
	High	LMSDLQK	1	1	1	109948283		0	1.48856e+08	0.002	0.04339	23.99	0.173975	2	834.44	1.24483	16.2539	0
	High	QMWEILR	1	1	1	109948283		0	141028332	0.005	0.1003	29.37	0.0595398	2	975.516	8.1993	53.6759	0
109638749	signal recognition particle subunit SRP72 isoform 1 [Homo sapiens]	828.699	30.55	2	17	17	28	1.80382e+08	671	74.56	9.26123
	A4	Sequence	# PSMs	# Proteins	# Protein Groups	Protein Group Accessions	Modifications	ΔCn	Area	q-Value	PEP	IonScore	Exp Value	Charge	MH+ [Da]	ΔM [ppm]	RT [min]	# Missed Cleavages
	High	aSGGSGGVSVPALWSEVNR	2	2	1	109638749	N-Term(Acetyl)	0	4.4919e+07	0	5.917e-11	102.65	4.16945e-09	2	1871.93	1.96376	64.8891	0
	High	DIHTLAQLISAYSLVDPEK	4	2	1	109638749		0	2.4161e+08	0	1.895e-11	101.58	2.90868e-09	2	2113.13	6.04667	70.5583	0
	High	VDVEALENSAGATYIR	2	2	1	109638749		0	1.35729e+08	0	1.858e-08	99.84	7.02407e-09	2	1707.86	2.44463	54.3124	0
	High	GTQGATAGASSELDASK	1	2	1	109638749		0	4.78905e+07	0	1.505e-08	72.71	4.0024e-06	2	1550.73	2.71923	15.4701	0
	High	HLPSSDSMSLK	2	2	1	109638749		0	71406871	0	2.353e-05	57.74	9.05279e-05	2	1201.6	7.60349	23.007	0
	High	YGQNGDFTR	1	2	1	109638749		0	5.41249e+07	0	0.0003664	56.05	0.00012515	2	1057.47	3.22545	14.5857	0
	High	TIESANQQTDK	1	2	1	109638749		0	4.62627e+07	0	0.0001188	53.71	0.000237271	2	1234.59	0.955283	5.79238	0
	High	KTNLSAVVAAQSNWEK	1	2	1	109638749		0	1.39771e+08	0	9.086e-06	52.1	0.000319396	3	1745.92	3.44583	41.493	1
	High	VLANNSLSFEK	1	2	1	109638749		0	1.05164e+08	0	0.0001434	47.21	0.000853584	2	1221.65	5.3591	35.6086	0
	High	EAISDLQQLWK	1	2	1	109638749		0	141484444	0	0.0001036	45.18	0.0016292	2	1330.71	4.61794	60.7829	0
	High	LTNAEGVEFK	2	2	1	109638749		0	1.55503e+08	0	0.0003697	42.13	0.00281987	2	1107.57	0.809002	27.4362	0
	High	QLQAIEFNK	1	2	1	109638749		0	7.94033e+07	0	0.000987	40.98	0.00388623	2	1090.59	4.1209	36.1389	0
	High	TEEALQLYNQIIK	2	1	1	109638749		0	90802802	0	2.353e-05	32.7	0.0200581	2	1562.85	2.46971	60.9588	0
	High	EALNVINTHTK	3	2	1	109638749		0	1.37155e+08	0	0.0001101	29.96	0.0326998	2	1239.67	3.06527	21.0605	0
	High	VTPDPER	1	2	1	109638749		0	45064783	0.001	0.03534	53.39	0.000119575	2	813.41	0.139639	6.58432	0
	High	DQNVFDSK	1	1	1	109638749		0	28653702	0.001	0.03067	39.57	0.00371522	2	952.442	4.83672	18.9825	0
	High	LTMAQLK	2	2	1	109638749		0	1.44033e+08	0.003	0.07293	32.7	0.0172656	2	804.468	3.64055	28.124	0
45359849	ras GTPase-activating protein-binding protein 2 isoform a [Homo sapiens]	814.016	45.44	2	16	18	34	9.6307e+08	482	54.0878	5.5542
	A4	Sequence	# PSMs	# Proteins	# Protein Groups	Protein Group Accessions	Modifications	ΔCn	Area	q-Value	PEP	IonScore	Exp Value	Charge	MH+ [Da]	ΔM [ppm]	RT [min]	# Missed Cleavages
	High	VmEKPSPLLVGR	3	3	2	38327552;45359849	M2(Oxidation)	0	1.91982e+09	0	2.739e-07	99.77	3.07354e-09	3	1341.76	3.72134	25.9312	0
	High	LPNFGFVVFDDSEPVQR	2	2	1	45359849		0	3.26893e+08	0	7.971e-10	95.28	2.28589e-08	2	1965.98	4.91913	66.3049	0
	High	VMEKPSPLLVGR	2	3	2	38327552;45359849		0	1.42894e+09	0	3.349e-06	86.82	3.62907e-08	2	1325.77	3.94613	31.9457	0
	High	YPDSHQLFVGNLPHDIDENELK	2	2	1	45359849		0	2.43542e+08	0	1.373e-09	74.32	3.43016e-06	3	2580.24	2.8169	54.9009	0
	High	EFFMSFGNVVELR	1	2	1	45359849		0	18556795	0	6.352e-06	74.13	2.67752e-06	2	1574.78	6.04511	66.64	0
	High	VEAKPEVQSQPPR	2	2	1	45359849		0	5.97429e+08	0	2.294e-06	65.84	1.19883e-05	3	1464.78	2.16058	7.98103	0
	High	HVDAHATLSDGVVVQVMGLLSNSGQPER	1	2	1	45359849		0	95175776	0	1.095e-11	63.34	2.81312e-05	4	2916.48	6.07873	65.9814	0
	High	YPDSHQLFVGNLPHDIDENELKEFFMSFGNVVELR	1	2	1	45359849		0	9.79512e+07	0	3.337e-10	60.54	8.33627e-05	5	4136	2.63202	71.9119	1
	High	NSSYVHGGVDASGKPQEAVYGQNDIHHK	1	2	1	45359849		0	7.49191e+07	0	2.883e-10	58.9	0.000143511	4	2994.42	2.88602	21.3041	0
	High	FmQTFVLAPEGSVPNK	1	2	1	45359849	M2(Oxidation)	0	2.83529e+07	0	2.439e-08	53.55	0.000322126	2	1780.9	2.49129	49.8526	0
	High	TEELKPQVEEK	2	2	1	45359849		0	1.83169e+08	0	0.0002336	49.4	0.000580966	2	1329.69	3.61309	11.3278	0
	High	FYVHNDMFR	1	2	1	45359849		0	3.18957e+08	0	0.0006908	42.09	0.00322296	3	1228.56	3.79733	39.1202	0
	High	mVMEKPSPLLVGR	1	3	2	38327552;45359849	N-Term(Acetyl); M1(Oxidation)	0	1.36766e+08	0	0.008961	41.7	0.00276856	2	1514.81	0.740534	47.7685	0
	High	FYVHNDmFR	1	2	1	45359849	M7(Oxidation)	0	87053156	0	0.002623	32.56	0.0293952	3	1244.56	4.54852	29.2054	0
	High	FMQTFVLAPEGSVPNK	2	2	1	45359849		0	5.49882e+07	0	0.006267	32.3	0.0388931	3	1764.9	1.97669	57.0679	0
	High	ILIAKPImFR	1	2	1	45359849	M8(Oxidation)	0	3.03344e+07	0	0.001172	32.24	0.00444791	3	1217.75	3.50384	42.6009	0
	High	NLEELEEK	1	2	1	45359849		0	1.15787e+08	0	0.01488	30.89	0.0393502	2	1003.5	3.49577	25.6484	0
	High	GIVGGGmmR	1	2	1	45359849	M7(Oxidation); M8(Oxidation)	0	2.97997e+08	0	0.008161	24.87	0.117464	2	909.428	0.321147	7.35142	0
	High	HVDAHATLSDGVVVQVmGLLSNSGQPER	1	2	1	45359849	M17(Oxidation)	0	1.27824e+07	0	0.00327	22.58	0.377345	4	2932.48	6.26622	60.4679	0
	High	APVSQPR	3	1	1	45359849		0	193437700	0.001	0.03144	45.64	0.000627665	2	754.421	0.309775	5.2653	0
	High	QYYTLLNK	2	2	1	45359849		0	371958556	0.001	0.02253	37.24	0.00703277	2	1042.56	2.8379	37.5782	0
	High	APEYLHR	1	2	1	45359849		0	1.35002e+08	0.001	0.02706	27.14	0.0525495	2	885.457	-1.17302	10.2624	0
	High	vmEKPSPLLVGR	1	3	2	38327552;45359849	N-Term(Acetyl); M2(Oxidation)	0	5.85055e+07	0.002	0.05399	34.64	0.00888097	2	1383.77	0.879117	41.5401	0
5902034	periodic tryptophan protein 1 homolog [Homo sapiens]	802.533	34.73	1	12	12	19	7.6012e+08	501	55.7931	4.76709
	A4	Sequence	# PSMs	# Proteins	# Protein Groups	Protein Group Accessions	Modifications	ΔCn	Area	q-Value	PEP	IonScore	Exp Value	Charge	MH+ [Da]	ΔM [ppm]	RT [min]	# Missed Cleavages
	High	VQTLQFHPFEAQTLISGSYDK	2	1	1	5902034		0	739533876	0	1.387e-13	135.5	2.07997e-12	2	2409.22	5.15252	60.5911	0
	High	TLDDDELAEYDLDK	1	1	1	5902034		0	2.5292e+07	0	1.318e-08	117.56	1.21105e-10	2	1654.73	1.02585	49.7923	0
	High	NVLASASADNTVILWDMSLGKPAASLAVHTDK	1	1	1	5902034		0	9.79096e+07	0	1.727e-12	104.82	1.53433e-09	4	3295.7	1.6571	63.6757	0
	High	VWDISTVSSVNEAFGR	2	1	1	5902034		0	0	0	1.263e-08	82.76	3.85065e-07	2	1766.88	2.50184	61.3701	0
	High	EPLEDGDPEDDR	1	1	1	5902034		0	3.25025e+07	0	1.97e-05	79.39	5.27642e-07	2	1386.57	3.31518	20.4958	0
	High	SSSAEGHTDAVLDLSWNK	2	1	1	5902034		0	4.06055e+08	0	1.729e-06	64.52	3.21573e-05	3	1916.91	5.24917	47.6027	0
	High	SDKPIFTLNAHNDEISGLDLSSQIK	2	1	1	5902034		0	2.84353e+08	0	1.263e-12	63.89	2.07018e-05	3	2742.41	4.00029	58.1667	0
	High	NSSISGPFGSR	4	1	1	5902034		0	9.32042e+06	0	0.0002453	52.12	0.000265452	2	1108.54	3.78398	29.6088	0
	High	VWDISTVSSVNEAFGRR	1	1	1	5902034		0	20405574	0	4.997e-05	40.81	0.005282	3	1922.98	3.31536	58.1942	1
	High	ETPDKVELSK	1	1	1	5902034		0	5.17205e+07	0	0.003119	34.99	0.016355	2	1145.61	4.05319	11.1232	1
	High	DTEQYER	1	1	1	5902034		0	8.31793e+07	0.001	0.02446	26.38	0.079745	2	940.402	1.22366	6.93558	0
	High	LVLGSAR	1	1	1	5902034		0	1134772022	0.003	0.0649	46.75	0.0009479	2	715.449	3.85609	17.2381	0
7705433	eukaryotic translation initiation factor 3 subunit L isoform 1 [Homo sapiens]	769.177	44.86	2	25	25	37	2.32026e+08	564	66.6844	6.34131
	A4	Sequence	# PSMs	# Proteins	# Protein Groups	Protein Group Accessions	Modifications	ΔCn	Area	q-Value	PEP	IonScore	Exp Value	Charge	MH+ [Da]	ΔM [ppm]	RT [min]	# Missed Cleavages
	High	VYEIQDIYENSWTK	2	2	1	7705433		0	5.23552e+07	0	1.351e-07	92.57	4.4932e-08	2	1787.85	0.671093	59.959	0
	High	IWNVHSVLNVLHSLVDK	2	2	1	7705433		0	132755773	0	5.369e-10	82.75	8.91886e-08	3	1973.11	4.51304	68.8443	0
	High	VSGGPSLEQR	1	1	1	7705433		0	1.5455e+08	0	5.807e-05	80.51	3.81023e-07	2	1029.54	4.85637	13.037	0
	High	mLGYFSLVGLLR	1	2	1	7705433	M1(Oxidation)	0	38406463	0	2.336e-06	79.36	3.37204e-07	2	1384.77	4.67809	69.4292	0
	High	MLGYFSLVGLLR	2	2	1	7705433		0	6.41237e+07	0	3.334e-06	75.06	6.72121e-07	2	1368.78	6.45786	71.1268	0
	High	VFANILLYIQR	2	2	1	7705433		0	4.98097e+07	0	4.43e-06	66.91	1.925e-06	2	1349.8	3.04638	66.2836	0
	High	QYEQQTYQVIPEVIK	3	2	1	7705433		0	1.5364e+08	0	6.308e-09	65.79	1.56334e-05	2	1865.97	4.51487	53.3175	0
	High	QNEQMHALLAIALTMYPMR	1	2	1	7705433		0	8254262	0	4.939e-06	61.4	5.15074e-05	3	2231.13	7.34365	70.151	0
	High	LHSLLGDYYQAIK	1	2	1	7705433		0	2.25953e+08	0	1.384e-05	58.23	6.80923e-05	3	1520.82	5.19944	52.8029	0
	High	QLEVYTSGGDPESVAGEYGR	1	2	1	7705433		0	7.35548e+07	0	1.811e-06	51.8	0.000646158	3	2113.97	1.94818	46.2391	0
	High	KSEEEIDFLR	1	2	1	7705433		0	1.32772e+07	0	0.01573	49.63	0.00073285	2	1265.64	3.45901	38.924	1
	High	VSSDVIDQK	1	2	1	7705433		0	1.47916e+08	0	0.00123	48.04	0.00088804	2	990.514	3.61453	13.0626	0
	High	VYELQASR	1	2	1	7705433		0	1.64273e+08	0	0.00894	47.86	0.000702194	2	965.511	6.39741	19.7077	0
	High	IQLLVFK	2	2	1	7705433		0	2.83976e+07	0	0.0143	45.48	0.000107593	2	860.561	1.10002	56.5033	0
	High	VFSDEVQQQAQLSTIR	1	2	1	7705433		0	2.21657e+08	0	3.345e-06	44.43	0.00213102	3	1848.95	3.30713	45.0663	0
	High	YGDFFIR	1	2	1	7705433		0	1.01149e+08	0	0.007841	42.93	0.00211372	2	917.454	2.23399	49.8511	0
	High	VLENIELNKK	2	2	1	7705433		0	88899881	0	0.0003007	40.46	0.00253658	3	1199.7	2.08191	24.9532	1
	High	LYTTMPVAK	1	2	1	7705433		0	99678281	0	0.003832	39.08	0.00391795	2	1023.56	8.2266	30.1732	0
	High	SEEEIDFLR	1	2	1	7705433		0	3.83302e+07	0	0.0004996	38.13	0.00767539	2	1137.54	1.809	48.9554	0
	High	IDESIHLQLR	1	2	1	7705433		0	1.14586e+08	0	0.002073	32.44	0.0149668	3	1223.68	2.85022	39.3195	0
	High	NFIQYFHK	2	2	1	7705433		0	2.48466e+08	0	0.01037	25.17	0.149459	3	1096.56	4.51482	43.3223	0
	High	YEmINK	1	2	1	7705433	M3(Oxidation)	0	8.25978e+06	0.002	0.05928	34.98	0.0160432	2	813.382	1.35662	7.15127	0
	High	QDLAYER	1	2	1	7705433		0	141939493	0.002	0.05512	23.62	0.169242	2	894.433	1.05253	14.0293	0
	High	EPFLQQLK	2	2	1	7705433		0	1.06026e+08	0.002	0.05629	18.2	0.808242	2	1002.56	2.95805	43.6374	0
	High	YEMINK	1	2	1	7705433		0	4.28824e+07	0.006	0.1146	30.96	0.0467779	2	797.39	4.95744	15.5687	0
	High	YQDAIR	1	2	1	7705433		0	4.6013e+07	0.006	0.1235	23	0.226035	2	765.39	0.827946	9.41066	0
	High	RYQDAIR	1	2	1	7705433		0	5.26694e+06	0.006	0.1214	18.3	0.588685	3	921.492	2.51112	7.38046	1
100913206	ATP-dependent RNA helicase A [Homo sapiens]	758.292	20.55	1	23	23	33	2.0053e+08	1270	140.869	6.84424
	A4	Sequence	# PSMs	# Proteins	# Protein Groups	Protein Group Accessions	Modifications	ΔCn	Area	q-Value	PEP	IonScore	Exp Value	Charge	MH+ [Da]	ΔM [ppm]	RT [min]	# Missed Cleavages
	High	KFESEILEAISQNSVVIIR	2	1	1	100913206		0	4.52794e+07	0	2.622e-08	100.14	2.09148e-09	3	2175.21	4.6575	65.8639	1
	High	VQSDGQIVLVDDWIK	1	1	1	100913206		0	1.54156e+07	0	9.251e-07	93.14	2.53078e-08	2	1714.9	0.319334	63.0688	0
	High	ELDALDANDELTPLGR	1	1	1	100913206		0	2.72595e+07	0	8.618e-09	85.31	2.15679e-07	2	1741.86	1.6221	56.8873	0
	High	AIEPPPLDAVIEAEHTLR	1	1	1	100913206		0	272296674	0	4.491e-09	73.85	1.43204e-06	3	1971.06	4.3917	62.8495	0
	High	GISHVIVDEIHER	3	1	1	100913206		0	1.46161e+08	0	3.888e-06	68.03	7.34263e-06	2	1503.8	4.91716	34.8018	0
	High	TPLHEIALSIK	2	1	1	100913206		0	1.83133e+08	0	5.817e-06	62.86	6.3148e-06	3	1221.72	3.46118	43.1896	0
	High	LAQFEPSQR	2	1	1	100913206		0	5.6013e+07	0	0.000658	57.17	9.39188e-05	2	1075.55	1.26415	22.4843	0
	High	AAMEALVVEVTK	2	1	1	100913206		0	1.16723e+08	0	1.687e-05	57.17	8.70116e-05	2	1260.69	4.59529	55.0965	0
	High	MGGEEAEIR	1	1	1	100913206		0	2.53615e+07	0	0.001283	56.9	9.91264e-05	2	991.454	3.08944	14.1815	0
	High	ISAVSVAER	2	1	1	100913206		0	1.02914e+08	0	0.001979	54.91	0.000149156	2	931.525	4.28924	20.7039	0
	High	TTQVPQFILDDFIQNDR	1	1	1	100913206		0	67873239	0	1.538e-06	54.88	0.000222685	3	2050.03	2.32262	67.1926	0
	High	YTQVGPDHNR	1	1	1	100913206		0	1.05805e+07	0	0.0001858	51.53	0.000406024	2	1186.56	3.8004	6.13968	0
	High	DVVQAYPEVR	1	1	1	100913206		0	1.22962e+08	0	0.0006621	50.77	0.000452266	2	1175.61	4.4267	32.2044	0
	High	KVQSDGQIVLVDDWIK	1	1	1	100913206		0	0	0	5.569e-05	47.19	0.000637891	3	1843	3.81135	58.7514	1
	High	QPAIISQLDPVNER	1	1	1	100913206		0	56532061	0	4.499e-06	47.16	0.000801929	2	1579.85	5.56218	50.7236	0
	High	HLEMNPHFGSHR	1	1	1	100913206		0	0	0	3.853e-05	45.24	0.00236688	4	1461.69	4.81594	15.3509	0
	High	LETHMTPEMFR	1	1	1	100913206		0	77421692	0	0.0003587	35.79	0.0155807	3	1391.65	4.58042	39.0941	0
	High	LSMSQLNEK	1	1	1	100913206		0	4.42201e+07	0	0.001256	35.54	0.0133065	2	1049.53	3.57444	28.7289	0
	High	AENNSEVGASGYGVPGPTWDR	1	1	1	100913206		0	3.9919e+07	0	2.656e-06	31.75	0.0654643	3	2162.98	2.68015	46.1966	0
	High	HLEmNPHFGSHR	1	1	1	100913206	M4(Oxidation)	0	2.84905e+07	0	7.838e-05	31.35	0.0542657	4	1477.68	1.26584	6.43131	0
	High	RISAVSVAER	2	1	1	100913206		0	8546403	0	0.002027	30.55	0.0277971	3	1087.62	1.71117	13.8575	1
	High	VFDPVPVGVTK	1	1	1	100913206		0	88821509	0	0.0001049	22.2	0.220236	2	1157.66	3.15511	44.9572	0
	High	LNQYFQK	1	1	1	100913206		0	1.0818e+07	0.002	0.0442	24.32	0.140165	2	940.49	1.28068	22.4051	0
	High	mLNmIR	2	1	1	100913206	M1(Oxidation); M4(Oxidation)	0	2.26105e+07	0.007	0.1248	28.07	0.0551302	2	809.403	2.79523	9.32725	0
157694492	myb-binding protein 1A isoform 2 [Homo sapiens]	758.146	18.75	2	23	23	28	1.06873e+08	1328	148.762	9.27588
	A4	Sequence	# PSMs	# Proteins	# Protein Groups	Protein Group Accessions	Modifications	ΔCn	Area	q-Value	PEP	IonScore	Exp Value	Charge	MH+ [Da]	ΔM [ppm]	RT [min]	# Missed Cleavages
	High	FLSPPALQGYVAWLR	1	2	1	157694492		0	2.54057e+07	0	3.114e-08	100.86	2.30929e-09	2	1717.95	6.98742	68.9148	0
	High	VYSTALSSFLTK	1	2	1	157694492		0	6.46906e+07	0	9.441e-06	94.21	1.71071e-08	2	1316.72	4.97664	58.811	0
	High	AQHQQALSSLELLNVLFR	1	2	1	157694492		0	2.76729e+07	0	2.36e-08	88.21	3.21647e-08	3	2067.14	3.94945	68.8856	0
	High	ALVDILSEVSK	1	2	1	157694492		0	6.63362e+07	0	6.255e-06	82.97	1.52408e-07	2	1173.68	4.52658	62.6177	0
	High	KALVDILSEVSK	2	2	1	157694492		0	5.42496e+07	0	4.549e-06	71.2	1.02787e-06	2	1301.78	6.05091	55.0262	1
	High	LPAIALDLLR	1	2	1	157694492		0	1.45105e+07	0	1.526e-05	61.38	2.36528e-06	2	1094.7	2.9117	65.2343	0
	High	SPSLLQSGAK	1	2	1	157694492		0	73710747	0	0.0002078	57.24	8.65644e-05	2	987.555	8.28414	19.9215	0
	High	EFLDFFWDIAKPEQETR	1	2	1	157694492		0	50146350	0	1.279e-09	56.55	0.000190658	3	2171.05	4.56699	69.5405	0
	High	VLDLVEVLVTK	2	2	1	157694492		0	9.80168e+07	0	8.714e-07	54.96	2.96813e-05	2	1227.76	7.13878	66.1814	0
	High	AAAFQHLLLLVGIHLLK	2	2	1	157694492		0	4.21693e+07	0	4.544e-09	53.2	5.50425e-06	3	1857.16	5.32503	69.3222	0
	High	LLGAALPLLTK	1	2	1	157694492		0	4.63426e+07	0	1.035e-05	52.54	1.83871e-05	2	1109.73	3.71687	61.1525	0
	High	AGALHAQVER	2	2	1	157694492		0	7.55563e+07	0	1.088e-05	49.53	0.000442932	2	1051.57	0.819584	7.00065	0
	High	NSPLTVPmFLSLFSR	2	2	1	157694492	M8(Oxidation)	0	1.1352e+07	0	0.0005042	49.03	0.000608876	3	1724.91	4.10494	70.9908	0
	High	LITGLGVGR	1	2	1	157694492		0	1.2788e+08	0	0.001887	47.37	0.000371044	2	885.556	4.34445	35.4606	0
	High	EQLMTVLQAGK	1	2	1	157694492		0	5.81317e+07	0	0.001401	44.97	0.0014902	2	1217.66	5.2377	46.1065	0
	High	ELEAHSAEAR	1	2	1	157694492		0	2.00143e+07	0	0.0008422	34.87	0.0192407	3	1112.53	0.835886	5.63496	0
	High	KLPAIALDLLR	1	2	1	157694492		0	48659413	0	0.0007547	32.24	0.000716442	3	1222.79	2.27182	60.9908	1
	High	HPFSFPLENQAR	1	2	1	157694492		0	85212604	0	0.001034	25	0.196219	3	1442.72	3.20285	43.7552	0
	High	TLGVQRPK	1	2	1	157694492		0	60668128	0	0.008985	23.05	0.0639131	3	898.548	1.54879	7.37277	0
	High	ATLQEILPEVLK	1	2	1	157694492		0	1.64196e+07	0	0.004213	12.73	0.658669	3	1353.8	3.17916	64.6562	0
	High	QEQDLLHK	1	2	1	157694492		0	3.93425e+07	0.001	0.02615	23.48	0.207096	3	1010.53	3.15377	10.5411	0
	High	SPLSALAR	1	2	1	157694492		0	9.47228e+07	0.002	0.05462	39.53	0.0032816	2	814.481	3.77844	33.2949	0
	High	VPAQANGTPTTK	1	2	1	157694492		0	1.06095e+07	0.008	0.1357	45.4	0.00121274	2	1184.63	-1.05627	6.39649	0
4503765	fragile X mental retardation protein 1 isoform ISO1 [Homo sapiens]	749.251	40.19	2	1	22	38	4.21114e+08	632	71.1309	7.41553
	A4	Sequence	# PSMs	# Proteins	# Protein Groups	Protein Group Accessions	Modifications	ΔCn	Area	q-Value	PEP	IonScore	Exp Value	Charge	MH+ [Da]	ΔM [ppm]	RT [min]	# Missed Cleavages
	High	SFLEFAEDVIQVPR	2	5	2	4503765;297374791		0	294020330	0	3.741e-07	88.91	7.69244e-08	3	1649.86	4.91804	69.3849	0
	High	TLQNTSSEGSR	1	3	2	4503765;297374791		0	4.00531e+07	0	3.531e-05	73.09	2.75399e-06	2	1179.56	-0.0654293	5.23683	0
	High	DSIANATVLLDYHLNYLK	1	5	2	4503765;297374791		0	113569515	0	2.562e-09	73.04	2.33647e-06	3	2063.09	2.98967	64.0473	0
	High	SYVTDDGQGMGR	1	3	2	4503765;297374791		0	1.2385e+07	0	1.293e-05	69.24	5.44398e-06	2	1285.55	-1.34822	20.5891	0
	High	mEELVVEVR	1	5	2	4503765;297374791	N-Term(Acetyl)	0	7.24023e+07	0	8.96e-05	69.09	5.55514e-06	2	1145.59	4.94481	64.6455	0
	High	EDLMGLAIGTHGANIQQAR	1	6	3	259013556;4503765;297374791		0	1.45329e+08	0	1.225e-07	64.34	2.28792e-05	3	1995.02	7.48708	51.3533	0
	High	AVGAFSVTYDPENYQLVILSINEVTSK	1	5	2	4503765;297374791		0	8.35261e+06	0	4.946e-08	62.47	2.45748e-05	3	2957.55	12.1434	71.6642	0
	High	EDLmGLAIGTHGANIQQAR	1	6	3	259013556;4503765;297374791	M4(Oxidation)	0	8.79525e+07	0	2.236e-07	59.3	8.25366e-05	3	2011.01	4.6448	41.6126	0
	High	RAHMLIDMHFR	1	5	2	4503765;297374791		0	2.60154e+07	0	1.405e-06	54.98	0.000182829	4	1426.72	3.48821	35.2241	1
	High	LIQEIVDK	2	5	2	4503765;297374791		0	5.18856e+08	0	0.003752	54.35	0.000151504	2	957.565	3.56916	31.1258	0
	High	AHMLIDMHFR	2	5	2	4503765;297374791		0	1.96662e+07	0	0.000104	53.78	0.000240597	3	1270.62	2.90658	42.1853	0
	High	TTDGSLQIR	1	3	2	4503765;297374791		0	112200577	0	0.001812	51.57	0.000386628	2	990.524	2.44421	18.9609	0
	High	VLVASSVVAGESQKPELK	1	2	1	4503765		0	44283501	0	8.699e-06	51.21	0.000117688	3	1841.05	5.26346	35.891	0
	High	mEELVVEVR	1	5	2	4503765;297374791	N-Term(Acetyl); M1(Oxidation)	0	8.51492e+06	0	0.0002605	50.91	0.000439135	2	1161.58	0.952305	50.4881	0
	High	FHEQFIVR	4	5	2	4503765;297374791		0	3.68814e+08	0	0.002276	40.13	0.00502239	2	1075.57	3.42867	30.6776	0
	High	AHmLIDMHFR	2	5	2	4503765;297374791	M3(Oxidation)	0	1.19403e+07	0	0.003645	38.53	0.00816438	4	1286.62	3.96591	35.2862	0
	High	NVPQEEEIMPPNSLPSNNSR	1	5	2	4503765;297374791		0	48093173	0	6.572e-07	37.28	0.0192961	3	2252.07	3.04524	43.9274	0
	High	QIGASSRPPPNR	2	3	2	4503765;297374791		0	209768306	0	0.001104	35.66	0.0120746	3	1279.69	-0.765217	6.20602	0
	High	RAHMLIDmHFR	1	5	2	4503765;297374791	M8(Oxidation)	0	8.34552e+06	0	0.004037	31.26	0.0481073	4	1442.72	3.67429	21.7515	1
	High	QIPFHDVR	1	5	2	4503765;297374791		0	3.75671e+08	0	0.002711	28.67	0.0474731	3	1011.54	5.0998	23.668	0
	High	FPPPVGYNK	3	5	2	4503765;297374791		0	1.47644e+07	0	0.007565	27.61	0.0943189	2	1018.54	4.26525	31.8923	0
	High	VGPNAPEEK	1	5	2	4503765;297374791		0	2.18681e+08	0	0.004812	24.63	0.167354	2	940.475	1.69374	6.92098	0
	High	SYVTDDGQGmGR	1	3	2	4503765;297374791	M10(Oxidation)	0	9.38406e+06	0.001	0.02611	45.48	0.00132792	2	1301.55	3.13798	10.5258	0
	High	GSNGAFYK	2	8	4	61835148;259013556;4503765;297374791		0	3.52401e+08	0.001	0.03916	30.18	0.0332912	2	843.402	2.83708	11.5678	0
	High	IKLDVPEDLR	1	5	2	4503765;297374791		0	1.16068e+08	0.001	0.03718	25.81	0.0574704	3	1197.69	6.45506	43.1135	1
	High	LQIDEQLR	1	7	4	61835148;259013556;4503765;297374791		0	7.09485e+07	0.004	0.08492	22.43	0.202875	3	1014.56	4.70639	33.6566	0
	High	LSLImR	1	5	2	4503765;297374791	M5(Oxidation)	0	1.05109e+08	0.008	0.1343	48.87	0.000281488	2	748.443	6.07465	29.3385	0
4502027	serum albumin preproprotein [Homo sapiens]	722.899	13.46	1	9	9	26	5.84991e+09	609	69.3215	6.27783
	A4	Sequence	# PSMs	# Proteins	# Protein Groups	Protein Group Accessions	Modifications	ΔCn	Area	q-Value	PEP	IonScore	Exp Value	Charge	MH+ [Da]	ΔM [ppm]	RT [min]	# Missed Cleavages
	High	KVPQVSTPTLVEVSR	6	1	1	4502027		0	7.26763e+09	0	1.603e-08	103.36	6.38925e-10	2	1639.94	3.48045	38.9971	1
	High	VPQVSTPTLVEVSR	6	1	1	4502027		0	705496619	0	1.01e-08	98.22	3.99251e-09	2	1511.85	2.80597	45.1955	0
	High	RHPDYSVVLLLR	1	1	1	4502027		0	1.22922e+07	0	1.88e-05	53.03	6.64479e-05	3	1467.85	3.97202	48.8698	1
	High	LVNEVTEFAK	1	1	1	4502027		0	1.87082e+07	0	0.000371	41.39	0.0029843	2	1149.62	2.62547	39.3698	0
	High	YLYEIAR	2	1	1	4502027		0	3.7541e+09	0	0.0172	35.73	0.00874073	2	927.497	3.87664	36.3083	0
	High	HPYFYAPELLFFAK	1	1	1	4502027		0	9.69474e+06	0	0.0001811	24.25	0.208026	3	1742.91	7.35222	66.6139	0
	High	SLHTLFGDK	3	1	1	4502027		0	6.93633e+07	0	0.006339	21.54	0.317759	3	1017.54	5.54823	31.1563	0
	High	LVTDLTK	5	1	1	4502027		0	6527991137	0.002	0.05802	53.43	0.000104861	2	789.475	3.9238	20.6403	0
	High	AEFAEVSK	1	1	1	4502027		0	2.11841e+07	0.002	0.04646	32.09	0.0255859	2	880.444	2.94266	16.4658	0
297374791	fragile X mental retardation protein 1 isoform ISO9 [Homo sapiens]	722.118	42.15	3	1	22	38	4.21114e+08	586	66.2055	8.47021
	A4	Sequence	# PSMs	# Proteins	# Protein Groups	Protein Group Accessions	Modifications	ΔCn	Area	q-Value	PEP	IonScore	Exp Value	Charge	MH+ [Da]	ΔM [ppm]	RT [min]	# Missed Cleavages
	High	SFLEFAEDVIQVPR	2	5	2	4503765;297374791		0	294020330	0	3.741e-07	88.91	7.69244e-08	3	1649.86	4.91804	69.3849	0
	High	TLQNTSSEGSR	1	3	2	4503765;297374791		0	4.00531e+07	0	3.531e-05	73.09	2.75399e-06	2	1179.56	-0.0654293	5.23683	0
	High	DSIANATVLLDYHLNYLK	1	5	2	4503765;297374791		0	113569515	0	2.562e-09	73.04	2.33647e-06	3	2063.09	2.98967	64.0473	0
	High	SYVTDDGQGMGR	1	3	2	4503765;297374791		0	1.2385e+07	0	1.293e-05	69.24	5.44398e-06	2	1285.55	-1.34822	20.5891	0
	High	mEELVVEVR	1	5	2	4503765;297374791	N-Term(Acetyl)	0	7.24023e+07	0	8.96e-05	69.09	5.55514e-06	2	1145.59	4.94481	64.6455	0
	High	EDLMGLAIGTHGANIQQAR	1	6	3	259013556;4503765;297374791		0	1.45329e+08	0	1.225e-07	64.34	2.28792e-05	3	1995.02	7.48708	51.3533	0
	High	AVGAFSVTYDPENYQLVILSINEVTSK	1	5	2	4503765;297374791		0	8.35261e+06	0	4.946e-08	62.47	2.45748e-05	3	2957.55	12.1434	71.6642	0
	High	EDLmGLAIGTHGANIQQAR	1	6	3	259013556;4503765;297374791	M4(Oxidation)	0	8.79525e+07	0	2.236e-07	59.3	8.25366e-05	3	2011.01	4.6448	41.6126	0
	High	RAHMLIDMHFR	1	5	2	4503765;297374791		0	2.60154e+07	0	1.405e-06	54.98	0.000182829	4	1426.72	3.48821	35.2241	1
	High	LIQEIVDK	2	5	2	4503765;297374791		0	5.18856e+08	0	0.003752	54.35	0.000151504	2	957.565	3.56916	31.1258	0
	High	AHMLIDMHFR	2	5	2	4503765;297374791		0	1.96662e+07	0	0.000104	53.78	0.000240597	3	1270.62	2.90658	42.1853	0
	High	TTDGSLQIR	1	3	2	4503765;297374791		0	112200577	0	0.001812	51.57	0.000386628	2	990.524	2.44421	18.9609	0
	High	mEELVVEVR	1	5	2	4503765;297374791	N-Term(Acetyl); M1(Oxidation)	0	8.51492e+06	0	0.0002605	50.91	0.000439135	2	1161.58	0.952305	50.4881	0
	High	FHEQFIVR	4	5	2	4503765;297374791		0	3.68814e+08	0	0.002276	40.13	0.00502239	2	1075.57	3.42867	30.6776	0
	High	AHmLIDMHFR	2	5	2	4503765;297374791	M3(Oxidation)	0	1.19403e+07	0	0.003645	38.53	0.00816438	4	1286.62	3.96591	35.2862	0
	High	NVPQEEEIMPPNSLPSNNSR	1	5	2	4503765;297374791		0	48093173	0	6.572e-07	37.28	0.0192961	3	2252.07	3.04524	43.9274	0
	High	QIGASSRPPPNR	2	3	2	4503765;297374791		0	209768306	0	0.001104	35.66	0.0120746	3	1279.69	-0.765217	6.20602	0
	High	RAHMLIDmHFR	1	5	2	4503765;297374791	M8(Oxidation)	0	8.34552e+06	0	0.004037	31.26	0.0481073	4	1442.72	3.67429	21.7515	1
	High	QIPFHDVR	1	5	2	4503765;297374791		0	3.75671e+08	0	0.002711	28.67	0.0474731	3	1011.54	5.0998	23.668	0
	High	FPPPVGYNK	3	5	2	4503765;297374791		0	1.47644e+07	0	0.007565	27.61	0.0943189	2	1018.54	4.26525	31.8923	0
	High	VGPNAPEEK	1	5	2	4503765;297374791		0	2.18681e+08	0	0.004812	24.63	0.167354	2	940.475	1.69374	6.92098	0
	High	GMVPFVFVGTK	1	3	1	297374791		0	6.15659e+07	0	0.004179	14.55	1.46965	2	1181.64	0.550587	61.909	0
	High	SYVTDDGQGmGR	1	3	2	4503765;297374791	M10(Oxidation)	0	9.38406e+06	0.001	0.02611	45.48	0.00132792	2	1301.55	3.13798	10.5258	0
	High	GSNGAFYK	2	8	4	61835148;259013556;4503765;297374791		0	3.52401e+08	0.001	0.03916	30.18	0.0332912	2	843.402	2.83708	11.5678	0
	High	IKLDVPEDLR	1	5	2	4503765;297374791		0	1.16068e+08	0.001	0.03718	25.81	0.0574704	3	1197.69	6.45506	43.1135	1
	High	LQIDEQLR	1	7	4	61835148;259013556;4503765;297374791		0	7.09485e+07	0.004	0.08492	22.43	0.202875	3	1014.56	4.70639	33.6566	0
	High	LSLImR	1	5	2	4503765;297374791	M5(Oxidation)	0	1.05109e+08	0.008	0.1343	48.87	0.000281488	2	748.443	6.07465	29.3385	0
119395754	keratin, type II cytoskeletal 5 [Homo sapiens]	718.677	40.51	9	15	30	38	8.70881e+08	590	62.34	7.73779
	A4	Sequence	# PSMs	# Proteins	# Protein Groups	Protein Group Accessions	Modifications	ΔCn	Area	q-Value	PEP	IonScore	Exp Value	Charge	MH+ [Da]	ΔM [ppm]	RT [min]	# Missed Cleavages
	High	MFFDAELSQMQTHVSDTSVVLSMDNNR	1	1	1	119395754		0	3.02942e+07	0	4.386e-14	122.55	7.12391e-11	3	3102.41	3.03627	64.9667	0
	High	QNLEPLFEQYINNLR	2	4	3	119703753;155969697;119395754		0	7.03403e+07	0	9.61e-08	68.21	8.01853e-06	2	1890.98	2.56709	68.0621	0
	High	LAELEEALQK	2	1	1	119395754		0	240931914	0	3.41e-05	67.17	8.7875e-06	2	1143.63	4.49761	41.2947	0
	High	TTAENEFVMLKK	1	1	1	119395754		0	5.63713e+07	0	7.746e-05	64.11	1.99315e-05	3	1410.73	2.42262	35.6343	1
	High	LALDVEIATYR	1	9	4	47132620;119703753;155969697;119395754		0	2.50849e+08	0	6.206e-06	63.15	1.73092e-05	2	1263.7	3.0929	56.4207	0
	High	YEELQQTAGR	1	1	1	119395754		0	158653951	0	2.382e-05	60.3	5.21223e-05	2	1194.58	5.32833	15.5731	0
	High	ISISTSGGSFR	1	1	1	119395754		0	293168079	0	0.0002853	56.3	0.000113109	2	1111.58	3.84814	34.2651	0
	High	NKYEDEINKR	3	7	4	119395750;119703753;155969697;119395754		0	875601068	0	0.000194	54.83	0.0002593	2	1308.65	0.406108	10.2336	2
	High	QLDSIVGER	1	3	2	155969697;119395754		0	2.90328e+08	0	0.003941	51.73	0.0003384	2	1016.54	4.92902	29.4421	0
	High	YEDEINKR	2	12	6	47132620;119395750;119703753;155969697;119395754;194018511		0	374977364	0	0.005839	47.57	0.000881048	2	1066.52	0.804687	6.92639	1
	High	WTLLQEQGTK	2	4	3	119703753;155969697;119395754		0	344182502	0	0.0002535	46.2	0.00124979	2	1203.64	5.60048	43.2246	0
	High	AQYEEIANR	1	1	1	119395754		0	1.08257e+08	0	0.001297	44.78	0.00144042	2	1093.53	4.99404	18.0098	0
	High	GELALKDAR	1	3	1	119395754		0	2.62298e+07	0	0.01649	43.38	0.00192404	3	972.552	5.21413	13.0171	1
	High	TSFTSVSR	1	1	1	119395754		0	4.3598e+07	0	0.01047	41.59	0.00230564	2	884.45	3.24444	15.8213	0
	High	LALDVEIATYRK	1	9	4	47132620;119703753;155969697;119395754		0	1.44142e+08	0	3.968e-05	38.51	0.00280448	3	1391.8	4.90404	47.1595	1
	High	LRAEIDNVKK	1	1	1	119395754		0	66644862	0	0.001369	37.21	0.00516143	3	1185.7	2.06807	7.80781	2
	High	NKLAELEEALQK	1	1	1	119395754		0	24469456	0	0.0009265	35.24	0.010832	3	1385.77	2.80557	49.1023	1
	High	YEDEINK	1	13	6	47132620;119395750;119703753;155969697;119395754;194018511		0	1.32203e+07	0	0.009585	33.97	0.0141506	2	910.419	4.00978	9.43895	0
	High	DVDAAYMNK	2	7	4	226246665;119703753;155969697;119395754		0	1.0485e+08	0	0.01584	30.24	0.0434323	2	1026.46	4.38165	20.892	0
	High	QNLEPLFEQYINNLRR	1	4	3	119703753;155969697;119395754		0	9.71354e+07	0	4.63e-06	27.44	0.0983546	3	2047.07	1.09014	64.8679	1
	High	NKYEDEINK	1	8	4	119395750;119703753;155969697;119395754		0	2.44827e+07	0	0.005884	26.71	0.223543	2	1152.56	2.51317	10.3538	1
	High	EYQELMNTK	1	1	1	119395754		0	9.4515e+07	0	0.004911	26.26	0.135094	2	1155.54	2.31583	27.2268	0
	High	TEAESWYQTK	1	1	1	119395754		0	9.54644e+07	0	0.00213	23.68	0.227774	2	1242.57	3.55838	28.8985	0
	High	NLDLDSIIAEVK	1	7	4	47132620;119703753;155969697;119395754		0	1.7316e+08	0	0.0001407	18.67	0.480843	3	1329.73	5.36022	65.5908	0
	High	SRTEAESWYQTK	1	1	1	119395754		0	2.8191e+07	0	0.0006461	16.64	1.43502	3	1485.71	6.51934	23.1087	1
	High	SLYNLGGSK	1	1	1	119395754		0	176312230	0	0.01449	15.46	1.21743	2	938.497	3.43292	28.7074	0
	High	QSSVSFR	1	1	1	119395754		0	1.60221e+07	0.002	0.04982	45.9	0.00128006	2	810.414	4.03817	13.0718	0
	High	FASFIDKVR	1	19	6	47132620;226246665;119703753;155969697;119395754;194018511		0	3.72664e+06	0.003	0.07448	35.38	0.00789526	2	1082.6	2.13559	37.9318	1
	High	FASFIDK	2	20	6	47132620;226246665;119703753;155969697;119395754;194018511		0	1337753596	0.005	0.1024	38.88	0.00375317	2	827.433	3.51028	36.3662	0
	High	FLEQQNK	1	23	4	119703753;155969697;119395754;89357932		0	3.99289e+08	0.005	0.09945	24.72	0.144528	2	906.471	3.85213	9.857	0
15431310	keratin, type I cytoskeletal 14 [Homo sapiens]	713.46	51.69	14	9	23	28	2.03679e+09	472	51.5894	5.16064
	A4	Sequence	# PSMs	# Proteins	# Protein Groups	Protein Group Accessions	Modifications	ΔCn	Area	q-Value	PEP	IonScore	Exp Value	Charge	MH+ [Da]	ΔM [ppm]	RT [min]	# Missed Cleavages
	High	ILTATVDNANVLLQIDNAR	1	1	1	15431310		0	7.2432e+07	0	5.528e-10	122.48	1.40387e-11	3	2054.13	3.31686	61.4156	0
	High	LLEGEDAHLSSSQFSSGSQSSR	1	1	1	15431310		0	8.9662e+07	0	1.388e-09	99.58	1.15221e-08	3	2309.07	3.09686	34.1846	0
	High	VTmQNLNDR	1	7	3	24430192;195972866;15431310	M3(Oxidation)	0	3.27651e+08	0	0.0002658	85.08	1.55538e-07	2	1106.53	2.41815	7.01581	0
	High	ALEEANADLEVK	1	5	2	24430192;15431310		0	8.62088e+07	0	3.836e-05	74.8	1.86592e-06	2	1301.66	4.55268	31.7356	0
	High	VTMQNLNDR	1	7	3	24430192;195972866;15431310		0	2804618361	0	0.0006341	70.44	4.92037e-06	2	1090.53	2.71596	19.2375	0
	High	QFTSSSSMK	1	2	2	24430192;15431310		0	4.84812e+07	0	0.001051	64.91	1.3479e-05	2	1002.46	3.21794	9.28364	0
	High	ADLEMQIESLKEELAYLK	1	1	1	15431310		0	45480213	0	3.64e-09	64.35	2.02005e-05	3	2123.1	3.79431	68.0225	1
	High	EVATNSELVQSGK	1	2	2	4557701;15431310		0	8.25894e+07	0	9.499e-06	59.99	6.16418e-05	2	1361.7	4.00478	17.2805	0
	High	TMQNLEIELQSQLSMK	1	1	1	15431310		0	4.86791e+07	0	1.79e-06	58.97	8.67708e-05	3	1892.95	3.32718	63.1283	0
	High	DAEEWFFTK	1	1	1	15431310		0	1.14783e+08	0	0.001289	51.48	0.000360941	2	1172.53	3.96056	60.0717	0
	High	VLDELTLAR	1	5	3	4557701;24430192;15431310		0	2.36264e+08	0	0.003823	45.31	0.00124696	2	1029.6	2.94302	44.5535	0
	High	ADLEMQIESLKEELAYLKK	2	1	1	15431310		0	8.46473e+07	0	1.596e-08	44.24	0.00139757	4	2251.2	4.65724	64.2987	2
	High	ADLEmQIESLKEELAYLKK	1	1	1	15431310	M5(Oxidation)	0	4899127	0	7.969e-05	42.47	0.00257639	4	2267.19	3.95977	64.4635	2
	High	VTMQNLNDRLASYLDKVR	1	3	3	24430192;195972866;15431310		0	1.51626e+07	0	3.552e-05	42.12	0.00258701	4	2136.14	6.6749	59.4019	2
	High	LASYLDKVR	2	7	4	4557701;24430192;195972866;15431310		0	5.59527e+07	0	0.002524	38.7	0.00306889	3	1064.62	5.29007	28.159	1
	High	TRLEQEIATYR	1	7	3	4557701;24430192;15431310		0	1.73201e+08	0	6.762e-05	32.26	0.029982	3	1379.73	4.63439	34.9926	1
	High	MSVEADINGLRR	2	2	1	15431310		0	8.28755e+07	0	0.006117	30.9	0.0454372	2	1360.7	0.270318	38.2772	1
	High	TKYETELNLR	1	1	1	15431310		0	3.92726e+07	0	0.005194	30.35	0.0419309	2	1266.67	2.20827	28.3911	1
	High	ASLENSLEETKGR	1	2	2	24430192;15431310		0	7.40878e+06	0	0.0001255	20.48	0.504986	3	1433.72	0.501331	24.1272	1
	High	LAADDFR	1	18	4	4557701;24430192;195972866;15431310		0	3060368604	0.001	0.03429	60.08	3.68646e-05	2	807.402	3.09	24.6062	0
	High	IRDWYQR	1	3	3	4557701;24430192;15431310		0	1.76388e+08	0.001	0.03632	38.15	0.00725735	3	1036.54	4.56392	21.7244	1
	High	NHEEEMNALR	1	2	2	4557701;15431310		0	2.10761e+07	0.001	0.01912	31.23	0.0371028	2	1242.56	2.49543	13.1064	0
	High	QRPAEIKDYSPYFK	1	1	1	15431310		0	3.17514e+07	0.001	0.03348	10.05	5.60015	4	1741.9	4.57726	35.0473	1
	High	SEISELRR	1	2	2	4557701;15431310		0	72988504	0.002	0.04314	17.92	0.699017	3	989.542	4.40803	13.7981	1
	High	ILLDVK	1	2	2	4557701;15431310		0	2.45394e+08	0.009	0.1452	47.88	0.000366592	2	700.463	3.28752	33.8254	0
45643129	guanine nucleotide-binding protein-like 3 isoform 2 [Homo sapiens]	693.204	40.22	3	22	23	34	5.87146e+08	537	60.5025	8.79248
	A4	Sequence	# PSMs	# Proteins	# Protein Groups	Protein Group Accessions	Modifications	ΔCn	Area	q-Value	PEP	IonScore	Exp Value	Charge	MH+ [Da]	ΔM [ppm]	RT [min]	# Missed Cleavages
	High	VIEASDVVLEVLDAR	2	2	1	45643129		0	2.80237e+08	0	1.641e-06	96.04	7.96434e-09	3	1627.9	5.14309	68.6217	0
	High	QITIIDSPSFIVSPLNSSSALALR	1	2	1	45643129		0	119295191	0	1.183e-11	93.11	7.42752e-09	3	2529.39	-0.226331	67.8608	0
	High	SPASIEVVKPMEAASAILSQADAR	2	2	1	45643129		0	1.78549e+08	0	3.237e-10	78.79	5.88637e-07	3	2441.29	8.20518	63.595	0
	High	LETNPDIKPSNVEPMEK	1	2	1	45643129		0	4.23735e+07	0	1.601e-06	60.33	7.01147e-05	3	1940.97	2.76866	31.8547	0
	High	KDPGVPNSAPFK	2	2	1	45643129		0	4.39352e+08	0	4.847e-06	58.43	6.55301e-05	2	1256.67	1.4144	23.6149	1
	High	KVIEASDVVLEVLDAR	1	2	1	45643129		0	4.71545e+07	0	5.625e-06	58.37	2.77993e-05	3	1755.99	3.79509	64.5075	1
	High	ELPTVVFR	2	2	1	45643129		0	7.00989e+08	0	0.01221	56.69	8.34656e-05	2	960.555	3.66025	48.1856	0
	High	VGVIGFPNVGK	2	2	1	45643129		0	3.65037e+08	0	3.128e-05	53.95	0.000145381	2	1086.63	3.69936	49.6902	0
	High	KLETNPDIKPSNVEPmEK	1	2	1	45643129	M16(Oxidation)	0	1.59182e+07	0	0.0005853	48.97	0.000889258	3	2085.06	3.57237	22.8579	1
	High	KLETNPDIKPSNVEPMEK	1	2	1	45643129		0	2.25127e+07	0	4.823e-08	48.36	0.000886959	3	2069.07	5.57697	27.9009	1
	High	LETNPDIKPSNVEPmEK	1	2	1	45643129	M15(Oxidation)	0	5.61022e+07	0	4.673e-06	43.76	0.00326274	3	1956.97	4.00333	27.096	0
	High	GPHLANSILFQSSGLTNGIIEEK	1	2	1	45643129		0	34349507	0	8.101e-05	42.07	0.00273493	4	2425.28	3.459	60.163	0
	High	KLVLILNK	1	2	1	45643129		0	7.51533e+07	0	0.004233	30.39	0.000911948	2	940.661	6.00327	34.838	1
	High	SMQVVPLDK	1	2	1	45643129		0	186410087	0	0.004912	30.32	0.0449155	2	1016.55	4.25402	32.8381	0
	High	KELPTVVFR	1	2	1	45643129		0	6.72302e+06	0	0.002447	27.81	0.0324531	2	1088.65	4.35151	34.8563	1
	High	GGIPNVEGAAK	1	2	1	45643129		0	274645341	0	0.009557	24.04	0.119718	2	1012.55	3.46812	24.4649	0
	High	ENLESWLNYLKK	1	2	1	45643129		0	7.43902e+07	0	0.001079	22.69	0.263483	3	1536.82	6.37915	62.4352	1
	High	DIHEELPK	3	2	1	45643129		0	1.75325e+08	0	0.01031	19.6	0.533985	3	980.509	3.81102	20.0176	0
	High	SSIINSLK	2	3	2	45643129;296317324		0	219499534	0.001	0.03003	58.88	3.84376e-05	2	861.509	5.63708	32.1769	0
	High	LVLILNK	2	2	1	45643129		0	2.48776e+08	0.001	0.0388	34.87	0.000830884	2	812.564	4.24468	43.4974	0
	High	ENLESWLNYLK	1	2	1	45643129		0	1.28233e+07	0.001	0.02295	16.3	1.42295	3	1408.71	2.90767	67.1424	0
	High	YTVPGYR	1	2	1	45643129		0	2.27168e+08	0.001	0.03666	14.09	1.28681	2	855.435	-0.904887	27.8994	0
	High	QRLEELK	1	3	1	45643129		0	3.32732e+07	0.004	0.07683	24.75	0.151572	2	915.529	3.08214	9.28661	1
	High	SFILDK	1	2	1	45643129		0	6.21098e+08	0.006	0.1206	40.96	0.00142298	2	722.411	2.98684	32.103	0
	High	LEELKQQQK	1	2	1	45643129		0	0	0.007	0.1256	21.88	0.277616	2	1143.64	0.23719	6.53591	1
288915539	plastin-3 isoform 2 [Homo sapiens]	691.515	40.96	4	23	23	30	1.80393e+08	603	67.5566	5.65576
	A4	Sequence	# PSMs	# Proteins	# Protein Groups	Protein Group Accessions	Modifications	ΔCn	Area	q-Value	PEP	IonScore	Exp Value	Charge	MH+ [Da]	ΔM [ppm]	RT [min]	# Missed Cleavages
	High	YTLNVLEDLGDGQK	1	2	1	288915539		0	48310576	0	1.43e-06	101.87	3.79676e-09	2	1564.79	3.85875	61.1434	0
	High	YPALTKPENQDIDWTLLEGETR	1	2	1	288915539		0	6.27455e+07	0	5.622e-10	96.15	1.88669e-08	3	2589.29	4.45744	59.9925	0
	High	ANDDIIVNWVNR	2	2	1	288915539		0	74160231	0	0.0001374	66.91	1.22223e-05	3	1428.73	3.89859	58.2187	0
	High	MINLSVPDTIDER	1	3	1	288915539		0	5.40353e+07	0	5.278e-06	65.41	1.81564e-05	2	1502.75	1.29931	54.0399	0
	High	AGKPHLVLGLLWQIIK	2	2	1	288915539		0	5.1714e+07	0	7.128e-10	60.18	9.57128e-07	3	1786.12	5.87888	66.227	0
	High	YAFVNWINK	1	3	1	288915539		0	6.45468e+07	0	0.0001695	51.89	0.000289596	2	1154.6	3.86805	57.7009	0
	High	LNLAFVANLFNK	2	2	1	288915539		0	63893104	0	2.079e-05	51.32	0.000187428	2	1363.78	3.7973	69.2323	0
	High	LSPEELLLR	2	4	1	288915539		0	206655560	0	0.001168	50.03	0.000175782	2	1069.63	5.75334	58.9437	0
	High	VYALPEDLVEVKPK	1	2	1	288915539		0	209047207	0	1.255e-05	48.44	0.000348022	3	1599.91	3.70975	50.6747	0
	High	HVIPMNPNTDDLFK	1	2	1	288915539		0	3.4794e+07	0	2.994e-05	47.94	0.00115137	3	1640.82	6.64166	47.3415	0
	High	INNFSADIK	1	2	1	288915539		0	102023571	0	0.002119	47.37	0.000874014	2	1021.53	1.87896	30.6624	0
	High	IGLFADIELSR	1	3	1	288915539		0	4.15027e+07	0	0.0003094	45.55	0.000799617	2	1233.69	5.18918	62.8372	0
	High	NEALAALLR	1	2	1	288915539		0	125477120	0	0.001895	42.24	0.00151945	2	970.573	5.19835	51.9995	0
	High	RYTLNVLEDLGDGQK	1	2	1	288915539		0	2.98804e+07	0	0.0008904	41.66	0.00383133	3	1720.89	4.25458	55.5462	1
	High	INNFSADIKDSK	1	2	1	288915539		0	2.1699e+07	0	0.0004398	41.06	0.00460265	3	1351.69	4.9404	24.1532	1
	High	AESmLQQADK	1	2	1	288915539	M4(Oxidation)	0	4.72934e+06	0	0.007394	39.66	0.00537473	2	1136.53	1.43135	7.00983	0
	High	AYFHLLNQIAPK	2	3	1	288915539		0	9.89374e+07	0	0.0001035	39.44	0.00396463	3	1414.79	3.79075	50.4196	0
	High	AESMLQQADK	1	2	1	288915539		0	2.12353e+07	0	0.001066	38.33	0.00804972	2	1120.53	1.27134	18.5251	0
	High	IKVPVDWSK	2	2	1	288915539		0	1.07449e+08	0	0.01224	35.96	0.00846733	3	1071.62	3.86675	36.6741	1
	High	STSIQSFK	1	2	1	288915539		0	38890988	0	0.01279	33.79	0.0162327	2	897.467	-1.10303	19.0123	0
	High	WANFHLENSGWQK	1	2	1	288915539		0	1.1406e+08	0	3.627e-05	32.56	0.0394894	3	1616.77	4.73184	47.3935	0
	High	EANMPLPGYK	1	2	1	288915539		0	0	0	0.0008773	27.1	0.102854	2	1119.55	3.57963	34.502	0
	High	DGETLEELMK	1	2	1	288915539		0	4.23089e+07	0	0.007918	12.65	2.8249	2	1164.55	8.26748	52.5027	0
	High	YAVSMAR	1	2	1	288915539		0	3.52663e+07	0.001	0.03786	52.94	0.000266784	2	797.402	5.6343	18.8972	0
5031815	lysine--tRNA ligase isoform 2 [Homo sapiens]	671.853	32.5	2	21	21	37	5.55866e+08	597	68.0046	6.354
	A4	Sequence	# PSMs	# Proteins	# Protein Groups	Protein Group Accessions	Modifications	ΔCn	Area	q-Value	PEP	IonScore	Exp Value	Charge	MH+ [Da]	ΔM [ppm]	RT [min]	# Missed Cleavages
	High	RGDIIGVQGNPGK	2	2	1	5031815		0	7.61945e+07	0	1.504e-06	86.43	6.9163e-08	2	1310.72	3.14787	16.4795	1
	High	LPETNLFETEETRK	3	2	1	5031815		0	4.472e+08	0	3.735e-06	72.21	4.25932e-06	2	1706.87	5.38455	41.3448	1
	High	LPETNLFETEETR	1	2	1	5031815		0	96941053	0	3.322e-07	71.97	4.51403e-06	2	1578.77	1.5684	48.7829	0
	High	FHVDISLTDFIQK	2	2	1	5031815		0	148684515	0	8.452e-09	68.45	7.53027e-06	2	1562.82	-1.82507	63.0107	0
	High	VTYHPDGPEGQAYDVDFTPPFR	1	2	1	5031815		0	2.51318e+08	0	1.08e-08	64.82	3.629e-05	3	2508.15	2.30396	57.0206	0
	High	RINMVEELEK	2	2	1	5031815		0	5.3408e+07	0	0.0003771	56.3	0.000143467	2	1260.67	4.41245	35.3457	1
	High	VAMFLTDSNNIK	1	2	1	5031815		0	398328460	0	7.687e-06	54.05	0.000235736	2	1352.69	3.14556	47.372	0
	High	YSHLQPGDHLTDITLK	1	2	1	5031815		0	312585867	0	1.222e-07	48.31	0.000852221	3	1837.95	4.49878	38.4871	0
	High	mLVVGGIDR	2	2	1	5031815	M1(Oxidation)	0	50764152	0	0.001241	45.84	0.00124965	2	975.531	1.91505	30.693	0
	High	LQVMANSR	1	2	1	5031815		0	169663188	0	0.007015	45.6	0.00135783	2	918.485	2.17141	14.4739	0
	High	VAmFLTDSNNIK	1	2	1	5031815	M3(Oxidation)	0	33880425	0	6.984e-05	43.51	0.00270959	2	1368.69	4.68352	37.5292	0
	High	aAVQAAEVK	1	1	1	5031815	N-Term(Acetyl)	0	485796108	0	0.0006651	41.95	0.00185735	2	928.513	3.54745	26.6514	0
	High	INmVEELEK	1	2	1	5031815	M3(Oxidation)	0	1.2366e+07	0	0.0009095	40.65	0.00447717	2	1120.56	0.827966	25.3624	0
	High	IAPELYHK	2	2	1	5031815		0	4.64717e+08	0	0.01632	39.92	0.00256685	2	970.539	3.35452	16.8674	0
	High	VNGEDPYPHK	1	2	1	5031815		0	1.27245e+08	0	0.0006096	39.51	0.00616251	3	1155.55	2.94972	7.62181	0
	High	INMVEELEK	2	2	1	5031815		0	2.67675e+08	0	0.001748	38.19	0.00803278	2	1104.57	5.74056	45.9584	0
	High	EVLLFPAMKPEDK	1	2	1	5031815		0	0	0	4.635e-05	37.75	0.00836884	3	1516.82	6.80518	50.9641	0
	High	FELFVmK	1	2	1	5031815	M6(Oxidation)	0	2.68493e+07	0	0.01301	26.27	0.083797	2	929.484	4.39297	49.2223	0
	High	EVLLFPAMKPEDKK	2	2	1	5031815		0	6.87037e+07	0	0.009457	20.38	0.301895	3	1644.91	5.7933	43.8284	1
	High	SEEEFIHINNK	2	2	1	5031815		0	2.3113e+08	0	0.00763	8.9	8.11597	3	1359.66	3.94555	31.2693	0
	High	LIFYDLR	2	2	1	5031815		0	717085247	0.001	0.03919	44.09	0.000649253	2	939.535	5.55645	54.9405	0
	High	FELFVMK	1	2	1	5031815		0	3.11754e+08	0.001	0.03614	38.21	0.00451514	2	913.49	5.31759	59.6267	0
	High	LQVmANSR	1	2	1	5031815	M4(Oxidation)	0	26156058	0.001	0.01836	34.77	0.0151709	2	934.478	0.913684	7.83039	0
	High	QLFEEQAK	2	2	1	5031815		0	0	0.001	0.03884	22.91	0.235118	2	992.51	4.76242	22.0701	0
	High	NYKSEEEFIHINNK	1	2	1	5031815		0	1.15838e+07	0.001	0.02329	7.38	14.5151	3	1764.87	8.64948	30.9932	1
32698730	nuclear fragile X mental retardation-interacting protein 2 [Homo sapiens]	667.797	38.85	5	19	19	31	2.58095e+08	695	76.0747	8.70459
	A4	Sequence	# PSMs	# Proteins	# Protein Groups	Protein Group Accessions	Modifications	ΔCn	Area	q-Value	PEP	IonScore	Exp Value	Charge	MH+ [Da]	ΔM [ppm]	RT [min]	# Missed Cleavages
	High	DYEIESQNPLASPTNTLLGSAK	2	1	1	32698730		0	1.37434e+08	0	1.505e-11	118.66	1.02653e-10	2	2348.17	2.1695	60.5591	0
	High	TIQNSSVSPTSSSSSSSSTGETQTQSSSR	1	1	1	32698730		0	1.73799e+07	0	1.87e-09	114.43	4.0493e-10	3	2892.31	4.0147	13.3395	0
	High	VLNGNQQVVDTSLK	1	1	1	32698730		0	147289636	0	2.403e-07	90.73	3.32195e-08	2	1514.82	1.49614	31.7721	0
	High	NLSSDEATNPISR	2	1	1	32698730		0	1.77015e+08	0	3.954e-06	88.31	9.03132e-08	2	1403.68	0.886573	26.4122	0
	High	SGTTSESGALSLEPSHIGDLQK	1	1	1	32698730		0	2.4108e+08	0	2.658e-09	71.22	5.94635e-06	3	2214.09	2.00958	44.034	0
	High	VMEVTFQGEYPATLVSQGAEIIPSGTEHPVFPK	2	1	1	32698730		0	1.00696e+08	0	1.048e-10	69.31	7.19728e-06	3	3558.79	2.85448	64.3552	0
	High	ImQQETSVPTLK	2	1	1	32698730	M2(Oxidation)	0	1.48269e+08	0	3.01e-05	59.62	6.04112e-05	2	1390.73	2.77331	28.4108	0
	High	QGLETFKPDYSEQK	2	1	1	32698730		0	2.46497e+08	0	2.126e-06	50.17	0.000720728	2	1669.81	3.19203	32.2238	0
	High	LSQVPMSALK	1	1	1	32698730		0	1.89697e+08	0	0.0002556	49.4	0.000478206	2	1073.61	2.78778	35.9471	0
	High	LSQVPmSALK	2	1	1	32698730	M6(Oxidation)	0	118202252	0	0.0002387	46.81	0.000852557	2	1089.6	5.39711	23.6134	0
	High	EDSWTLFKPPPVFPVDNSSAK	1	1	1	32698730		0	2.22614e+08	0	3.122e-08	43	0.0038416	3	2361.18	2.11599	63.3672	0
	High	YETGPGGTSR	1	1	1	32698730		0	2.8984e+07	0	0.0003069	38.62	0.0065954	2	1024.47	0.910922	6.64852	0
	High	RTSPQVLGSILK	1	1	1	32698730		0	1.40697e+07	0	0.0008159	38.06	0.00230564	3	1298.78	-0.543434	39.935	1
	High	TSPQVLGSILK	1	1	1	32698730		0	2.72882e+08	0	0.0006467	33.31	0.0116898	2	1142.68	3.33338	49.7146	0
	High	GKPAVGDmLR	1	1	1	32698730	M8(Oxidation)	0	133207146	0	0.003527	30.93	0.0462142	3	1059.56	-1.43791	8.51786	0
	High	EMESIWNLQK	1	1	1	32698730		0	85773284	0	0.001824	20.96	0.491829	2	1277.62	3.28229	51.9832	0
	High	IMQQETSVPTLK	1	1	1	32698730		0	0	0	0.0014	20.61	0.413625	3	1374.73	2.89291	33.842	0
	High	IITYNEAMDSPDQ	1	1	1	32698730		0	9.30049e+07	0.001	0.03467	39.78	0.00700081	2	1496.66	4.39426	43.1531	0
	High	AYELEKR	1	5	1	32698730		0	3.77761e+07	0.001	0.03628	26.84	0.0776303	3	908.488	4.60746	8.40237	1
	High	AAIVYHTK	2	1	1	32698730		0	2.54906e+08	0.001	0.02738	26.08	0.125028	2	902.511	2.02409	7.16346	0
	High	HTLQQHQETPK	1	1	1	32698730		0	2.27094e+06	0.002	0.05907	12.82	2.80788	3	1346.68	0.963059	5.45212	0
	High	RtSPQVLGSILK	2	1	1	32698730	T2(Phospho)	0	1.84409e+07	0.005	0.1096	25.56	0.114246	3	1378.75	2.23862	47.7444	1
	High	IITYNEAmDSPDQ	1	1	1	32698730	M8(Oxidation)	0	4.1505e+07	0.008	0.1399	21.62	0.43936	2	1512.66	2.22189	33.082	0
32483374	nucleolar protein 56 [Homo sapiens]	651.593	36.36	1	18	18	27	2.89908e+08	594	66.0087	9.18799
	A4	Sequence	# PSMs	# Proteins	# Protein Groups	Protein Group Accessions	Modifications	ΔCn	Area	q-Value	PEP	IonScore	Exp Value	Charge	MH+ [Da]	ΔM [ppm]	RT [min]	# Missed Cleavages
	High	MSQVAPSLSALIGEAVGAR	1	1	1	32483374		0	112111646	0	3.856e-10	143.74	1.69279e-13	3	1857	4.49859	68.3745	0
	High	mSQVAPSLSALIGEAVGAR	2	1	1	32483374	M1(Oxidation)	0	5.32589e+07	0	7.122e-08	87.62	9.83401e-08	2	1872.99	0.338994	67.3654	0
	High	EAMVQAEEAAAEITR	1	1	1	32483374		0	3.84552e+07	0	6.954e-07	81.34	5.60801e-07	3	1618.78	1.27749	51.213	0
	High	LSFYETGEIPR	1	1	1	32483374		0	170641849	0	1.405e-05	69.9	5.24438e-06	2	1311.66	5.31637	48.7981	0
	High	YPASTVQILGAEK	1	1	1	32483374		0	111331766	0	1.463e-06	62.1	2.72227e-05	2	1376.74	1.2789	42.2503	0
	High	LEELTMDGAK	1	1	1	32483374		0	8.9137e+07	0	0.0007755	57.38	0.000102374	2	1106.55	7.91676	31.5476	0
	High	LIAHAGSLTNLAK	2	1	1	32483374		0	390812870	0	1.416e-07	55.12	3.7836e-05	2	1308.77	3.1743	31.6578	0
	High	LAQFIGNR	2	1	1	32483374		0	1.62248e+08	0	0.00414	55.02	0.000118355	2	918.517	1.65064	28.3275	0
	High	LLLETHLPSK	2	1	1	32483374		0	1.97636e+08	0	6.713e-05	51.53	8.61264e-05	2	1150.68	1.2293	35.9877	0
	High	VLLHVLFEHAVGYALLALK	2	1	1	32483374		0	4.77389e+07	0	8.902e-07	51.11	1.85871e-05	3	2106.25	1.32795	72.0427	0
	High	VVSLSEYR	1	1	1	32483374		0	1.75122e+08	0	0.008642	48.68	0.000554272	2	952.514	4.3814	30.2143	0
	High	QKPQEVPQENGMEDPSISFSKPK	1	1	1	32483374		0	5.70298e+07	0	2.958e-05	46.08	0.00225396	4	2600.27	2.54841	34.9259	0
	High	YGLIFHSTFIGR	3	1	1	32483374		0	2.81276e+08	0	0.0002852	38.57	0.00563626	2	1410.76	2.82985	54.2313	0
	High	EWYGYHFPELVK	2	1	1	32483374		0	1.63465e+08	0	4.925e-06	29.92	0.0731349	2	1567.77	8.45565	58.7926	0
	High	AQLGLGHSYSR	1	1	1	32483374		0	130065204	0	0.0001826	25.96	0.141333	3	1188.62	3.21135	18.537	0
	High	ELNEDKLEK	1	1	1	32483374		0	1.72157e+07	0.001	0.02286	34.72	0.0170499	2	1117.58	3.10732	9.79018	1
	High	QSLHTYLR	1	1	1	32483374		0	127323900	0.001	0.03562	28.03	0.066186	3	1017.55	-0.699867	18.9034	0
	High	DINTFSMR	1	1	1	32483374		0	11850029	0.002	0.04822	32.98	0.0266604	2	983.467	5.08202	36.8543	0
	High	AILDASR	1	1	1	32483374		0	163767314	0.008	0.1398	42.62	0.00336688	2	745.423	3.62201	14.8831	0
223555917	protein LYRIC [Homo sapiens]	632.714	33.68	1	20	20	29	3.38301e+08	582	63.7988	9.31982
	A4	Sequence	# PSMs	# Proteins	# Protein Groups	Protein Group Accessions	Modifications	ΔCn	Area	q-Value	PEP	IonScore	Exp Value	Charge	MH+ [Da]	ΔM [ppm]	RT [min]	# Missed Cleavages
	High	SWQDELAQQAEEGSAR	2	1	1	223555917		0	9.0393e+07	0	6.839e-09	90.07	9.23986e-08	2	1804.82	3.52188	50.1756	0
	High	TVEVAEGEAVR	1	1	1	223555917		0	0	0	5.953e-05	76.4	1.09733e-06	2	1159.6	4.50348	20.2916	0
	High	TLPPATSTEPSVILSK	4	1	1	223555917		0	2.05381e+08	0	0.004973	65.49	7.21757e-06	2	1640.92	3.1798	44.5324	0
	High	EMLSVGLGFLR	1	1	1	223555917		0	2.86061e+08	0	1.914e-05	64.22	1.51188e-05	2	1221.67	4.48164	64.4256	0
	High	KREEAAAVPAAAPDDLALLK	2	1	1	223555917		0	1.61343e+08	0	4.118e-08	60.48	1.6609e-05	3	2049.14	3.03572	44.6249	2
	High	LSSQISAGEEK	1	1	1	223555917		0	385781555	0	0.000129	58.59	6.85557e-05	2	1148.58	4.34177	12.6046	0
	High	LREMLSVGLGFLR	1	1	1	223555917		0	21195430	0	2.174e-05	53.06	7.66182e-05	3	1490.86	4.61924	62.0476	1
	High	TELGLDLGLEPK	2	1	1	223555917		0	2.73233e+08	0	1.909e-05	52.49	0.000183464	2	1284.71	4.09055	57.0939	0
	High	SETSWESPK	1	1	1	223555917		0	125513144	0	0.001684	52.35	0.000231677	2	1050.47	0.747923	16.8159	0
	High	LREmLSVGLGFLR	1	1	1	223555917	M4(Oxidation)	0	3.24517e+07	0	4.323e-05	50.39	0.000207047	3	1506.85	2.80065	57.6886	1
	High	EEAAAVPAAAPDDLALLK	1	1	1	223555917		0	77663747	0	6.171e-09	50.11	0.000412421	3	1764.94	2.33971	57.4924	0
	High	NKGDSHLNVQVSNFK	2	1	1	223555917		0	1.80894e+08	0	2.686e-06	43.04	0.00328744	3	1686.86	3.11041	25.4185	1
	High	EDLPVNTSK	1	1	1	223555917		0	2.22444e+08	0	0.003494	40.48	0.00419926	2	1002.51	4.48449	16.318	0
	High	QNSVPPSQTK	1	1	1	223555917		0	1.32518e+07	0	0.00117	39.64	0.00408496	2	1085.56	2.51077	5.74865	0
	High	TISTSDPAEVLVK	1	1	1	223555917		0	5.23587e+07	0	0.004117	37.17	0.00814475	3	1359.74	5.48812	43.3818	0
	High	GDSHLNVQVSNFK	1	1	1	223555917		0	2.09525e+08	0	0.0001291	36.4	0.0149937	3	1444.72	3.41431	31.6532	0
	High	GEGALPTGK	1	1	1	223555917		0	178224079	0	0.004542	34.79	0.0104049	2	829.443	2.41934	9.48583	0
	High	WNSVSPASAGK	1	1	1	223555917		0	3.4306e+08	0	9.328e-05	34.19	0.0206347	2	1103.55	2.4063	18.5719	0
	High	EVDEGAWETK	1	1	1	223555917		0	4.91915e+07	0	0.001344	32.99	0.021651	2	1163.53	5.84138	25.551	0
	High	EIREDLPVNTSK	1	1	1	223555917		0	9.47381e+07	0	0.00779	19.68	0.544153	3	1400.74	3.26047	24.7297	1
	High	QPPEIDKK	2	1	1	223555917		0	4.04675e+07	0.001	0.02349	17.65	0.487027	3	954.524	-1.37998	6.22891	1
19920317	cytoskeleton-associated protein 4 [Homo sapiens]	628.222	42.19	2	22	22	22	1.83498e+08	602	65.9827	5.92236
	A4	Sequence	# PSMs	# Proteins	# Protein Groups	Protein Group Accessions	Modifications	ΔCn	Area	q-Value	PEP	IonScore	Exp Value	Charge	MH+ [Da]	ΔM [ppm]	RT [min]	# Missed Cleavages
	High	LEGLGSSEADQDGLASTVR	1	1	1	19920317		0	22838143	0	2.661e-11	123.26	3.94645e-11	2	1904.92	2.26072	43.2339	0
	High	VQSLQATFGTFESILR	1	1	1	19920317		0	2.36766e+07	0	1.761e-09	96.79	8.64868e-09	2	1796.96	3.16377	68.9269	0
	High	VQEQVHTLLSQDQAQAAR	1	1	1	19920317		0	1.6083e+08	0	1.879e-09	94.47	2.01502e-08	3	2022.05	4.81908	31.2451	0
	High	SLGETQLVLYGDVEELKR	1	1	1	19920317		0	126004299	0	1.105e-09	85.65	1.07819e-07	3	2049.1	4.40183	59.2976	1
	High	STLQTMESDIYTEVR	1	1	1	19920317		0	2.50246e+07	0	7.853e-06	80.31	7.6025e-07	3	1772.85	5.69246	60.489	0
	High	ASVSQVEADLK	1	1	1	19920317		0	3.97618e+07	0	1.916e-05	68.28	7.57084e-06	2	1146.6	1.91106	35.8624	0
[truncated: 3,518 more rows]
